# Supplementary material for: Exploring blood transcriptomic signatures in patients with herpes zoster and postherpetic neuralgia
Source: Front Cell Infect Microbiol. 2024 Aug 15;14:1425393. doi: 10.3389/fcimb.2024.1425393 (PMC11358128; doi:10.3389/fcimb.2024.1425393)
Supplement: Supplementary file 9 [file DataSheet1.xlsx]

## Sheet: All
Gene id	Gene name	Gene description	GO id	GO term	GO description	KO id	KO name	KEGG pathway id	KEGG pathway description	NR hit name	NR discription	Reactome id	Reactome name	Reactome pathway id	Reactome pathway description	DO id	DO name	DO term	DisGeNET name	EggNOG id	EggNOG functional categories	Uniprot name	Uniprot description	Pfam id	Domain	Domain description	PHN_1	PHN_2	PHN_3	PHN_4	PHN_5	PHN_6	PHN_7	PHN_8	HZ_1	HZ_2	HZ_3	HZ_4	HZ_5	HZ_6	HZ_7	HZ_8	HZ_9	HZ_10	HZ_11	HZ_12	HZ_13	HZ_14	HZ_15
ENSG00000000419	DPM1	dolichyl-phosphate mannosyltransferase subunit 1, catalytic [Source:HGNC Symbol;Acc:HGNC:3005]	GO:0005783;; GO:0005789;; GO:0005634;; GO:0016020;; GO:0004169;; GO:0004582;; GO:0033185;; GO:0006506;; GO:0035268;; GO:0035269;; GO:0018279;; GO:0019348	cellular_component;;cellular_component;;cellular_component;;cellular_component;;molecular_function;;molecular_function;;cellular_component;;biological_process;;biological_process;;biological_process;;biological_process;;biological_process	endoplasmic reticulum;;endoplasmic reticulum membrane;;nucleus;;membrane;;dolichyl-phosphate-mannose-protein mannosyltransferase activity;;dolichyl-phosphate beta-D-mannosyltransferase activity;;dolichol-phosphate-mannose synthase complex;;GPI anchor biosynthetic process;;protein mannosylation;;protein O-linked mannosylation;;protein N-linked glycosylation via asparagine;;dolichol metabolic proce…	K00721	DPM1	hsa00510	N-Glycan biosynthesis	NP_001303963	dolichol-phosphate mannosyltransferase subunit 1 isoform 1 [Homo sapiens]	R-HSA-4717370;;R-HSA-162865;;R-HSA-4717383;;R-HSA-4717361	DPM1;;DPM1;;DPM1;;DPM1	R-HSA-4717374;R-HSA-3781865;R-HSA-5668914;R-HSA-5609975;R-HSA-1643685;R-HSA-163125;R-HSA-4719377;R-HSA-446219;R-HSA-446193;R-HSA-5609975;R-HSA-392499;R-HSA-5668914;R-HSA-446203;R-HSA-597592;R-HSA-3781865;R-HSA-162699;R-HSA-1643685;R-HSA-4719360;R-HSA-4717374;R-HSA-3781865;R-HSA-5668914;R-HSA-5609975;R-HSA-1643685;R-HSA-4717374;R-HSA-3781865;R-HSA-5668914;R-HSA-5609975;R-HSA-1643685	Defective DPM1 causes DPM1-CDG;Diseases of glycosylation;Diseases of metabolism;Diseases associated with glycosylation precursor biosynthesis;Disease;Post-translational modification: synthesis of GPI-anchored proteins;Defective DPM2 causes DPM2-CDG;Synthesis of substrates in N-glycan biosythesis;Biosynthesis of the N-glycan precursor (dolichol lipid-linked oligosaccharide, LLO) and transfer to a …	------	------	------	DPM1	3JCDJ	M:Cell wall/membrane/envelope biogenesis	O60762	Dolichol-phosphate mannosyltransferase subunit 1 OS=Homo sapiens OX=9606 GN=DPM1 PE=1 SV=1	PF00535;; PF13641;; PF10111	Glycos_transf_2;;Glyco_tranf_2_3;;Glyco_tranf_2_2	Glycosyl transferase family 2;;Glycosyltransferase like family 2;;Glycosyltransferase like family 2	9.89	1.44	3.52	0.91	9.82	2.74	4.56	2.12	10.78	1.85	2.39	0.59	1.94	9.05	19.48	19.9	6.65	1.25	3.98	1.17	1.78	11.79	15.49
ENSG00000000938	FGR	FGR proto-oncogene, Src family tyrosine kinase [Source:HGNC Symbol;Acc:HGNC:3697]	GO:0015629;; GO:0030154;; GO:0006468;; GO:0018108;; GO:0016235;; GO:0034987;; GO:0034988;; GO:0007169;; GO:0030282;; GO:0050764;; GO:0070062;; GO:0038083;; GO:0002768;; GO:0043306;; GO:0046777;; GO:0004715;; GO:0004713;; GO:0005758;; GO:0034774;; GO:0005524;; GO:0048705;; GO:0030335;; GO:0045088;; GO:0032587;; GO:0045087;; GO:0045859;; GO:0019901;; GO:0050830;; GO:0008360;; GO:0014068;; GO:000588…	cellular_component;;biological_process;;biological_process;;biological_process;;cellular_component;;molecular_function;;molecular_function;;biological_process;;biological_process;;biological_process;;cellular_component;;biological_process;;biological_process;;biological_process;;biological_process;;molecular_function;;molecular_function;;cellular_component;;cellular_component;;molecular_function;…	actin cytoskeleton;;cell differentiation;;protein phosphorylation;;peptidyl-tyrosine phosphorylation;;aggresome;;immunoglobulin receptor binding;;Fc-gamma receptor I complex binding;;transmembrane receptor protein tyrosine kinase signaling pathway;;bone mineralization;;regulation of phagocytosis;;extracellular exosome;;peptidyl-tyrosine autophosphorylation;;immune response-regulating cell surface…	K08891	FGR, SRC2	hsa04062	Chemokine signaling pathway	NP_001036212	tyrosine-protein kinase Fgr [Homo sapiens]	R-HSA-6806524;;R-HSA-6804974;;R-HSA-432116	FGR;;FGR;;FGR	R-HSA-168256;R-HSA-168249;R-HSA-6798695;R-HSA-168256;R-HSA-168249;R-HSA-6798695;R-HSA-5663205;R-HSA-2029480;R-HSA-2029481;R-HSA-168249;R-HSA-168256;R-HSA-9662851;R-HSA-9658195;R-HSA-9664433;R-HSA-9664407;R-HSA-9664417;R-HSA-9664422;R-HSA-418346;R-HSA-432142;R-HSA-9664323;R-HSA-109582;R-HSA-1643685	Immune System;Innate Immune System;Neutrophil degranulation;Immune System;Innate Immune System;Neutrophil degranulation;Infectious disease;Fcgamma receptor (FCGR) dependent phagocytosis;FCGR activation;Innate Immune System;Immune System;Anti-inflammatory response favouring Leishmania parasite infection;Leishmania infection;Leishmania parasite growth and survival;Parasite infection;Leishmania phag…	DOID:162	cancer	disease of cellular proliferation	FGR	3JBZP	T:Signal transduction mechanisms	P09769	Tyrosine-protein kinase Fgr OS=Homo sapiens OX=9606 GN=FGR PE=1 SV=2	PF07714;; PF00018;; PF00017;; PF00069;; PF14604;; PF07653	PK_Tyr_Ser-Thr;;SH3_1;;SH2;;Pkinase;;SH3_9;;SH3_2	Protein tyrosine and serine/threonine kinase;;SH3 domain;;SH2 domain;;Protein kinase domain;;Variant SH3 domain;;Variant SH3 domain	82.13	16.93	66.86	14.42	17.37	8.54	23.89	10.65	73.77	22.1	20.26	5.83	13.06	30.97	70.06	156.63	14.82	5.28	44.45	30.47	26.71	110.97	100.37
ENSG00000001036	FUCA2	alpha-L-fucosidase 2 [Source:HGNC Symbol;Acc:HGNC:4008]	GO:0044267;; GO:0070062;; GO:2000535;; GO:0043687;; GO:0009617;; GO:0016139;; GO:0043312;; GO:0005788;; GO:0005764;; GO:0004560;; GO:0035578;; GO:0005576;; GO:0006004;; GO:0005615	biological_process;;cellular_component;;biological_process;;biological_process;;biological_process;;biological_process;;biological_process;;cellular_component;;cellular_component;;molecular_function;;cellular_component;;cellular_component;;biological_process;;cellular_component	cellular protein metabolic process;;extracellular exosome;;regulation of entry of bacterium into host cell;;post-translational protein modification;;response to bacterium;;glycoside catabolic process;;neutrophil degranulation;;endoplasmic reticulum lumen;;lysosome;;alpha-L-fucosidase activity;;azurophil granule lumen;;extracellular region;;fucose metabolic process;;extracellular space	K01206	FUCA	hsa00511;; hsa04142	Other glycan degradation;;Lysosome	NP_114409	plasma alpha-L-fucosidase precursor [Homo sapiens]	R-HSA-6806227;;R-HSA-6798772;;R-HSA-8957005;;R-HSA-8956727	FUCA2;;FUCA2;;p-FUCA2;;FUCA2	R-HSA-168256;R-HSA-168249;R-HSA-6798695;R-HSA-168256;R-HSA-168249;R-HSA-6798695;R-HSA-381426;R-HSA-597592;R-HSA-8957275;R-HSA-392499;R-HSA-381426;R-HSA-597592;R-HSA-8957275;R-HSA-392499	Immune System;Innate Immune System;Neutrophil degranulation;Immune System;Innate Immune System;Neutrophil degranulation;Regulation of Insulin-like Growth Factor (IGF) transport and uptake by Insulin-like Growth Factor Binding Proteins (IGFBPs);Post-translational protein modification;Post-translational protein phosphorylation;Metabolism of proteins;Regulation of Insulin-like Growth Factor (IGF) tr…	------	------	------	FUCA2	3JAJ9	G:Carbohydrate transport and metabolism	Q9BTY2	Plasma alpha-L-fucosidase OS=Homo sapiens OX=9606 GN=FUCA2 PE=1 SV=2	PF16757;; PF01120	Fucosidase_C;;Alpha_L_fucos	Alpha-L-fucosidase C-terminal domain;;Alpha-L-fucosidase	1.9	0.57	0.78	0.28	5.06	1	0.96	0.45	2.71	0.82	0.38	0.43	0.7	2.6	4.32	5.46	2.67	0.58	1.62	1.02	0.93	1.72	3.35
ENSG00000001497	LAS1L	LAS1 like ribosome biogenesis factor [Source:HGNC Symbol;Acc:HGNC:25726]	GO:0005654;; GO:0005730;; GO:0004519;; GO:0016020;; GO:0030687;; GO:0071339;; GO:0000460;; GO:0003723;; GO:0000470;; GO:0090730;; GO:0006364	cellular_component;;cellular_component;;molecular_function;;cellular_component;;cellular_component;;cellular_component;;biological_process;;molecular_function;;biological_process;;cellular_component;;biological_process	nucleoplasm;;nucleolus;;endonuclease activity;;membrane;;preribosome, large subunit precursor;;MLL1 complex;;maturation of 5.8S rRNA;;RNA binding;;maturation of LSU-rRNA;;Las1 complex;;rRNA processing	K16912	LAS1	------	------	NP_112483	ribosomal biogenesis protein LAS1L isoform 1 [Homo sapiens]	R-HSA-6791521	LAS1L	R-HSA-6791226;R-HSA-8953854;R-HSA-8868773;R-HSA-72312	Major pathway of rRNA processing in the nucleolus and cytosol;Metabolism of RNA;rRNA processing in the nucleus and cytosol;rRNA processing	------	------	------	LAS1L	3J2MS	S:Function unknown	Q9Y4W2	Ribosomal biogenesis protein LAS1L OS=Homo sapiens OX=9606 GN=LAS1L PE=1 SV=2	PF04031;; PF04031	Las1;;Las1	Las1-like ;;Las1-like	1.47	0.74	0.69	0.31	5.05	1.56	1.01	0.49	2.7	0.85	0.46	0.52	0.89	4.58	3.25	5.98	3.32	0.9	1.01	1.27	1.27	1.52	2.94
ENSG00000002330	BAD	BCL2 associated agonist of cell death [Source:HGNC Symbol;Acc:HGNC:936]	GO:0005741;; GO:0097202;; GO:0006915;; GO:0008656;; GO:0006919;; GO:0005829;; GO:0005543;; GO:0046031;; GO:0008289;; GO:0005739;; GO:0071889	cellular_component;;biological_process;;biological_process;;molecular_function;;biological_process;;cellular_component;;molecular_function;;biological_process;;molecular_function;;cellular_component;;molecular_function	mitochondrial outer membrane;;activation of cysteine-type endopeptidase activity;;apoptotic process;;cysteine-type endopeptidase activator activity involved in apoptotic process;;activation of cysteine-type endopeptidase activity involved in apoptotic process;;cytosol;;phospholipid binding;;ADP metabolic process;;lipid binding;;mitochondrion;;14-3-3 protein binding	K02158	BAD	hsa05218;; hsa04022;; hsa05213;; hsa05210;; hsa05211;; hsa04024;; hsa05215;; hsa04140;; hsa04722;; hsa04510;; hsa04062;; hsa01521;; hsa01522;; hsa01524;; hsa05212;; hsa05168;; hsa05020;; hsa04210;; hsa05160;; hsa05161;; hsa05162;; hsa04370;; hsa05145;; hsa05200;; hsa05203;; hsa04910;; hsa04014;; hsa05223;; hsa04012;; hsa05221;; hsa05220;; hsa04919;; hsa04151;; hsa05225;; hsa05165;; hsa05152;; hsa…	Melanoma;;cGMP-PKG signaling pathway;;Endometrial cancer;;Colorectal cancer;;Renal cell carcinoma;;cAMP signaling pathway;;Prostate cancer;;Autophagy - animal;;Neurotrophin signaling pathway;;Focal adhesion;;Chemokine signaling pathway;;EGFR tyrosine kinase inhibitor resistance;;Endocrine resistance;;Platinum drug resistance;;Pancreatic cancer;;Herpes simplex virus 1 infection;;Prion diseases;;Ap…	NP_004313	bcl2-associated agonist of cell death [Homo sapiens]	R-HSA-50662;;R-HSA-198335;;R-HSA-114242;;R-HSA-217297	BAD;;p-S99-BAD;;BAD;;p-S128-BAD	R-HSA-204998;R-HSA-1643685;R-HSA-198323;R-HSA-1257604;R-HSA-5663202;R-HSA-9006925;R-HSA-111447;R-HSA-114452;R-HSA-5357801;R-HSA-5674400;R-HSA-2219528;R-HSA-162582;R-HSA-193704;R-HSA-73887;R-HSA-109606;R-HSA-109581;R-HSA-193648;R-HSA-1643685;R-HSA-2219528;R-HSA-1257604;R-HSA-5663202;R-HSA-9006925;R-HSA-111447;R-HSA-114452;R-HSA-5357801;R-HSA-5674400;R-HSA-162582;R-HSA-198323;R-HSA-109606;R-HSA-109…	Cell death signalling via NRAGE, NRIF and NADE;Disease;AKT phosphorylates targets in the cytosol;PIP3 activates AKT signaling;Diseases of signal transduction by growth factor receptors and second messengers;Intracellular signaling by second messengers;Activation of BAD and translocation to mitochondria ;Activation of BH3-only proteins;Programmed Cell Death;Constitutive Signaling by AKT1 E17K in C…	DOID:1909;; DOID:684;; DOID:9261;; DOID:263;; DOID:1749;; DOID:2876;; DOID:3459;; DOID:219;; DOID:10534;; DOID:162;; DOID:4;; DOID:7551;; DOID:3908;; DOID:769;; DOID:10283	melanoma;; hepatocellular carcinoma;; nasopharynx carcinoma;; kidney cancer;; squamous cell carcinoma;; laryngeal squamous cell carcinoma;; breast carcinoma;; colon cancer;; stomach cancer;; cancer;; disease;; gonorrhea;; lung non-small cell carcinoma;; neuroblastoma;; prostate cancer	disease of cellular proliferation;;disease of cellular proliferation;;disease of cellular proliferation;;disease of cellular proliferation;;disease of cellular proliferation;;disease of cellular proliferation;;disease of cellular proliferation;;disease of cellular proliferation;;disease of cellular proliferation;;disease of cellular proliferation;;-;;disease of anatomical entity;;disease of cellu…	BAD	3JGDR	S:Function unknown	Q92934	Bcl2-associated agonist of cell death OS=Homo sapiens OX=9606 GN=BAD PE=1 SV=3	PF10514;; PF08945	Bcl-2_BAD;;Bclx_interact	Pro-apoptotic Bcl-2 protein, BAD;;Bcl-x interacting, BH3 domain	5.3	4.03	4.46	3.32	2.93	5.88	3.32	1.55	8.45	4.38	0.66	1.21	2.62	2.65	2.72	13.05	1.02	3.71	3.25	10.18	5.53	6.97	8.35
ENSG00000002549	LAP3	leucine aminopeptidase 3 [Source:HGNC Symbol;Acc:HGNC:18449]	GO:0004177;; GO:0070062;; GO:0005829;; GO:0005802;; GO:0030496;; GO:0030145;; GO:0005654;; GO:0006508;; GO:0005925;; GO:0008235;; GO:0005634	molecular_function;;cellular_component;;cellular_component;;cellular_component;;cellular_component;;molecular_function;;cellular_component;;biological_process;;cellular_component;;molecular_function;;cellular_component	aminopeptidase activity;;extracellular exosome;;cytosol;;trans-Golgi network;;midbody;;manganese ion binding;;nucleoplasm;;proteolysis;;focal adhesion;;metalloexopeptidase activity;;nucleus	K11142	LAP3	hsa00480;; hsa00330	Glutathione metabolism;;Arginine and proline metabolism	NP_056991	cytosol aminopeptidase [Homo sapiens]	------		------	------	------	------	------	LAP3	3JBH4	E:Amino acid transport and metabolism	P28838	Cytosol aminopeptidase OS=Homo sapiens OX=9606 GN=LAP3 PE=1 SV=3	PF00883;; PF02789	Peptidase_M17;;Peptidase_M17_N	Cytosol aminopeptidase family, catalytic domain;;Cytosol aminopeptidase family, N-terminal domain	3.39	3	1.23	0.53	36.17	13.24	4.13	1.8	8.82	2.12	0.91	0.74	1.35	8.56	12.79	21.54	9.94	2.76	4.2	1.1	3.22	4.93	10.75
ENSG00000002586	CD99	CD99 molecule (Xg blood group) [Source:HGNC Symbol;Acc:HGNC:7082]	GO:0005737;; GO:2000391;; GO:0050776;; GO:0072683;; GO:0034109;; GO:0005887;; GO:0005886;; GO:0005925	cellular_component;;biological_process;;biological_process;;biological_process;;biological_process;;cellular_component;;cellular_component;;cellular_component	cytoplasm;;positive regulation of neutrophil extravasation;;regulation of immune response;;T cell extravasation;;homotypic cell-cell adhesion;;integral component of plasma membrane;;plasma membrane;;focal adhesion	K06520	CD99, MIC2	hsa04514(Cell adhesion molecules ;; hsa04670	CAMs);;Leukocyte transendothelial migration	NP_001308299	CD99 antigen isoform f precursor [Homo sapiens]	R-HSA-8862085	CD99	R-HSA-202733;R-HSA-198933;R-HSA-168256;R-HSA-109582;R-HSA-1280218	Cell surface interactions at the vascular wall;Immunoregulatory interactions between a Lymphoid and a non-Lymphoid cell;Immune System;Hemostasis;Adaptive Immune System	DOID:1909;; DOID:3347;; DOID:4766;; DOID:5662;; DOID:1115;; DOID:4015;; DOID:1749;; DOID:3162;; DOID:4007;; DOID:305;; DOID:5536;; DOID:162;; DOID:3376;; DOID:299;; DOID:9261	melanoma;; osteosarcoma;; embryoma;; pleomorphic carcinoma;; sarcoma;; spindle cell carcinoma;; squamous cell carcinoma;; malignant spindle cell melanoma;; bladder carcinoma;; carcinoma;; sarcomatoid squamous cell skin carcinoma;; cancer;; bone osteosarcoma;; adenocarcinoma;; nasopharynx carcinoma	disease of cellular proliferation;;disease of cellular proliferation;;disease of cellular proliferation;;disease of cellular proliferation;;disease of cellular proliferation;;disease of cellular proliferation;;disease of cellular proliferation;;disease of cellular proliferation;;disease of cellular proliferation;;disease of cellular proliferation;;disease of cellular proliferation;;disease of cel…	CD99	3JHJ5	S:Function unknown	P14209	CD99 antigen OS=Homo sapiens OX=9606 GN=CD99 PE=1 SV=1	PF12301	CD99L2	CD99 antigen like protein 2	48.66	22.39	22.15	10.91	127.15	31.94	18.67	18.7	56.48	27.29	13	12.05	16.34	107.66	91.98	114.16	51.38	18.99	28.09	33.2	51.21	41.62	56.55
ENSG00000002822	MAD1L1	mitotic arrest deficient 1 like 1 [Source:HGNC Symbol;Acc:HGNC:6762]	GO:0042130;; GO:0044615;; GO:0072686;; GO:0090235;; GO:0005813;; GO:0005829;; GO:0005635;; GO:0000922;; GO:0007094;; GO:0005819;; GO:0051301;; GO:0048538;; GO:0043515;; GO:0000776;; GO:0000777;; GO:0051315;; GO:0042802;; GO:0007093	biological_process;;cellular_component;;cellular_component;;biological_process;;cellular_component;;cellular_component;;cellular_component;;cellular_component;;biological_process;;cellular_component;;biological_process;;biological_process;;molecular_function;;cellular_component;;cellular_component;;biological_process;;molecular_function;;biological_process	negative regulation of T cell proliferation;;nuclear pore nuclear basket;;mitotic spindle;;regulation of metaphase plate congression;;centrosome;;cytosol;;nuclear envelope;;spindle pole;;mitotic spindle assembly checkpoint;;spindle;;cell division;;thymus development;;kinetochore binding;;kinetochore;;condensed chromosome kinetochore;;attachment of mitotic spindle microtubules to kinetochore;;iden…	K06679	MAD1	hsa04114;; hsa04110;; hsa04914;; hsa05166;; hsa05203	Oocyte meiosis;;Cell cycle;;Progesterone-mediated oocyte maturation;;Human T-cell leukemia virus 1 infection;;Viral carcinogenesis	NP_001013859.1	mitotic spindle assembly checkpoint protein MAD1 isoform a [Homo sapiens]	R-HSA-141433	MAD1L1	R-HSA-195258;R-HSA-5663220;R-HSA-2500257;R-HSA-2555396;R-HSA-2467813;R-HSA-141424;R-HSA-9648025;R-HSA-194315;R-HSA-69618;R-HSA-69620;R-HSA-68886;R-HSA-69278;R-HSA-68882;R-HSA-1640170;R-HSA-141444;R-HSA-9716542;R-HSA-68877;R-HSA-162582	RHO GTPase Effectors;RHO GTPases Activate Formins;Resolution of Sister Chromatid Cohesion;Mitotic Metaphase and Anaphase;Separation of Sister Chromatids;Amplification of signal from the kinetochores;EML4 and NUDC in mitotic spindle formation;Signaling by Rho GTPases;Mitotic Spindle Checkpoint;Cell Cycle Checkpoints;M Phase;Cell Cycle, Mitotic;Mitotic Anaphase;Cell Cycle;Amplification of signal fr…	DOID:684;; DOID:4450;; DOID:162	hepatocellular carcinoma;; renal cell carcinoma;; cancer	disease of cellular proliferation;;disease of cellular proliferation;;disease of cellular proliferation	MAD1L1	3J661	D:Cell cycle control, cell division, chromosome partitioning	Q9Y6D9	Mitotic spindle assembly checkpoint protein MAD1 OS=Homo sapiens OX=9606 GN=MAD1L1 PE=1 SV=2	PF05557	MAD	Mitotic checkpoint protein	7.15	6.03	2.4	1.39	3.69	11.05	3.2	1.58	10.61	4.88	0.58	1.65	2.26	3.94	3.2	25.32	1.68	3.81	3.16	13.96	5.05	5.16	7.84
ENSG00000002834	LASP1	LIM and SH3 protein 1 [Source:HGNC Symbol;Acc:HGNC:6513]	GO:0005070;; GO:0005737;; GO:0005925;; GO:0006811;; GO:0045296;; GO:0030864;; GO:0015075;; GO:0051015;; GO:0046872	molecular_function;;cellular_component;;cellular_component;;biological_process;;molecular_function;;cellular_component;;molecular_function;;molecular_function;;molecular_function	SH3/SH2 adaptor activity;;cytoplasm;;focal adhesion;;ion transport;;cadherin binding;;cortical actin cytoskeleton;;ion transmembrane transporter activity;;actin filament binding;;metal ion binding	K24420	LASP1	------	------	NP_006139.1	LIM and SH3 domain protein 1 isoform a [Homo sapiens]	------		------	------	DOID:3459;; DOID:4;; DOID:162	breast carcinoma;; disease;; cancer	disease of cellular proliferation;;-;;disease of cellular proliferation	LASP1	3J36U	T:Signal transduction mechanisms	Q14847	LIM and SH3 domain protein 1 OS=Homo sapiens OX=9606 GN=LASP1 PE=1 SV=2	PF00880;; PF14604;; PF00412;; PF00018;; PF07653	Nebulin;;SH3_9;;LIM;;SH3_1;;SH3_2	Nebulin repeat;;Variant SH3 domain;;LIM domain;;SH3 domain;;Variant SH3 domain	28.09	7.65	26.69	7.54	34.43	7.13	15.65	6.54	48.72	12.7	15.78	4.36	9.81	33.19	92.49	97.43	16.34	5.07	21.18	17.18	16.09	54.17	57.8
ENSG00000002919	SNX11	sorting nexin 11 [Source:HGNC Symbol;Acc:HGNC:14975]	GO:0006886;; GO:0016020;; GO:0005768;; GO:0016050;; GO:1901981	biological_process;;cellular_component;;cellular_component;;biological_process;;molecular_function	intracellular protein transport;;membrane;;endosome;;vesicle organization;;phosphatidylinositol phosphate binding	K17924	SNX10_11	------	------	NP_037455	sorting nexin-11 isoform 1 [Homo sapiens]	------		------	------	------	------	------	SNX11	3JBCR	U:Intracellular trafficking, secretion, and vesicular transport	Q9Y5W9	Sorting nexin-11 OS=Homo sapiens OX=9606 GN=SNX11 PE=1 SV=2	PF00787	PX	PX domain	7.03	1.68	5.32	1.65	5.46	2.18	3.89	0.95	10.7	2.21	2.37	0.98	2.09	4.97	20.13	16.99	2.99	1.14	4.42	2.76	2.58	10.08	11.77
ENSG00000002933	TMEM176A	transmembrane protein 176A [Source:HGNC Symbol;Acc:HGNC:24930]	GO:2001199;; GO:0016021	biological_process;;cellular_component	negative regulation of dendritic cell differentiation;;integral component of membrane	------	------	------	------	NP_060957	transmembrane protein 176A [Homo sapiens]	------		------	------	------	------	------	TMEM176A	3JGUE	S:Function unknown	Q96HP8	Transmembrane protein 176A OS=Homo sapiens OX=9606 GN=TMEM176A PE=1 SV=1	PF04103	CD20	CD20-like family	3	0.82	1.41	2.63	39.46	11.4	3.38	0.05	7.8	13.3	0.12	8.84	0.39	1.65	1.94	31.9	23.23	4.15	5.86	6.67	9.1	0.57	11.23
ENSG00000003056	M6PR	mannose-6-phosphate receptor, cation dependent [Source:HGNC Symbol;Acc:HGNC:6752]	GO:0030665;; GO:0016020;; GO:0006898;; GO:0005887;; GO:0005765;; GO:0008333;; GO:0032588;; GO:0006622;; GO:0033299;; GO:0061024;; GO:0004888;; GO:1905394;; GO:0019904;; GO:0007041;; GO:0005886;; GO:0048471;; GO:0005770;; GO:0005768;; GO:0030133;; GO:0005537;; GO:0005802	cellular_component;;cellular_component;;biological_process;;cellular_component;;cellular_component;;biological_process;;cellular_component;;biological_process;;biological_process;;biological_process;;molecular_function;;molecular_function;;molecular_function;;biological_process;;cellular_component;;cellular_component;;cellular_component;;cellular_component;;cellular_component;;molecular_function;…	clathrin-coated vesicle membrane;;membrane;;receptor-mediated endocytosis;;integral component of plasma membrane;;lysosomal membrane;;endosome to lysosome transport;;trans-Golgi network membrane;;protein targeting to lysosome;;secretion of lysosomal enzymes;;membrane organization;;transmembrane signaling receptor activity;;retromer complex binding;;protein domain specific binding;;lysosomal trans…	K10089	M6PR	hsa05132;; hsa04142;; hsa04145	Salmonella infection;;Lysosome;;Phagosome	XP_005253433	cation-dependent mannose-6-phosphate receptor isoform X1 [Homo sapiens]	R-HSA-429824;;R-HSA-6814611;;R-HSA-6814613;;R-HSA-8869100;;R-HSA-432696;;R-HSA-8864564	M6PR;;M6PR;;M6PR;;M6PR;;M6PR;;M6PR	R-HSA-199991;R-HSA-199992;R-HSA-432720;R-HSA-5653656;R-HSA-199991;R-HSA-6811440;R-HSA-6811442;R-HSA-5653656;R-HSA-199991;R-HSA-6811440;R-HSA-6811442;R-HSA-5653656;R-HSA-199991;R-HSA-8856828;R-HSA-5653656;R-HSA-199991;R-HSA-199992;R-HSA-432720;R-HSA-5653656;R-HSA-199991;R-HSA-8856825;R-HSA-8856828;R-HSA-5653656	Membrane Trafficking;trans-Golgi Network Vesicle Budding;Lysosome Vesicle Biogenesis;Vesicle-mediated transport;Membrane Trafficking;Retrograde transport at the Trans-Golgi-Network;Intra-Golgi and retrograde Golgi-to-ER traffic;Vesicle-mediated transport;Membrane Trafficking;Retrograde transport at the Trans-Golgi-Network;Intra-Golgi and retrograde Golgi-to-ER traffic;Vesicle-mediated transport;M…	DOID:4;; DOID:2237;; DOID:2043	disease;; hepatitis;; hepatitis B	-;;disease of anatomical entity;;disease by infectious agent	M6PR	3J55D	T:Signal transduction mechanisms	P20645	Cation-dependent mannose-6-phosphate receptor OS=Homo sapiens OX=9606 GN=M6PR PE=1 SV=1	PF02157;; PF09451;; PF00878	Man-6-P_recep;;ATG27;;CIMR	Mannose-6-phosphate receptor;;Autophagy-related protein 27;;Cation-independent mannose-6-phosphate receptor repeat	12.73	4.03	5.7	2.32	25.56	11.09	8.78	6.14	21.91	6.06	3.2	2.33	4.48	23.88	21.71	46.91	21.78	4.12	11.81	6.79	9.44	13.29	24.59
ENSG00000003402	CFLAR	CASP8 and FADD like apoptosis regulator [Source:HGNC Symbol;Acc:HGNC:1876]	GO:1902042;; GO:2001237;; GO:2000347;; GO:0005123;; GO:0010667;; GO:0031264;; GO:1902041;; GO:0044877;; GO:0008047;; GO:0032869;; GO:0043403;; GO:1903845;; GO:0031265;; GO:0009617;; GO:0007519;; GO:0043066;; GO:0002020;; GO:0071456;; GO:1903427;; GO:0014842;; GO:0043123;; GO:0005737;; GO:0014866;; GO:0060544;; GO:0060546;; GO:0071392;; GO:0006915;; GO:0072126;; GO:1903055;; GO:0071364;; GO:001097…	biological_process;;biological_process;;biological_process;;molecular_function;;biological_process;;cellular_component;;biological_process;;molecular_function;;molecular_function;;biological_process;;biological_process;;biological_process;;cellular_component;;biological_process;;biological_process;;biological_process;;molecular_function;;biological_process;;biological_process;;biological_process;…	negative regulation of extrinsic apoptotic signaling pathway via death domain receptors;;negative regulation of extrinsic apoptotic signaling pathway;;positive regulation of hepatocyte proliferation;;death receptor binding;;negative regulation of cardiac muscle cell apoptotic process;;death-inducing signaling complex;;regulation of extrinsic apoptotic signaling pathway via death domain receptors;…	K04724	CFLAR, FLIP	hsa05142(Chagas disease ;; hsa04140;; hsa04668;; hsa04210;; hsa04064;; hsa05160;; hsa04217	American trypanosomiasis);;Autophagy - animal;;TNF signaling pathway;;Apoptosis;;NF-kappa B signaling pathway;;Hepatitis C;;Necroptosis	NP_001120655	CASP8 and FADD-like apoptosis regulator isoform 1 [Homo sapiens]	R-HSA-3371356;;R-HSA-3465483;;R-HSA-9794015;;R-HSA-51925;;R-HSA-3465357;;R-HSA-3465408	CFLAR(1-480);;CFLAR(377-480);;M1polyUb-K351,K353-CFLAR(1-480);;CFLAR(1-376);;FLIP(S);;CFLAR(1-376)	R-HSA-5213460;R-HSA-5357769;R-HSA-5357905;R-HSA-5218859;R-HSA-5218900;R-HSA-140534;R-HSA-5357801;R-HSA-109581;R-HSA-5675482;R-HSA-73887;R-HSA-75893;R-HSA-3371378;R-HSA-162582;R-HSA-5357769;R-HSA-5357905;R-HSA-140534;R-HSA-5357801;R-HSA-109581;R-HSA-73887;R-HSA-75893;R-HSA-3371378;R-HSA-162582;R-HSA-73887;R-HSA-75893;R-HSA-162582;R-HSA-5357905;R-HSA-73887;R-HSA-75158;R-HSA-162582;R-HSA-5213460;R-H…	RIPK1-mediated regulated necrosis;Caspase activation via extrinsic apoptotic signalling pathway;Regulation of TNFR1 signaling;Regulated Necrosis;CASP8 activity is inhibited;Caspase activation via Death Receptors in the presence of ligand;Programmed Cell Death;Apoptosis;Regulation of necroptotic cell death;Death Receptor Signalling;TNF signaling;Regulation by c-FLIP;Signal Transduction;Caspase act…	DOID:2513;; DOID:11724;; DOID:2871;; DOID:1240;; DOID:9588;; DOID:2645;; DOID:2571;; DOID:9119;; DOID:10534;; DOID:848;; DOID:5520;; DOID:1909;; DOID:8567;; DOID:9538;; DOID:10283;; DOID:219;; DOID:9884;; DOID:10286;; DOID:4948;; DOID:4905;; DOID:1790;; DOID:3612;; DOID:3070;; DOID:6000;; DOID:3770;; DOID:4001;; DOID:4007;; DOID:4;; DOID:3405;; DOID:162;; DOID:1520;; DOID:1749;; DOID:7148;; DOID:…	basal cell carcinoma;; limb-girdle muscular dystrophy;; endometrial carcinoma;; leukemia;; encephalitis;; benign mesothelioma;; Langerhans-cell histiocytosis;; acute myeloid leukemia;; stomach cancer;; arthritis;; head and neck squamous cell carcinoma;; melanoma;; Hodgkin's lymphoma;; multiple myeloma;; prostate cancer;; colon cancer;; muscular dystrophy;; prostate carcinoma;; gallbladder carcino…	disease of cellular proliferation;;disease of anatomical entity;;disease of cellular proliferation;;disease of cellular proliferation;;disease of anatomical entity;;disease of cellular proliferation;;disease of anatomical entity;;disease of cellular proliferation;;disease of cellular proliferation;;disease of anatomical entity;;disease of cellular proliferation;;disease of cellular proliferation;…	CFLAR	3JD1R	D:Cell cycle control, cell division, chromosome partitioning	O15519	CASP8 and FADD-like apoptosis regulator OS=Homo sapiens OX=9606 GN=CFLAR PE=1 SV=1	PF00656;; PF01335	Peptidase_C14;;DED	Caspase domain;;Death effector domain	39.21	4.35	30.87	3.22	24.87	8.77	14.79	4.26	49.77	9.39	10.65	3.07	12.02	10.81	74.6	108.93	8.91	4.8	22.03	8.56	4.69	69.47	57.8
ENSG00000003756	RBM5	RNA binding motif protein 5 [Source:HGNC Symbol;Acc:HGNC:9902]	GO:0008285;; GO:0000381;; GO:0000245;; GO:0005634;; GO:0006915;; GO:0000398;; GO:0043065;; GO:0003723;; GO:0003677;; GO:0005681;; GO:0046872;; GO:0005654;; GO:0006396;; GO:0003729	biological_process;;biological_process;;biological_process;;cellular_component;;biological_process;;biological_process;;biological_process;;molecular_function;;molecular_function;;cellular_component;;molecular_function;;cellular_component;;biological_process;;molecular_function	negative regulation of cell proliferation;;regulation of alternative mRNA splicing, via spliceosome;;spliceosomal complex assembly;;nucleus;;apoptotic process;;mRNA splicing, via spliceosome;;positive regulation of apoptotic process;;RNA binding;;DNA binding;;spliceosomal complex;;metal ion binding;;nucleoplasm;;RNA processing;;mRNA binding	K13094	RBM5_10	------	------	NP_005769	RNA-binding protein 5 [Homo sapiens]	R-HSA-72049	RBM5	R-HSA-8953854;R-HSA-72163;R-HSA-72203;R-HSA-72172	Metabolism of RNA;mRNA Splicing - Major Pathway;Processing of Capped Intron-Containing Pre-mRNA;mRNA Splicing	DOID:3459;; DOID:5409;; DOID:162	breast carcinoma;; lung small cell carcinoma;; cancer	disease of cellular proliferation;;disease of cellular proliferation;;disease of cellular proliferation	RBM5	3JD1V	A:RNA processing and modification	P52756	RNA-binding protein 5 OS=Homo sapiens OX=9606 GN=RBM5 PE=1 SV=2	PF00641;; PF01585;; PF00076(RRM_1:RNA recognition motif. ;; PF17780;; PF12656	zf-RanBP;;G-patch;;-;;OCRE;;G-patch_2	Zn-finger in Ran binding protein and others;;G-patch domain;;.k.a. RRM, RBD, or RNP domain);;OCRE domain;;G-patch domain	16.9	2.08	8.68	1.5	5.35	2.09	10.96	3.61	20.55	5.32	4.25	1.19	3.4	11.67	17.05	36.61	6.05	1.76	10.3	6.28	4.75	26.65	29.77
ENSG00000004059	ARF5	ADP ribosylation factor 5 [Source:HGNC Symbol;Acc:HGNC:658]	GO:0005737;; GO:0005794;; GO:0006890;; GO:0016192;; GO:0070062;; GO:0006886;; GO:0016020;; GO:0003924;; GO:0000166;; GO:0005515;; GO:0005886;; GO:0015031;; GO:0048471;; GO:0005525	cellular_component;;cellular_component;;biological_process;;biological_process;;cellular_component;;biological_process;;cellular_component;;molecular_function;;molecular_function;;molecular_function;;cellular_component;;biological_process;;cellular_component;;molecular_function	cytoplasm;;Golgi apparatus;;retrograde vesicle-mediated transport, Golgi to ER;;vesicle-mediated transport;;extracellular exosome;;intracellular protein transport;;membrane;;GTPase activity;;nucleotide binding;;protein binding;;plasma membrane;;protein transport;;perinuclear region of cytoplasm;;GTP binding	K07940	ARF5	hsa04144	Endocytosis	NP_001653	ADP-ribosylation factor 5 [Homo sapiens]	R-HSA-6807737	ARF5	R-HSA-8856688;R-HSA-6811442;R-HSA-392499;R-HSA-199991;R-HSA-446203;R-HSA-6807878;R-HSA-199977;R-HSA-597592;R-HSA-6811434;R-HSA-948021;R-HSA-5653656	Golgi-to-ER retrograde transport;Intra-Golgi and retrograde Golgi-to-ER traffic;Metabolism of proteins;Membrane Trafficking;Asparagine N-linked glycosylation;COPI-mediated anterograde transport;ER to Golgi Anterograde Transport;Post-translational protein modification;COPI-dependent Golgi-to-ER retrograde traffic;Transport to the Golgi and subsequent modification;Vesicle-mediated transport	------	------	------	ARF5	3J6UJ	U:Intracellular trafficking, secretion, and vesicular transport	P84085	ADP-ribosylation factor 5 OS=Homo sapiens OX=9606 GN=ARF5 PE=1 SV=2	PF00025;; PF08477;; PF09439;; PF00503;; PF00071;; PF04670;; PF01926	Arf;;Roc;;SRPRB;;G-alpha;;Ras;;Gtr1_RagA;;MMR_HSR1	ADP-ribosylation factor family;;Ras of Complex, Roc, domain of DAPkinase;;Signal recognition particle receptor beta subunit;;G-protein alpha subunit;;Ras family;;Gtr1/RagA G protein conserved region;;50S ribosome-binding GTPase	36.44	14.89	24.67	11.09	17.62	21.03	18.96	7.25	48.38	18.41	9.73	7.26	15.31	29.09	51.04	76.27	13.9	10.01	19.28	28.9	22.64	41.05	50.65
ENSG00000004142	POLDIP2	DNA polymerase delta interacting protein 2 [Source:HGNC Symbol;Acc:HGNC:23781]	GO:0070584;; GO:0045931;; GO:0005634;; GO:0005739;; GO:0003677;; GO:0042645;; GO:0016242	biological_process;;biological_process;;cellular_component;;cellular_component;;molecular_function;;cellular_component;;biological_process	mitochondrion morphogenesis;;positive regulation of mitotic cell cycle;;nucleus;;mitochondrion;;DNA binding;;mitochondrial nucleoid;;negative regulation of macroautophagy	K17809	POLDIP2	------	------	NP_056399	polymerase delta-interacting protein 2 isoform 1 [Homo sapiens]	------		------	------	DOID:162	cancer	disease of cellular proliferation	POLDIP2	3J4ZZ	P:Inorganic ion transport and metabolism	Q9Y2S7	Polymerase delta-interacting protein 2 OS=Homo sapiens OX=9606 GN=POLDIP2 PE=1 SV=1	PF04379;; PF08755;; PF04379	DUF525;;YccV-like;;DUF525	ApaG domain ;;Hemimethylated DNA-binding protein YccV like;;ApaG domain	3.74	1.39	1.99	0.95	6.26	1.85	1.57	1.22	5.24	1.6	1.55	0.95	1.22	5.45	7.32	8.28	2.8	0.83	2.45	3.3	2.84	3.69	4.49
ENSG00000004399	PLXND1	plexin D1 [Source:HGNC Symbol;Acc:HGNC:9107]	GO:0007162;; GO:0060976;; GO:0001525;; GO:0043087;; GO:0007416;; GO:0043542;; GO:0032092;; GO:0001569;; GO:0045765;; GO:1902287;; GO:0017154;; GO:0003151;; GO:0030334;; GO:0031258;; GO:0030027;; GO:0008360;; GO:0019904;; GO:0005887;; GO:0005886;; GO:0060666;; GO:0007221;; GO:0002116;; GO:0003279;; GO:0050772;; GO:0071526;; GO:0035904	biological_process;;biological_process;;biological_process;;biological_process;;biological_process;;biological_process;;biological_process;;biological_process;;biological_process;;biological_process;;molecular_function;;biological_process;;biological_process;;cellular_component;;cellular_component;;biological_process;;molecular_function;;cellular_component;;cellular_component;;biological_process;…	negative regulation of cell adhesion;;coronary vasculature development;;angiogenesis;;regulation of GTPase activity;;synapse assembly;;endothelial cell migration;;positive regulation of protein binding;;patterning of blood vessels;;regulation of angiogenesis;;semaphorin-plexin signaling pathway involved in axon guidance;;semaphorin receptor activity;;outflow tract morphogenesis;;regulation of cel…	K06822	PLXND	------	------	NP_055918	plexin-D1 precursor [Homo sapiens]	R-HSA-209637	PLXND1	R-HSA-9716542;R-HSA-9012852;R-HSA-9012999;R-HSA-416700;R-HSA-9675108;R-HSA-9696270;R-HSA-194315;R-HSA-157118;R-HSA-1266738;R-HSA-373755;R-HSA-422475;R-HSA-9013508;R-HSA-162582	Signaling by Rho GTPases, Miro GTPases and RHOBTB3;Signaling by NOTCH3;RHO GTPase cycle;Other semaphorin interactions;Nervous system development;RND2 GTPase cycle;Signaling by Rho GTPases;Signaling by NOTCH;Developmental Biology;Semaphorin interactions;Axon guidance;NOTCH3 Intracellular Domain Regulates Transcription;Signal Transduction	DOID:13501;; DOID:225;; DOID:162	Mobius syndrome;; syndrome;; cancer	disease of anatomical entity;;syndrome;;disease of cellular proliferation	PLXND1	3J21P	T:Signal transduction mechanisms	Q9Y4D7	Plexin-D1 OS=Homo sapiens OX=9606 GN=PLXND1 PE=1 SV=3	PF01833;; PF01437;; PF17960;; PF01403;; PF08337;; PF20170	TIG;;PSI;;TIG_plexin;;Sema;;Plexin_cytopl;;Plexin_RBD	IPT/TIG domain;;Plexin repeat;;TIG domain;;Sema domain;;Plexin cytoplasmic RasGAP domain;;Plexin cytoplasmic RhoGTPase-binding domain	2.68	3.21	3.07	1.71	1.24	4.28	2.64	2.76	5.59	3.05	0.5	3.06	2.49	3.89	2.2	24.89	1.72	1.96	4.74	4.66	7.32	4.23	8.29
ENSG00000004455	AK2	adenylate kinase 2 [Source:HGNC Symbol;Acc:HGNC:362]	GO:0070062;; GO:0097226;; GO:0046034;; GO:0046033;; GO:0005524;; GO:0015949;; GO:0005758;; GO:0004017;; GO:0006172	cellular_component;;cellular_component;;biological_process;;biological_process;;molecular_function;;biological_process;;cellular_component;;molecular_function;;biological_process	extracellular exosome;;sperm mitochondrial sheath;;ATP metabolic process;;AMP metabolic process;;ATP binding;;nucleobase-containing small molecule interconversion;;mitochondrial intermembrane space;;adenylate kinase activity;;ADP biosynthetic process	K00939	adk, AK	hsa00730;; hsa00230	Thiamine metabolism;;Purine metabolism	NP_001306069	adenylate kinase 2, mitochondrial isoform e [Homo sapiens]	R-HSA-57822	AK2	R-HSA-15869;R-HSA-499943;R-HSA-1430728	Metabolism of nucleotides;Interconversion of nucleotide di- and triphosphates;Metabolism	DOID:10003	sensorineural hearing loss	disease of anatomical entity	AK2	3J8CA	F:Nucleotide transport and metabolism	P54819	Adenylate kinase 2, mitochondrial OS=Homo sapiens OX=9606 GN=AK2 PE=1 SV=2	PF05191;; PF00406;; PF13207;; PF13671	ADK_lid;;ADK;;AAA_17;;AAA_33	Adenylate kinase, active site lid;;Adenylate kinase;;AAA domain;;AAA domain	6.3	1.68	1.99	0.67	19.29	2.56	2.97	1.43	9.12	2.75	0.96	0.71	1.32	7.68	17.27	22.54	4.67	1.17	4.81	2.23	3.5	6.77	13.3
ENSG00000004478	FKBP4	FKBP prolyl isomerase 4 [Source:HGNC Symbol;Acc:HGNC:3720]	GO:0031111;; GO:0006457;; GO:0031115;; GO:0031072;; GO:0006825;; GO:0005874;; GO:0005737;; GO:0000413;; GO:0070062;; GO:0030521;; GO:0005528;; GO:0005739;; GO:0061077;; GO:0005654;; GO:0030850;; GO:0003755;; GO:0048471;; GO:0043025;; GO:0005524;; GO:0005525;; GO:0035259;; GO:0032767;; GO:0006463;; GO:0048156;; GO:0010977;; GO:0044295;; GO:0046661;; GO:0031503;; GO:0030674;; GO:0032991;; GO:190003…	biological_process;;biological_process;;biological_process;;molecular_function;;biological_process;;cellular_component;;cellular_component;;biological_process;;cellular_component;;biological_process;;molecular_function;;cellular_component;;biological_process;;cellular_component;;biological_process;;molecular_function;;cellular_component;;cellular_component;;molecular_function;;molecular_function;…	negative regulation of microtubule polymerization or depolymerization;;protein folding;;negative regulation of microtubule polymerization;;heat shock protein binding;;copper ion transport;;microtubule;;cytoplasm;;protein peptidyl-prolyl isomerization;;extracellular exosome;;androgen receptor signaling pathway;;FK506 binding;;mitochondrion;;chaperone-mediated protein folding;;nucleoplasm;;prostate…	K09571	FKBP4_5	hsa04915	Estrogen signaling pathway	XP_011519231	peptidyl-prolyl cis-trans isomerase FKBP4 isoform X1 [Homo sapiens]	R-HSA-5324621;;R-HSA-5618108;;R-HSA-8939162	FKBP4;;FKBP4;;FKBP4	R-HSA-8953897;R-HSA-9006931;R-HSA-2262752;R-HSA-9018519;R-HSA-3371556;R-HSA-3371568;R-HSA-8939211;R-HSA-3371571;R-HSA-3371497;R-HSA-162582;R-HSA-5663205;R-HSA-9679506;R-HSA-8953897;R-HSA-9679191;R-HSA-2262752;R-HSA-3371497;R-HSA-1643685;R-HSA-9006931;R-HSA-8939211;R-HSA-162582	Cellular responses to stimuli;Signaling by Nuclear Receptors;Cellular responses to stress;Estrogen-dependent gene expression;Cellular response to heat stress;Attenuation phase;ESR-mediated signaling;HSF1-dependent transactivation;HSP90 chaperone cycle for steroid hormone receptors (SHR) in the presence of ligand;Signal Transduction;Infectious disease;SARS-CoV Infections;Cellular responses to stim…	DOID:10892;; DOID:684;; DOID:612;; DOID:162	hypospadias;; hepatocellular carcinoma;; primary immunodeficiency disease;; cancer	physical disorder;;disease of cellular proliferation;;disease of anatomical entity;;disease of cellular proliferation	FKBP4	3J94E	O:Posttranslational modification, protein turnover, chaperones	Q02790	Peptidyl-prolyl cis-trans isomerase FKBP4 OS=Homo sapiens OX=9606 GN=FKBP4 PE=1 SV=3	PF00254;; PF07719;; PF00515;; PF13181;; PF13424;; PF13414;; PF13432;; PF18023;; PF13174;; PF13428;; PF14559;; PF13176;; PF13371;; PF16918	FKBP_C;;TPR_2;;TPR_1;;TPR_8;;TPR_12;;TPR_11;;TPR_16;;FKBP_N_2;;TPR_6;;TPR_14;;TPR_19;;TPR_7;;TPR_9;;PknG_TPR	FKBP-type peptidyl-prolyl cis-trans isomerase;;Tetratricopeptide repeat;;Tetratricopeptide repeat;;Tetratricopeptide repeat;;Tetratricopeptide repeat;;TPR repeat;;Tetratricopeptide repeat;;BDBT FKBP like N-terminal;;Tetratricopeptide repeat;;Tetratricopeptide repeat;;Tetratricopeptide repeat;;Tetratricopeptide repeat;;Tetratricopeptide repeat;;Protein kinase G tetratricopeptide repeat	1.27	0.92	0.65	0.35	7.79	0.85	1.2	0.77	2.88	1.44	0.38	0.3	0.6	5.63	4.06	5.36	2.44	0.69	1.38	2.04	0.99	1.22	3
ENSG00000004487	KDM1A	lysine demethylase 1A [Source:HGNC Symbol;Acc:HGNC:29079]	GO:0005515;; GO:0016491	molecular_function;;molecular_function	protein binding;;oxidoreductase activity	------	------	------	------	NP_001397691.1	lysine-specific histone demethylase 1A isoform d [Homo sapiens]	------		------	------	------	------	------	------	3J25Z;; 3J25Z	H:Coenzyme transport and metabolism;;Q:Secondary metabolites biosynthesis, transport and catabolism	A0A8I5KXU4	Lysine-specific histone demethylase OS=Homo sapiens OX=9606 GN=KDM1A PE=1 SV=1	PF01593;; PF04433;; PF13450(NAD_binding_8:NAD;; PF01266;; PF07992;; PF00070;; PF01262;; PF00890;; PF03486	Amino_oxidase;;SWIRM;;-;;DAO;;Pyr_redox_2;;Pyr_redox;;AlaDh_PNT_C;;FAD_binding_2;;HI0933_like	Flavin containing amine oxidoreductase;;SWIRM domain;;)-binding Rossmann-like domain;;FAD dependent oxidoreductase;;Pyridine nucleotide-disulphide oxidoreductase;;Pyridine nucleotide-disulphide oxidoreductase;;Alanine dehydrogenase/PNT, C-terminal domain;;FAD binding domain;;HI0933-like protein	1.87	0.69	0.75	0.48	4.56	1.28	1.2	0.99	2.87	1.09	0.49	0.35	0.94	7.04	4.31	5.67	4.45	0.77	1.77	1.49	0.83	1.92	3.68
ENSG00000004534	RBM6	RNA binding motif protein 6 [Source:HGNC Symbol;Acc:HGNC:9903]	GO:0005634;; GO:0003723;; GO:0006396;; GO:0003677	cellular_component;;molecular_function;;biological_process;;molecular_function	nucleus;;RNA binding;;RNA processing;;DNA binding	------	------	------	------	NP_005768	RNA-binding protein 6 isoform 1 [Homo sapiens]	------		------	------	DOID:4;; DOID:1240;; DOID:162	disease;; leukemia;; cancer	-;;disease of cellular proliferation;;disease of cellular proliferation	RBM6	3J9PQ	S:Function unknown	P78332	RNA-binding protein 6 OS=Homo sapiens OX=9606 GN=RBM6 PE=1 SV=5	PF17780;; PF01585;; PF00076(RRM_1:RNA recognition motif.	OCRE;;G-patch;;-	OCRE domain;;G-patch domain;;.k.a. RRM, RBD, or RNP domain)	3.34	1.39	1.75	0.39	15.53	1.98	3.17	1.83	5.02	1.57	0.75	1.06	1.57	9.35	13.07	13.54	7.26	1.29	3.61	3.17	1.33	4.68	7.8
ENSG00000004700	RECQL	RecQ like helicase [Source:HGNC Symbol;Acc:HGNC:9948]	GO:0006310;; GO:0005737;; GO:0009378;; GO:0006281;; GO:0004003;; GO:0032508;; GO:0000724;; GO:0000733;; GO:0005654;; GO:0043140;; GO:0003677;; GO:0003678;; GO:0005694;; GO:0016020;; GO:0006268;; GO:0005634;; GO:0005524;; GO:0036310	biological_process;;cellular_component;;molecular_function;;biological_process;;molecular_function;;biological_process;;biological_process;;biological_process;;cellular_component;;molecular_function;;molecular_function;;molecular_function;;cellular_component;;cellular_component;;biological_process;;cellular_component;;molecular_function;;molecular_function	DNA recombination;;cytoplasm;;four-way junction helicase activity;;DNA repair;;ATP-dependent DNA helicase activity;;DNA duplex unwinding;;double-strand break repair via homologous recombination;;DNA strand renaturation;;nucleoplasm;;ATP-dependent 3'-5' DNA helicase activity;;DNA binding;;DNA helicase activity;;chromosome;;membrane;;DNA unwinding involved in DNA replication;;nucleus;;ATP binding;;…	K10899	RECQL	------	------	XP_005253521.1	ATP-dependent DNA helicase Q1 isoform X1 [Homo sapiens]	------		------	------	DOID:4;; DOID:4766;; DOID:162	disease;; embryoma;; cancer	-;;disease of cellular proliferation;;disease of cellular proliferation	RECQL	3JB2Q	L:Replication, recombination and repair	P46063	ATP-dependent DNA helicase Q1 OS=Homo sapiens OX=9606 GN=RECQL PE=1 SV=3	PF00270;; PF00271;; PF16124;; PF04851;; PF09382	DEAD;;Helicase_C;;RecQ_Zn_bind;;ResIII;;RQC	DEAD/DEAH box helicase;;Helicase conserved C-terminal domain;;RecQ zinc-binding;;Type III restriction enzyme, res subunit;;RQC domain	4.14	0.19	0.63	0.11	3.4	0.2	2.12	1.26	5.24	0.84	0.34	0.03	0.22	1.33	1.77	12	0.76	0.08	3.02	1.01	0.72	4.13	9.02
ENSG00000004779	NDUFAB1	NADH:ubiquinone oxidoreductase subunit AB1 [Source:HGNC Symbol;Acc:HGNC:7694]	GO:0006633;; GO:0009249;; GO:0032981;; GO:0008137(molecular_function:NADH dehydrogenase ;; GO:0005739;; GO:0006120;; GO:0005654;; GO:0005743;; GO:0005759;; GO:0005509;; GO:0005504;; GO:0000036;; GO:0000035;; GO:0031966;; GO:0005747	biological_process;;biological_process;;biological_process;;-;;cellular_component;;biological_process;;cellular_component;;cellular_component;;cellular_component;;molecular_function;;molecular_function;;molecular_function;;molecular_function;;cellular_component;;cellular_component	fatty acid biosynthetic process;;protein lipoylation;;mitochondrial respiratory chain complex I assembly;;biquinone) activity;;mitochondrion;;mitochondrial electron transport, NADH to ubiquinone;;nucleoplasm;;mitochondrial inner membrane;;mitochondrial matrix;;calcium ion binding;;fatty acid binding;;ACP phosphopantetheine attachment site binding involved in fatty acid biosynthetic process;;acyl …	K03955	NDUFAB1	hsa00190;; hsa05010;; hsa04723;; hsa04932(Non-alcoholic fatty liver disease ;; hsa05014(Amyotrophic lateral sclerosis ;; hsa05016;; hsa04714;; hsa05012;; hsa05020	Oxidative phosphorylation;;Alzheimer disease;;Retrograde endocannabinoid signaling;;NAFLD);;ALS);;Huntington disease;;Thermogenesis;;Parkinson disease;;Prion diseases	NP_004994.1	acyl carrier protein, mitochondrial precursor [Homo sapiens]	R-HSA-8934586;;R-HSA-8933545;;R-HSA-163925	Mal-PPANT-S112-NDUFAB1;;PPANT-S112-NDUFAB1;;NDUFAB1	R-HSA-556833;R-HSA-77289;R-HSA-1430728;R-HSA-8978868;R-HSA-556833;R-HSA-77289;R-HSA-1430728;R-HSA-8978868;R-HSA-611105;R-HSA-163200;R-HSA-6799198;R-HSA-1428517;R-HSA-1430728;R-HSA-71291;R-HSA-389661	Metabolism of lipids;Mitochondrial Fatty Acid Beta-Oxidation;Metabolism;Fatty acid metabolism;Metabolism of lipids;Mitochondrial Fatty Acid Beta-Oxidation;Metabolism;Fatty acid metabolism;Respiratory electron transport;Respiratory electron transport, ATP synthesis by chemiosmotic coupling, and heat production by uncoupling proteins.;Complex I biogenesis;The citric acid (TCA) cycle and respiratory…	------	------	------	NDUFAB1	3JGEU;; 3JGEU;; 3JGEU	C:Energy production and conversion;;I:Lipid transport and metabolism;;Q:Secondary metabolites biosynthesis, transport and catabolism	O14561	Acyl carrier protein, mitochondrial OS=Homo sapiens OX=9606 GN=NDUFAB1 PE=1 SV=3	PF00550	PP-binding	Phosphopantetheine attachment site	11.72	4.36	2.52	2.82	46.62	9.32	4.34	2.39	11.18	5.4	0.53	1.1	1.74	9.54	17.57	15.46	8.41	5.09	6.44	8.42	10.49	8.64	14.11
ENSG00000004897	CDC27	cell division cycle 27 [Source:HGNC Symbol;Acc:HGNC:1728]	GO:0005737;; GO:0070979;; GO:0005813;; GO:0005829;; GO:0031145;; GO:0005654;; GO:0019903;; GO:0006511;; GO:1901990;; GO:0005634;; GO:0007091;; GO:0005680	cellular_component;;biological_process;;cellular_component;;cellular_component;;biological_process;;cellular_component;;molecular_function;;biological_process;;biological_process;;cellular_component;;biological_process;;cellular_component	cytoplasm;;protein K11-linked ubiquitination;;centrosome;;cytosol;;anaphase-promoting complex-dependent catabolic process;;nucleoplasm;;protein phosphatase binding;;ubiquitin-dependent protein catabolic process;;regulation of mitotic cell cycle phase transition;;nucleus;;metaphase/anaphase transition of mitotic cell cycle;;anaphase-promoting complex	K03350	APC3, CDC27	hsa04110;; hsa04114;; hsa05166;; hsa04914;; hsa04120	Cell cycle;;Oocyte meiosis;;Human T-cell leukemia virus 1 infection;;Progesterone-mediated oocyte maturation;;Ubiquitin mediated proteolysis	NP_001339979	cell division cycle protein 27 homolog isoform 8 [Homo sapiens]	R-HSA-174073;;R-HSA-174175	CDC27;;CDC27	R-HSA-2467813;R-HSA-168256;R-HSA-141430;R-HSA-1640170;R-HSA-174184;R-HSA-69017;R-HSA-1280218;R-HSA-174143;R-HSA-69052;R-HSA-2555396;R-HSA-69306;R-HSA-69620;R-HSA-69278;R-HSA-179419;R-HSA-69239;R-HSA-176408;R-HSA-176409;R-HSA-176407;R-HSA-453276;R-HSA-68886;R-HSA-983169;R-HSA-983168;R-HSA-68882;R-HSA-174178;R-HSA-141405;R-HSA-174154;R-HSA-176814;R-HSA-174048;R-HSA-179409;R-HSA-69242;R-HSA-69618;R-…	Separation of Sister Chromatids;Immune System;Inactivation of APC/C via direct inhibition of the APC/C complex;Cell Cycle;Cdc20:Phospho-APC/C mediated degradation of Cyclin A;CDK-mediated phosphorylation and removal of Cdc6;Adaptive Immune System;APC/C-mediated degradation of cell cycle proteins;Switching of origins to a post-replicative state;Mitotic Metaphase and Anaphase;DNA Replication;Cell C…	DOID:5683	hereditary breast ovarian cancer syndrome	genetic disease	CDC27	3J5GW	D:Cell cycle control, cell division, chromosome partitioning	P30260	Cell division cycle protein 27 homolog OS=Homo sapiens OX=9606 GN=CDC27 PE=1 SV=2	PF13181;; PF00515;; PF12895;; PF07719;; PF13424;; PF13414;; PF13431;; PF13432;; PF14559;; PF13428;; PF13371;; PF13174;; PF09295(ChAPs:ChAPs ;; PF01239;; PF17874	TPR_8;;TPR_1;;ANAPC3;;TPR_2;;TPR_12;;TPR_11;;TPR_17;;TPR_16;;TPR_19;;TPR_14;;TPR_9;;TPR_6;;-;;PPTA;;TPR_MalT	Tetratricopeptide repeat;;Tetratricopeptide repeat;;Anaphase-promoting complex, cyclosome, subunit 3;;Tetratricopeptide repeat;;Tetratricopeptide repeat;;TPR repeat;;Tetratricopeptide repeat;;Tetratricopeptide repeat;;Tetratricopeptide repeat;;Tetratricopeptide repeat;;Tetratricopeptide repeat;;Tetratricopeptide repeat;;hs5p-Arf1p-binding proteins);;Protein prenyltransferase alpha subunit repeat;…	2.23	0.44	1.24	0.25	4.29	0.46	1.86	1.2	3.17	0.91	0.93	0.06	0.21	2.09	5.19	6.77	1.78	0.22	2.05	1.01	0.4	3.86	4.42
ENSG00000004939	SLC4A1	solute carrier family 4 member 1 (Diego blood group) [Source:HGNC Symbol;Acc:HGNC:11027]	GO:0015701;; GO:0017121;; GO:0007596;; GO:0009898;; GO:0006820;; GO:0006821;; GO:0051453;; GO:0006096;; GO:0030506;; GO:0070062;; GO:0008509;; GO:0072562;; GO:0030018;; GO:0015106;; GO:0048821;; GO:0035811;; GO:0015108;; GO:0042803;; GO:0045852;; GO:0006873;; GO:0016323;; GO:0005887;; GO:0005886;; GO:0072659;; GO:0015301;; GO:0030492;; GO:0043495;; GO:0030863;; GO:0005452;; GO:0016021	biological_process;;biological_process;;biological_process;;cellular_component;;biological_process;;biological_process;;biological_process;;biological_process;;molecular_function;;cellular_component;;molecular_function;;cellular_component;;cellular_component;;molecular_function;;biological_process;;biological_process;;molecular_function;;molecular_function;;biological_process;;biological_process;…	bicarbonate transport;;phospholipid scrambling;;blood coagulation;;cytoplasmic side of plasma membrane;;anion transport;;chloride transport;;regulation of intracellular pH;;glycolytic process;;ankyrin binding;;extracellular exosome;;anion transmembrane transporter activity;;blood microparticle;;Z disc;;bicarbonate transmembrane transporter activity;;erythrocyte development;;negative regulation of…	K06573	SLC4A1, AE1, CD233	hsa04966	Collecting duct acid secretion	NP_000333	band 3 anion transport protein [Homo sapiens]	R-HSA-5657828;;R-HSA-420408;;R-HSA-5657836;;R-HSA-5657833;;R-HSA-5657845;;R-HSA-5657855;;R-HSA-5657854;;R-HSA-5657843	SLC4A1;;SLC4A1;;SLC4A1;;SLC4A1;;SLC4A1;;SLC4A1;;SLC4A1;;SLC4A1	R-HSA-5619050;R-HSA-5619102;R-HSA-1643685;R-HSA-5619115;R-HSA-1480926;R-HSA-1247673;R-HSA-382551;R-HSA-425407;R-HSA-425393;R-HSA-425381;R-HSA-1237044;R-HSA-5619050;R-HSA-5619102;R-HSA-1643685;R-HSA-5619115;R-HSA-5619050;R-HSA-5619102;R-HSA-1643685;R-HSA-5619115;R-HSA-5619050;R-HSA-5619102;R-HSA-1643685;R-HSA-5619115;R-HSA-5619050;R-HSA-5619102;R-HSA-1643685;R-HSA-5619115;R-HSA-5619050;R-HSA-56191…	Defective SLC4A1 causes hereditary spherocytosis type 4 (HSP4), distal renal tubular acidosis (dRTA) and dRTA with hemolytic anemia (dRTA-HA);SLC transporter disorders;Disease;Disorders of transmembrane transporters;O2/CO2 exchange in erythrocytes;Erythrocytes take up oxygen and release carbon dioxide;Transport of small molecules;SLC-mediated transmembrane transport;Transport of inorganic cations…	DOID:2373;; DOID:10591;; DOID:12679;; DOID:12971;; DOID:1036;; DOID:2355;; DOID:784;; DOID:162;; DOID:583;; DOID:557;; DOID:4;; DOID:2860;; DOID:1040;; DOID:234;; DOID:14219;; DOID:1074;; DOID:12241;; DOID:12365	hereditary elliptocytosis;; pre-eclampsia;; nephrocalcinosis;; hereditary spherocytosis;; chronic leukemia;; anemia;; chronic kidney disease;; cancer;; hemolytic anemia;; kidney disease;; disease;; hemoglobinopathy;; chronic lymphocytic leukemia;; colon adenocarcinoma;; renal tubular acidosis;; kidney failure;; beta thalassemia;; malaria	disease of anatomical entity;;disease of anatomical entity;;disease of anatomical entity;;disease of anatomical entity;;disease of cellular proliferation;;disease of anatomical entity;;disease of anatomical entity;;disease of cellular proliferation;;disease of anatomical entity;;disease of anatomical entity;;-;;disease of anatomical entity;;disease of cellular proliferation;;disease of cellular p…	SLC4A1	3J9W9	P:Inorganic ion transport and metabolism	P02730	Band 3 anion transport protein OS=Homo sapiens OX=9606 GN=SLC4A1 PE=1 SV=3	PF00955;; PF07565	HCO3_cotransp;;Band_3_cyto	HCO3- transporter family;;Band 3 cytoplasmic domain	10.31	7.11	15.17	17.23	56.18	8.48	8.64	51.68	19.89	25.43	20.06	14.77	19.37	13.12	12.6	12.41	52.42	20.1	26.85	7.7	5.3	7.73	11.43
ENSG00000004961	HCCS	holocytochrome c synthase [Source:HGNC Symbol;Acc:HGNC:4837]	GO:0009887;; GO:0004408;; GO:0018063;; GO:0005739;; GO:0005743;; GO:0046872;; GO:0055114	biological_process;;molecular_function;;biological_process;;cellular_component;;cellular_component;;molecular_function;;biological_process	animal organ morphogenesis;;holocytochrome-c synthase activity;;cytochrome c-heme linkage;;mitochondrion;;mitochondrial inner membrane;;metal ion binding;;oxidation-reduction process	K01764	HCCS	hsa00860	Porphyrin and chlorophyll metabolism	NP_001116080	cytochrome c-type heme lyase [Homo sapiens]	------		------	------	DOID:225	syndrome	syndrome	HCCS	3J2GF;; 3J2GF	C:Energy production and conversion;;O:Posttranslational modification, protein turnover, chaperones	P53701	Cytochrome c-type heme lyase OS=Homo sapiens OX=9606 GN=HCCS PE=1 SV=1	PF01265	Cyto_heme_lyase	Cytochrome c/c1 heme lyase	1.76	0.35	0.65	0.27	4.95	0.9	0.74	0.48	2.35	0.41	0.59	0.17	0.4	1.96	5.92	3.93	1.44	0.44	0.81	0.64	0.59	1.88	2.75
ENSG00000005007	UPF1	UPF1 RNA helicase and ATPase [Source:HGNC Symbol;Acc:HGNC:9962]	GO:0071044;; GO:0000184;; GO:0071222;; GO:0000932;; GO:0035145;; GO:0044770;; GO:0009048;; GO:0000785;; GO:0008270;; GO:0005737;; GO:0005634;; GO:0005524;; GO:0005654;; GO:0006260;; GO:0044530;; GO:0006406;; GO:0006449;; GO:0006281;; GO:0042162;; GO:0061014;; GO:0004004;; GO:0004386;; GO:0061158;; GO:0000294;; GO:0032204;; GO:0071347;; GO:0032201;; GO:0000956;; GO:0003723;; GO:0016032;; GO:000368…	biological_process;;biological_process;;biological_process;;cellular_component;;cellular_component;;biological_process;;biological_process;;cellular_component;;molecular_function;;cellular_component;;cellular_component;;molecular_function;;cellular_component;;biological_process;;cellular_component;;biological_process;;biological_process;;biological_process;;molecular_function;;biological_process;…	histone mRNA catabolic process;;nuclear-transcribed mRNA catabolic process, nonsense-mediated decay;;cellular response to lipopolysaccharide;;cytoplasmic mRNA processing body;;exon-exon junction complex;;cell cycle phase transition;;dosage compensation by inactivation of X chromosome;;chromatin;;zinc ion binding;;cytoplasm;;nucleus;;ATP binding;;nucleoplasm;;DNA replication;;supraspliceosomal com…	K14326	UPF1, RENT1	hsa03015;; hsa03013	mRNA surveillance pathway;;RNA transport	NP_001284478	regulator of nonsense transcripts 1 isoform 1 [Homo sapiens]	R-HSA-927856;;R-HSA-927734	p-4S-UPF1;;UPF1	R-HSA-975957;R-HSA-8953854;R-HSA-927802;R-HSA-975957;R-HSA-975956;R-HSA-8953854;R-HSA-927802	Nonsense Mediated Decay (NMD) enhanced by the Exon Junction Complex (EJC);Metabolism of RNA;Nonsense-Mediated Decay (NMD);Nonsense Mediated Decay (NMD) enhanced by the Exon Junction Complex (EJC);Nonsense Mediated Decay (NMD) independent of the Exon Junction Complex (EJC);Metabolism of RNA;Nonsense-Mediated Decay (NMD)	DOID:12704;; DOID:1272;; DOID:10534;; DOID:162	ataxia telangiectasia;; telangiectasis;; stomach cancer;; cancer	disease of anatomical entity;;disease of anatomical entity;;disease of cellular proliferation;;disease of cellular proliferation	UPF1	3J1V1	A:RNA processing and modification	Q92900	Regulator of nonsense transcripts 1 OS=Homo sapiens OX=9606 GN=UPF1 PE=1 SV=2	PF13086;; PF09416(UPF1_Zn_bind:RNA helicase ;; PF04851;; PF13087;; PF18141(DUF5599:Domain of unknown function ;; PF18141;; PF13604;; PF13245;; PF09848;; PF05127;; PF06745	AAA_11;;-;;ResIII;;AAA_12;;-;;UPF1_1B_dom;;AAA_30;;AAA_19;;DUF2075;;Helicase_RecD;;ATPase	AAA domain;;PF2 interacting domain);;Type III restriction enzyme, res subunit;;AAA domain;;UF5599);;RNA helicase UPF1, 1B domain;;AAA domain;;AAA domain;;Schlafen group 3, DNA/RNA helicase domain;;Helicase;;KaiC	14.49	2.73	10.96	2.06	0.66	2.55	4.9	2	13.6	4.86	1.91	0.96	2.88	2.15	2.43	24.75	0.66	1.13	8.74	5.96	4.89	20.27	16.07
ENSG00000005020	SKAP2	src kinase associated phosphoprotein 2 [Source:HGNC Symbol;Acc:HGNC:15687]	GO:0005070;; GO:0008285;; GO:0005829;; GO:0005654;; GO:0042113;; GO:0005737;; GO:0065003;; GO:0007165;; GO:0005886	molecular_function;;biological_process;;cellular_component;;cellular_component;;biological_process;;cellular_component;;biological_process;;biological_process;;cellular_component	SH3/SH2 adaptor activity;;negative regulation of cell proliferation;;cytosol;;nucleoplasm;;B cell activation;;cytoplasm;;macromolecular complex assembly;;signal transduction;;plasma membrane	K23471	SKAP2	hsa05135	Yersinia infection	NP_001290397	src kinase-associated phosphoprotein 2 isoform 2 [Homo sapiens]	R-HSA-390927	SKAP2	R-HSA-1500931;R-HSA-391160	Cell-Cell communication;Signal regulatory protein family interactions	DOID:299;; DOID:3498;; DOID:4074;; DOID:3007	adenocarcinoma;; pancreatic ductal adenocarcinoma;; pancreatic adenocarcinoma;; breast ductal carcinoma	disease of cellular proliferation;;disease of cellular proliferation;;disease of cellular proliferation;;disease of cellular proliferation	SKAP2	3JC4S	T:Signal transduction mechanisms	O75563	Src kinase-associated phosphoprotein 2 OS=Homo sapiens OX=9606 GN=SKAP2 PE=1 SV=1	PF00018;; PF00169;; PF14604;; PF07653;; PF15410;; PF15413	SH3_1;;PH;;SH3_9;;SH3_2;;PH_9;;PH_11	SH3 domain;;PH domain;;Variant SH3 domain;;Variant SH3 domain;;Pleckstrin homology domain;;Pleckstrin homology domain	16.53	0.77	12.44	0.78	2.81	1.14	4.81	1.4	19.5	1.89	4.34	0.48	3.66	4.84	19.99	30.75	2.62	0.8	9.22	1.82	1.39	20.48	10.4
ENSG00000005022	SLC25A5	solute carrier family 25 member 5 [Source:HGNC Symbol;Acc:HGNC:10991]	GO:0008284;; GO:0031625;; GO:1990830;; GO:0005887;; GO:0071817;; GO:0015207;; GO:0005634;; GO:0016020;; GO:0050796;; GO:0005739;; GO:0005743;; GO:0003723;; GO:0016032;; GO:0007059;; GO:0042645;; GO:1901029;; GO:0005471;; GO:0045121	biological_process;;molecular_function;;biological_process;;cellular_component;;cellular_component;;molecular_function;;cellular_component;;cellular_component;;biological_process;;cellular_component;;cellular_component;;molecular_function;;biological_process;;biological_process;;cellular_component;;biological_process;;molecular_function:ATP;;cellular_component	positive regulation of cell proliferation;;ubiquitin protein ligase binding;;cellular response to leukemia inhibitory factor;;integral component of plasma membrane;;MMXD complex;;adenine transmembrane transporter activity;;nucleus;;membrane;;regulation of insulin secretion;;mitochondrion;;mitochondrial inner membrane;;RNA binding;;viral process;;chromosome segregation;;mitochondrial nucleoid;;neg…	K05863	SLC25A4S, ANT	hsa04022;; hsa04020;; hsa04218;; hsa05166;; hsa04217;; hsa05164;; hsa05016;; hsa05017;; hsa05010;; hsa05012;; hsa05020	cGMP-PKG signaling pathway;;Calcium signaling pathway;;Cellular senescence;;Human T-cell leukemia virus 1 infection;;Necroptosis;;Influenza A;;Huntington disease;;Spinocerebellar ataxia;;Alzheimer disease;;Parkinson disease;;Prion diseases	NP_001143	ADP/ATP translocase 2 [Homo sapiens]	R-HSA-49743	SLC25A5	R-HSA-5663205;R-HSA-162909;R-HSA-176033;R-HSA-382551;R-HSA-162906;R-HSA-83936;R-HSA-425407;R-HSA-425397;R-HSA-1643685;R-HSA-180897	Infectious disease;Host Interactions of HIV factors;Interactions of Vpr with host cellular proteins;Transport of small molecules;HIV Infection;Transport of nucleosides and free purine and pyrimidine bases across the plasma membrane;SLC-mediated transmembrane transport;Transport of vitamins, nucleosides, and related molecules;Disease;Vpr-mediated induction of apoptosis by mitochondrial outer membr…	DOID:162	cancer	disease of cellular proliferation	SLC25A5	3JCY0	C:Energy production and conversion	P05141	ADP/ATP translocase 2 OS=Homo sapiens OX=9606 GN=SLC25A5 PE=1 SV=7	PF00153	Mito_carr	Mitochondrial carrier protein	27.71	9.45	12.66	6.25	39.61	11.07	11.83	5.36	36.24	13.91	6.42	4.19	9.61	44.95	52.53	58.37	25.82	6.14	15.47	19.56	23.27	22.15	37.84
ENSG00000005059	MCUB	mitochondrial calcium uniporter dominant negative subunit beta [Source:HGNC Symbol;Acc:HGNC:26076]	GO:1990246;; GO:0019855;; GO:0006851;; GO:0005739;; GO:0036444;; GO:0031305;; GO:0005743;; GO:0034704;; GO:0031224;; GO:0051560	cellular_component;;molecular_function;;biological_process;;cellular_component;;biological_process;;cellular_component;;cellular_component;;cellular_component;;cellular_component;;biological_process	uniplex complex;;calcium channel inhibitor activity;;mitochondrial calcium ion transport;;mitochondrion;;calcium ion transmembrane import into mitochondrion;;integral component of mitochondrial inner membrane;;mitochondrial inner membrane;;calcium channel complex;;intrinsic component of membrane;;mitochondrial calcium ion homeostasis	K22829	MCUB	------	------	XP_006714309	calcium uniporter regulatory subunit MCUb, mitochondrial isoform X1 [Homo sapiens]	R-HSA-8949153	MCUB	R-HSA-8949664;R-HSA-382551;R-HSA-8949215	Processing of SMDT1;Transport of small molecules;Mitochondrial calcium ion transport	------	------	------	MCUB	3J6IU	S:Function unknown	Q9NWR8	Calcium uniporter regulatory subunit MCUb, mitochondrial OS=Homo sapiens OX=9606 GN=MCUB PE=1 SV=2	PF04678	MCU	Mitochondrial calcium uniporter	3.76	1.59	0.86	0.32	6.67	2.13	1.31	1.23	7.31	1.68	0.38	0.33	0.68	6.42	6.97	10.14	4.51	1.19	2.65	1.27	1.46	2.47	5.98
ENSG00000005075	POLR2J	RNA polymerase II subunit J [Source:HGNC Symbol;Acc:HGNC:9197]	GO:0016070;; GO:0006283;; GO:0008543;; GO:0005634;; GO:0001055;; GO:0006366;; GO:0000398;; GO:0006368;; GO:0005654;; GO:0006370;; GO:0060964;; GO:0005665;; GO:0006351;; GO:0006367;; GO:0030275;; GO:0035019;; GO:0003899;; GO:0046983;; GO:0003677;; GO:0050434;; GO:0042795	biological_process;;biological_process;;biological_process;;cellular_component;;molecular_function;;biological_process;;biological_process;;biological_process;;cellular_component;;biological_process;;biological_process;;cellular_component;;biological_process;;biological_process;;molecular_function;;biological_process;;molecular_function;;molecular_function;;molecular_function;;biological_process;…	RNA metabolic process;;transcription-coupled nucleotide-excision repair;;fibroblast growth factor receptor signaling pathway;;nucleus;;RNA polymerase II activity;;transcription from RNA polymerase II promoter;;mRNA splicing, via spliceosome;;transcription elongation from RNA polymerase II promoter;;nucleoplasm;;7-methylguanosine mRNA capping;;regulation of gene silencing by miRNA;;DNA-directed RN…	K03008	RPB11, POLR2J	hsa05016;; hsa03020	Huntington disease;;RNA polymerase	NP_001358029	DNA-directed RNA polymerase II subunit RPB11-a isoform 2 [Homo sapiens]	R-HSA-63531	POLR2J	R-HSA-3700989;R-HSA-6803529;R-HSA-6796648;R-HSA-72203;R-HSA-203927;R-HSA-168255;R-HSA-73779;R-HSA-8953854;R-HSA-6782210;R-HSA-6781823;R-HSA-73776;R-HSA-1640170;R-HSA-168325;R-HSA-167290;R-HSA-1643685;R-HSA-674695;R-HSA-167172;R-HSA-167238;R-HSA-167152;R-HSA-5601884;R-HSA-212436;R-HSA-74160;R-HSA-6781827;R-HSA-167158;R-HSA-162906;R-HSA-9018519;R-HSA-9670095;R-HSA-1266738;R-HSA-162599;R-HSA-162582;…	Transcriptional Regulation by TP53;FGFR2 alternative splicing;TP53 Regulates Transcription of DNA Repair Genes;Processing of Capped Intron-Containing Pre-mRNA;MicroRNA (miRNA) biogenesis;Influenza Infection;RNA Polymerase II Transcription Pre-Initiation And Promoter Opening;Metabolism of RNA;Gap-filling DNA repair synthesis and ligation in TC-NER;Formation of TC-NER Pre-Incision Complex;RNA Polym…	------	------	------	POLR2J	3JGWG	K:Transcription	P52435	DNA-directed RNA polymerase II subunit RPB11-a OS=Homo sapiens OX=9606 GN=POLR2J PE=1 SV=1	PF13656;; PF01193	RNA_pol_L_2;;RNA_pol_L	RNA polymerase Rpb3/Rpb11 dimerisation domain;;RNA polymerase Rpb3/Rpb11 dimerisation domain	13.2	5.4	7.78	5.34	8.42	10.48	6.61	6.1	20.04	5.92	5.68	2.8	6.77	14.77	22.43	27.1	6.72	5	9.58	11.19	7.51	15.53	23.4
ENSG00000005175	RPAP3	RNA polymerase II associated protein 3 [Source:HGNC Symbol;Acc:HGNC:26151]	GO:0005829;; GO:0097255	cellular_component;;cellular_component	cytosol;;R2TP complex	K23002	RPAP3	------	------	NP_078880	RNA polymerase II-associated protein 3 isoform 1 [Homo sapiens]	------		------	------	------	------	------	------	3J833	S:Function unknown	Q9H6T3	RNA polymerase II-associated protein 3 OS=Homo sapiens OX=9606 GN=RPAP3 PE=1 SV=2	PF00515;; PF13176;; PF13877;; PF13181;; PF07719;; PF13414;; PF13432;; PF13424;; PF14559;; PF13428;; PF13371;; PF13174;; PF14853	TPR_1;;TPR_7;;RPAP3_C;;TPR_8;;TPR_2;;TPR_11;;TPR_16;;TPR_12;;TPR_19;;TPR_14;;TPR_9;;TPR_6;;Fis1_TPR_C	Tetratricopeptide repeat;;Tetratricopeptide repeat;;Potential Monad-binding region of RPAP3;;Tetratricopeptide repeat;;Tetratricopeptide repeat;;TPR repeat;;Tetratricopeptide repeat;;Tetratricopeptide repeat;;Tetratricopeptide repeat;;Tetratricopeptide repeat;;Tetratricopeptide repeat;;Tetratricopeptide repeat;;Fis1 C-terminal tetratricopeptide repeat	2.14	0.26	0.46	0.08	3.4	0.94	1.78	0.41	4.6	0.4	0.76	0.06	0.27	0.96	4.83	10.58	2.36	0.21	1.8	0.51	0.39	2.04	4.59
ENSG00000005194	CIAPIN1	cytokine induced apoptosis inhibitor 1 [Source:HGNC Symbol;Acc:HGNC:28050]	GO:0005737;; GO:0006915;; GO:0051539;; GO:0005730;; GO:0051537;; GO:0005739;; GO:0016226;; GO:0005654;; GO:0005758;; GO:0043066;; GO:0030097;; GO:0008168;; GO:0046872;; GO:0009055	cellular_component;;biological_process;;molecular_function;;cellular_component;;molecular_function;;cellular_component;;biological_process;;cellular_component;;cellular_component;;biological_process;;biological_process;;molecular_function;;molecular_function;;molecular_function	cytoplasm;;apoptotic process;;4 iron, 4 sulfur cluster binding;;nucleolus;;2 iron, 2 sulfur cluster binding;;mitochondrion;;iron-sulfur cluster assembly;;nucleoplasm;;mitochondrial intermembrane space;;negative regulation of apoptotic process;;hemopoiesis;;methyltransferase activity;;metal ion binding;;electron carrier activity	K22746	CIAPIN1, DRE2	------	------	NP_064709	anamorsin isoform 1 [Homo sapiens]	R-HSA-2564765	CIAPIN1	R-HSA-2564830;R-HSA-1430728	Cytosolic iron-sulfur cluster assembly;Metabolism	DOID:684;; DOID:10534;; DOID:1240;; DOID:162	hepatocellular carcinoma;; stomach cancer;; leukemia;; cancer	disease of cellular proliferation;;disease of cellular proliferation;;disease of cellular proliferation;;disease of cellular proliferation	CIAPIN1	3J740	S:Function unknown	Q6FI81	Anamorsin OS=Homo sapiens OX=9606 GN=CIAPIN1 PE=1 SV=2	PF05093;; PF08241;; PF13847	CIAPIN1;;Methyltransf_11;;Methyltransf_31	Cytokine-induced anti-apoptosis inhibitor 1, Fe-S biogenesis;;Methyltransferase domain;;Methyltransferase domain	1.73	0.95	0.81	0.53	5.62	0.56	0.82	0.7	3.43	1.05	0.47	0.39	0.52	5.65	5.28	6.07	2.81	0.49	1.33	2.1	2.13	2.22	4
ENSG00000005238	FAM214B	family with sequence similarity 214 member B [Source:HGNC Symbol;Acc:HGNC:25666]	GO:0005634	cellular_component	nucleus	------	------	------	------	XP_011516339.1	protein FAM214B isoform X1 [Homo sapiens]	------		------	------	------	------	------	FAM214B	3JA9N	S:Function unknown	Q7L5A3	Protein FAM214B OS=Homo sapiens OX=9606 GN=FAM214B PE=1 SV=1	PF13915(DUF4210:Domain of unknown function ;; PF13889	-;;Chromosome_seg	UF4210);;Chromosome segregation during meiosis	6.64	1.45	6.67	2.37	6.06	1.94	3.67	3.02	8.56	2.71	2.46	1.39	3.44	4	18.07	23.2	4.64	1.68	5.41	3.01	2.28	13.92	13.67
ENSG00000005249	PRKAR2B	protein kinase cAMP-dependent type II regulatory subunit beta [Source:HGNC Symbol;Acc:HGNC:9392]	GO:0006631;; GO:0047555;; GO:0007596;; GO:0007612;; GO:0050804;; GO:0019934;; GO:0034236;; GO:0034199;; GO:0035556;; GO:0008603;; GO:0097711;; GO:0005737;; GO:0070062;; GO:0071377;; GO:0003091;; GO:0000086;; GO:0097338;; GO:0048471;; GO:0043025;; GO:2000480;; GO:0004862;; GO:0019904;; GO:0005886;; GO:0005952;; GO:0010389;; GO:0030552;; GO:0031625;; GO:0043197;; GO:0043198;; GO:0005829;; GO:004512…	biological_process;;molecular_function;;biological_process;;biological_process;;biological_process;;biological_process;;molecular_function;;biological_process;;biological_process;;molecular_function;;biological_process;;cellular_component;;cellular_component;;biological_process;;biological_process;;biological_process;;biological_process;;cellular_component;;cellular_component;;biological_process;…	fatty acid metabolic process;;3',5'-cyclic-GMP phosphodiesterase activity;;blood coagulation;;learning;;modulation of synaptic transmission;;cGMP-mediated signaling;;protein kinase A catalytic subunit binding;;activation of protein kinase A activity;;intracellular signal transduction;;cAMP-dependent protein kinase regulator activity;;ciliary basal body docking;;cytoplasm;;extracellular exosome;;c…	K04739	PRKAR	hsa04910	Insulin signaling pathway	NP_002727	cAMP-dependent protein kinase type II-beta regulatory subunit [Homo sapiens]	R-HSA-5610414;;R-HSA-57842	PRKAR2B;;PRKAR2B	R-HSA-5610787;R-HSA-162582;R-HSA-5358351;R-HSA-9664323;R-HSA-1489509;R-HSA-111997;R-HSA-111996;R-HSA-380320;R-HSA-438064;R-HSA-382551;R-HSA-9006925;R-HSA-1430728;R-HSA-381676;R-HSA-380259;R-HSA-1640170;R-HSA-5617833;R-HSA-432040;R-HSA-418555;R-HSA-9660821;R-HSA-1643685;R-HSA-111933;R-HSA-111931;R-HSA-180024;R-HSA-163615;R-HSA-164378;R-HSA-1852241;R-HSA-9658195;R-HSA-69278;R-HSA-388396;R-HSA-11231…	Hedgehog 'off' state;Signal Transduction;Signaling by Hedgehog;FCGR3A-mediated IL10 synthesis;DAG and IP3 signaling;CaM pathway;Ca-dependent events;Recruitment of NuMA to mitotic centrosomes;Post NMDA receptor activation events;Transport of small molecules;Intracellular signaling by second messengers;Metabolism;Glucagon-like Peptide-1 (GLP1) regulates insulin secretion;Loss of Nlp from mitotic ce…	DOID:11612;; DOID:225	polycystic ovary syndrome;; syndrome	disease of anatomical entity;;syndrome	PRKAR2B	3J3W5	T:Signal transduction mechanisms	P31323	cAMP-dependent protein kinase type II-beta regulatory subunit OS=Homo sapiens OX=9606 GN=PRKAR2B PE=1 SV=3	PF00027;; PF02197	cNMP_binding;;RIIa	Cyclic nucleotide-binding domain;;Regulatory subunit of type II PKA R-subunit	4.1	0.88	2.75	0.28	1.68	0.77	3.11	2.55	5.73	1.28	2.18	0.66	1.45	6.05	18.23	18.99	2.36	0.69	10.18	1.15	4.62	11.01	8.99
ENSG00000005302	MSL3	MSL complex subunit 3 [Source:HGNC Symbol;Acc:HGNC:7370]	GO:0072487;; GO:0005654;; GO:0035064;; GO:0000123;; GO:0043967;; GO:0043968;; GO:0006342;; GO:0043984;; GO:0016575;; GO:0035267;; GO:0016573;; GO:0003677	cellular_component;;cellular_component;;molecular_function;;cellular_component;;biological_process;;biological_process;;biological_process;;biological_process;;biological_process;;cellular_component;;biological_process;;molecular_function	MSL complex;;nucleoplasm;;methylated histone binding;;histone acetyltransferase complex;;histone H4 acetylation;;histone H2A acetylation;;chromatin silencing;;histone H4-K16 acetylation;;histone deacetylation;;NuA4 histone acetyltransferase complex;;histone acetylation;;DNA binding	K18403	MSL3	------	------	NP_523353	male-specific lethal 3 homolog isoform a [Homo sapiens]	R-HSA-3321863	MSL3	R-HSA-3214847;R-HSA-4839726;R-HSA-3247509	HATs acetylate histones;Chromatin organization;Chromatin modifying enzymes	------	------	------	MSL3	3JCMP;; 3JCMP	B:Chromatin structure and dynamics;;K:Transcription	Q8N5Y2	Male-specific lethal 3 homolog OS=Homo sapiens OX=9606 GN=MSL3 PE=1 SV=1	PF11717;; PF05712;; PF11717	Tudor-knot;;MRG;;Tudor-knot	RNA binding activity-knot of a chromodomain ;;MRG;;RNA binding activity-knot of a chromodomain	16.73	1.02	12.13	0.61	12.18	2.66	5.8	2.38	12.46	2.53	9.89	0.71	4.58	6.85	20.09	19.4	3.68	1.2	8.24	2.17	1.89	31.56	20.84
ENSG00000005339	CREBBP	CREB binding protein [Source:HGNC Symbol;Acc:HGNC:2348]	GO:0008589;; GO:0004402;; GO:0006473;; GO:0042592;; GO:0008270;; GO:0034644;; GO:0043426;; GO:0042981;; GO:1904837;; GO:0005737;; GO:0005654;; GO:0007219;; GO:0048511;; GO:0000123;; GO:0000122;; GO:0001666;; GO:0061418;; GO:0005634;; GO:0003714;; GO:0003713;; GO:0065003;; GO:0045747;; GO:0016573;; GO:0000987;; GO:0002223;; GO:0006367;; GO:0019216;; GO:0008134;; GO:0018076;; GO:0032481;; GO:001660…	biological_process;;molecular_function;;biological_process;;biological_process;;molecular_function;;biological_process;;molecular_function;;biological_process;;biological_process;;cellular_component;;cellular_component;;biological_process;;biological_process;;cellular_component;;biological_process;;biological_process;;biological_process;;cellular_component;;molecular_function;;molecular_function;…	regulation of smoothened signaling pathway;;histone acetyltransferase activity;;protein acetylation;;homeostatic process;;zinc ion binding;;cellular response to UV;;MRF binding;;regulation of apoptotic process;;beta-catenin-TCF complex assembly;;cytoplasm;;nucleoplasm;;Notch signaling pathway;;rhythmic process;;histone acetyltransferase complex;;negative regulation of transcription from RNA polym…	K04498	EP300, CREBBP, KAT3	hsa05211;; hsa04024;; hsa04630;; hsa04720;; hsa04068;; hsa04066;; hsa04922;; hsa04330;; hsa05164;; hsa05165;; hsa05166;; hsa05167;; hsa04310;; hsa05161;; hsa04350;; hsa04110;; hsa05206;; hsa05200;; hsa05203;; hsa04520;; hsa04916;; hsa04935;; hsa04919;; hsa05215;; hsa05152;; hsa05016	Renal cell carcinoma;;cAMP signaling pathway;;Jak-STAT signaling pathway;;Long-term potentiation;;FoxO signaling pathway;;HIF-1 signaling pathway;;Glucagon signaling pathway;;Notch signaling pathway;;Influenza A;;Human papillomavirus infection;;Human T-cell leukemia virus 1 infection;;Kaposi sarcoma-associated herpesvirus infection;;Wnt signaling pathway;;Hepatitis B;;TGF-beta signaling pathway;;…	NP_004371	CREB-binding protein isoform a [Homo sapiens]	R-HSA-9617684;;R-HSA-9756493;;R-HSA-193545;;R-HSA-3927877	FOXO4-S-S-CREBBP;;CREBBP;;CREBBP;;monoSUMO1-K998,K1033,K1056-CREBBP	R-HSA-212436;R-HSA-74160;R-HSA-9617629;R-HSA-9614085;R-HSA-73857;R-HSA-5663205;R-HSA-9694516;R-HSA-9679506;R-HSA-9705683;R-HSA-9705671;R-HSA-1643685;R-HSA-9012852;R-HSA-8939246;R-HSA-9013695;R-HSA-9013694;R-HSA-1592230;R-HSA-597592;R-HSA-350054;R-HSA-1266738;R-HSA-73857;R-HSA-212436;R-HSA-400206;R-HSA-2262752;R-HSA-9013508;R-HSA-3371568;R-HSA-8866907;R-HSA-2894862;R-HSA-1368082;R-HSA-392499;R-HSA…	Generic Transcription Pathway;Gene expression (Transcription);Regulation of FOXO transcriptional activity by acetylation;FOXO-mediated transcription;RNA Polymerase II Transcription;Infectious disease;SARS-CoV-2 Infection;SARS-CoV Infections;SARS-CoV-2-host interactions;SARS-CoV-2 activates/modulates innate and adaptive immune responses;Disease;Signaling by NOTCH3;RUNX1 regulates transcription of …	DOID:1933;; DOID:1240;; DOID:1749;; DOID:643;; DOID:10159;; DOID:10554;; DOID:162;; DOID:5683;; DOID:225	Rubinstein-Taybi syndrome;; leukemia;; squamous cell carcinoma;; progressive multifocal leukoencephalopathy;; osteonecrosis;; meningoencephalitis;; cancer;; hereditary breast ovarian cancer syndrome;; syndrome	genetic disease;;disease of cellular proliferation;;disease of cellular proliferation;;disease by infectious agent;;disease of anatomical entity;;disease of anatomical entity;;disease of cellular proliferation;;genetic disease;;syndrome	CREBBP	3JCCX	K:Transcription	Q92793	CREB-binding protein OS=Homo sapiens OX=9606 GN=CREBBP PE=1 SV=3	PF02172;; PF00439;; PF02135;; PF00569;; PF09030;; PF08214;; PF06001(DUF902:Domain of Unknown Function ;; PF06001;; PF16987	KIX;;Bromodomain;;zf-TAZ;;ZZ;;Creb_binding;;HAT_KAT11;;-;;RING_CBP-p300;;KIX_2	KIX domain;;Bromodomain;;TAZ zinc finger;;Zinc finger, ZZ type;;Creb binding;;Histone acetylation protein;;UF902);;CREB-binding protein/p300, atypical RING domain;;KIX domain	4.84	0.85	5.49	1.35	2.64	0.47	2.64	0.86	9.92	2.24	1.09	0.41	0.9	2.17	8.08	25.75	1.55	0.63	4.47	3.97	2.38	9.94	10.76
ENSG00000005448	WDR54	WD repeat domain 54 [Source:HGNC Symbol;Acc:HGNC:25770]	GO:0002091;; GO:0031982;; GO:0042058;; GO:0005515;; GO:0042803;; GO:0043408	biological_process;;cellular_component;;biological_process;;molecular_function;;molecular_function;;biological_process	negative regulation of receptor internalization;;vesicle;;regulation of epidermal growth factor receptor signaling pathway;;protein binding;;protein homodimerization activity;;regulation of MAPK cascade	K24749	WDR54	------	------	NP_001307752	WD repeat-containing protein 54 isoform a [Homo sapiens]	------		------	------	------	------	------	WDR54	3JEU7	S:Function unknown	Q9H977	WD repeat-containing protein 54 OS=Homo sapiens OX=9606 GN=WDR54 PE=1 SV=1	------	------	------	1.37	0.95	0.54	0.48	11.42	2.03	0.72	0.6	2.19	1.28	0.31	0.45	0.74	5.4	3.24	3.81	2.97	1.69	1.03	1.71	1.54	0.72	2.22
ENSG00000005483	KMT2E	lysine methyltransferase 2E (inactive) [Source:HGNC Symbol;Acc:HGNC:18541]	GO:0035064;; GO:0042119;; GO:0019899;; GO:0000785;; GO:0005737;; GO:0006306;; GO:0005634;; GO:0005815;; GO:0005654;; GO:0034968;; GO:0046872;; GO:1900087;; GO:0016607;; GO:0030218;; GO:0007050;; GO:0035327;; GO:0045893;; GO:0005886;; GO:0002446;; GO:0032991;; GO:0045652;; GO:1905437	molecular_function;;biological_process;;molecular_function;;cellular_component;;cellular_component;;biological_process;;cellular_component;;cellular_component;;cellular_component;;biological_process;;molecular_function;;biological_process;;cellular_component;;biological_process;;biological_process;;cellular_component;;biological_process;;cellular_component;;biological_process;;cellular_component;…	methylated histone binding;;neutrophil activation;;enzyme binding;;chromatin;;cytoplasm;;DNA methylation;;nucleus;;microtubule organizing center;;nucleoplasm;;histone lysine methylation;;metal ion binding;;positive regulation of G1/S transition of mitotic cell cycle;;nuclear speck;;erythrocyte differentiation;;cell cycle arrest;;transcriptionally active chromatin;;positive regulation of transcrip…	K09189	MLL5	hsa00310	Lysine degradation	NP_891847	inactive histone-lysine N-methyltransferase 2E [Homo sapiens]	R-HSA-1183225	KMT2E	R-HSA-212436;R-HSA-74160;R-HSA-8878171;R-HSA-8936459;R-HSA-4839726;R-HSA-3214841;R-HSA-3247509;R-HSA-73857	Generic Transcription Pathway;Gene expression (Transcription);Transcriptional regulation by RUNX1;RUNX1 regulates genes involved in megakaryocyte differentiation and platelet function;Chromatin organization;PKMTs methylate histone lysines;Chromatin modifying enzymes;RNA Polymerase II Transcription	DOID:8692;; DOID:1240	myeloid leukemia;; leukemia	disease of cellular proliferation;;disease of cellular proliferation	KMT2E	3J6HM	S:Function unknown	Q8IZD2	Inactive histone-lysine N-methyltransferase 2E OS=Homo sapiens OX=9606 GN=KMT2E PE=1 SV=1	PF00628;; PF00856;; PF13831	PHD;;SET;;PHD_2	PHD-finger;;SET domain;;PHD-finger	5.78	0.66	2.56	0.55	1.64	0.32	2.47	1.22	7.44	1.38	0.86	0.18	0.53	2.56	3.78	21.44	0.94	0.31	4.04	2.4	1.02	8.43	10.52
ENSG00000005486	RHBDD2	rhomboid domain containing 2 [Source:HGNC Symbol;Acc:HGNC:23082]	GO:0004252;; GO:0005794;; GO:0016021;; GO:0000139;; GO:0005654;; GO:0048471;; GO:0005634	molecular_function;;cellular_component;;cellular_component;;cellular_component;;cellular_component;;cellular_component;;cellular_component	serine-type endopeptidase activity;;Golgi apparatus;;integral component of membrane;;Golgi membrane;;nucleoplasm;;perinuclear region of cytoplasm;;nucleus	K09652	RHBDD2, RHBDL7	------	------	NP_001333118	rhomboid domain-containing protein 2 isoform d [Homo sapiens]	------		------	------	DOID:162	cancer	disease of cellular proliferation	RHBDD2	3JFHN	S:Function unknown	Q6NTF9	Rhomboid domain-containing protein 2 OS=Homo sapiens OX=9606 GN=RHBDD2 PE=1 SV=2	PF01694	Rhomboid	Rhomboid family	6.76	3.15	7.51	2.12	6.63	4.88	4.17	1.65	8.84	3.03	3.15	1.91	5.17	6	10.67	14.77	3.77	2.94	5.03	8.45	6.17	10.3	9.84
ENSG00000005810	MYCBP2	MYC binding protein 2 [Source:HGNC Symbol;Acc:HGNC:23386]	GO:0042995;; GO:0019222;; GO:0030424;; GO:0016567;; GO:0046872;; GO:0110165	cellular_component;;biological_process;;cellular_component;;biological_process;;molecular_function;;cellular_component	cell projection;;regulation of metabolic process;;axon;;protein ubiquitination;;metal ion binding;;cellular anatomical entity	------	------	------	------	XP_006719845.1	E3 ubiquitin-protein ligase MYCBP2 isoform X5 [Homo sapiens]	------		------	------	------	------	------	------	3J6WZ	T:Signal transduction mechanisms	A0A804HL12	RCR-type E3 ubiquitin transferase OS=Homo sapiens OX=9606 GN=MYCBP2 PE=1 SV=1	PF08005;; PF13540(RCC1_2:Regulator of chromosome condensation ;; PF00415(RCC1:Regulator of chromosome condensation ;; PF08239;; PF13639;; PF00630;; PF03256(ANAPC10:Anaphase-promoting complex, subunit 10	PHR;;-;;-;;SH3_3;;zf-RING_2;;Filamin;;-	PHR domain;;CC1) repeat;;CC1) repeat;;Bacterial SH3 domain;;Ring finger domain;;Filamin/ABP280 repeat;;PC10)	5.59	1.18	1.98	0.9	7.92	2.39	3.5	1.93	9.61	2.57	0.7	0.4	0.74	8.63	6.99	21.62	3.19	1.06	5.29	8.3	2.31	5.91	10.27
ENSG00000005812	FBXL3	F-box and leucine rich repeat protein 3 [Source:HGNC Symbol;Acc:HGNC:13599]	GO:0016604;; GO:0031648;; GO:0005829;; GO:0048511;; GO:0043687;; GO:0031146;; GO:0000151;; GO:0016567;; GO:0042752;; GO:0019005;; GO:0043153;; GO:0005634;; GO:0004842;; GO:0000209	cellular_component;;biological_process;;cellular_component;;biological_process;;biological_process;;biological_process;;cellular_component;;biological_process;;biological_process;;cellular_component;;biological_process;;cellular_component;;molecular_function;;biological_process	nuclear body;;protein destabilization;;cytosol;;rhythmic process;;post-translational protein modification;;SCF-dependent proteasomal ubiquitin-dependent protein catabolic process;;ubiquitin ligase complex;;protein ubiquitination;;regulation of circadian rhythm;;SCF ubiquitin ligase complex;;entrainment of circadian clock by photoperiod;;nucleus;;ubiquitin-protein transferase activity;;protein pol…	K10269	FBXL3	hsa04710	Circadian rhythm	NP_036290	F-box/LRR-repeat protein 3 [Homo sapiens]	R-HSA-400380;;R-HSA-391289	FBXL3;;FBXL3	R-HSA-400253;R-HSA-8951664;R-HSA-391251;R-HSA-168256;R-HSA-392499;R-HSA-983169;R-HSA-983168;R-HSA-597592;R-HSA-390471;R-HSA-1280218;R-HSA-390466	Circadian Clock;Neddylation;Protein folding;Immune System;Metabolism of proteins;Class I MHC mediated antigen processing & presentation;Antigen processing: Ubiquitination & Proteasome degradation;Post-translational protein modification;Association of TriC/CCT with target proteins during biosynthesis;Adaptive Immune System;Chaperonin-mediated protein folding	------	------	------	FBXL3	3J4J9	S:Function unknown	Q9UKT7	F-box/LRR-repeat protein 3 OS=Homo sapiens OX=9606 GN=FBXL3 PE=1 SV=1	PF12937;; PF00646	F-box-like;;F-box	F-box-like;;F-box domain	9.8	0.57	3.96	0.23	2.78	0.78	4.16	1.57	11.81	1.58	2.37	0.18	1.29	4.14	11.11	18.61	2.64	0.76	5.15	1.49	0.98	13.2	12.75
ENSG00000005844	ITGAL	integrin subunit alpha L [Source:HGNC Symbol;Acc:HGNC:6148]	GO:0006909;; GO:0007160;; GO:0050900;; GO:0035579;; GO:0044877;; GO:0007165;; GO:0030369;; GO:0070062;; GO:0016020;; GO:0046872;; GO:0098609;; GO:0009986;; GO:0008305;; GO:0007159;; GO:0006954;; GO:0005886;; GO:0007155;; GO:0007157;; GO:0050839;; GO:0002291;; GO:0050776;; GO:0007229;; GO:0043312;; GO:0034687;; GO:0030198;; GO:0043113;; GO:0046982	biological_process;;biological_process;;biological_process;;cellular_component;;molecular_function;;biological_process;;molecular_function;;cellular_component;;cellular_component;;molecular_function;;biological_process;;cellular_component;;cellular_component;;biological_process;;biological_process;;cellular_component;;biological_process;;biological_process;;molecular_function;;biological_process;…	phagocytosis;;cell-matrix adhesion;;leukocyte migration;;specific granule membrane;;macromolecular complex binding;;signal transduction;;ICAM-3 receptor activity;;extracellular exosome;;membrane;;metal ion binding;;cell-cell adhesion;;cell surface;;integrin complex;;leukocyte cell-cell adhesion;;inflammatory response;;plasma membrane;;cell adhesion;;heterophilic cell-cell adhesion via plasma memb…	K05718	ITGAL, CD11a	hsa04650;; hsa04015;; hsa04514(Cell adhesion molecules ;; hsa04670;; hsa05150;; hsa05144;; hsa05323;; hsa05166;; hsa04810;; hsa05416;; hsa05169	Natural killer cell mediated cytotoxicity;;Rap1 signaling pathway;;CAMs);;Leukocyte transendothelial migration;;Staphylococcus aureus infection;;Malaria;;Rheumatoid arthritis;;Human T-cell leukemia virus 1 infection;;Regulation of actin cytoskeleton;;Viral myocarditis;;Epstein-Barr virus infection	NP_002200	integrin alpha-L isoform a precursor [Homo sapiens]	R-HSA-198013;;R-HSA-6799536	ITGAL;;ITGAL	R-HSA-216083;R-HSA-8949275;R-HSA-74160;R-HSA-212436;R-HSA-168249;R-HSA-168256;R-HSA-1280218;R-HSA-8878159;R-HSA-1474244;R-HSA-73857;R-HSA-6798695;R-HSA-202733;R-HSA-109582;R-HSA-198933;R-HSA-168256;R-HSA-168249;R-HSA-6798695	Integrin cell surface interactions;RUNX3 Regulates Immune Response and Cell Migration;Gene expression (Transcription);Generic Transcription Pathway;Innate Immune System;Immune System;Adaptive Immune System;Transcriptional regulation by RUNX3;Extracellular matrix organization;RNA Polymerase II Transcription;Neutrophil degranulation;Cell surface interactions at the vascular wall;Hemostasis;Immunore…	DOID:2237;; DOID:12236;; DOID:1883;; DOID:8577;; DOID:9119;; DOID:1240;; DOID:9351;; DOID:3083;; DOID:10883;; DOID:1595;; DOID:6364;; DOID:5082;; DOID:399;; DOID:4;; DOID:3405;; DOID:6612;; DOID:162;; DOID:4248;; DOID:8778	hepatitis;; primary biliary cirrhosis;; hepatitis C;; ulcerative colitis;; acute myeloid leukemia;; leukemia;; diabetes mellitus;; chronic obstructive pulmonary disease;; herpangina;; endogenous depression;; migraine;; liver cirrhosis;; tuberculosis;; disease;; histiocytosis;; leukocyte adhesion deficiency;; cancer;; coronary stenosis;; Crohn's disease	disease of anatomical entity;;disease of anatomical entity;;disease by infectious agent;;disease of anatomical entity;;disease of cellular proliferation;;disease of cellular proliferation;;disease of metabolism;;disease of anatomical entity;;disease of anatomical entity;;disease of mental health;;disease of anatomical entity;;disease of anatomical entity;;disease by infectious agent;;-;;disease o…	ITGAL	3JA8B	W:Extracellular structures	P20701	Integrin alpha-L OS=Homo sapiens OX=9606 GN=ITGAL PE=1 SV=3	PF00092;; PF01839;; PF00357;; PF08441;; PF13519;; PF13517;; PF14312	VWA;;FG-GAP;;Integrin_alpha;;Integrin_alpha2;;VWA_2;;FG-GAP_3;;FG-GAP_2	von Willebrand factor type A domain;;FG-GAP repeat;;Integrin alpha cytoplasmic region;;Integrin alpha;;von Willebrand factor type A domain;;FG-GAP-like repeat;;FG-GAP repeat	19.29	11.08	15.71	9.48	66.21	12.71	13.53	6.82	33.44	15.42	7.67	6.27	9.41	75.08	60.88	91.32	34.03	6.89	21.56	25.69	24.29	33.39	36.15
ENSG00000005893	LAMP2	lysosomal associated membrane protein 2 [Source:HGNC Symbol;Acc:HGNC:6501]	GO:0016020;; GO:0061684;; GO:0101003;; GO:0019899;; GO:0050821;; GO:0044754;; GO:0035577;; GO:0009267;; GO:1990836;; GO:0043202;; GO:0005615;; GO:0097637;; GO:0002576;; GO:0005770;; GO:0097352;; GO:0048471;; GO:0031902;; GO:0032463;; GO:0045121;; GO:0072594;; GO:0017038;; GO:0006605;; GO:1905146;; GO:0061740;; GO:0019904;; GO:0061742;; GO:0005886;; GO:0046716;; GO:0030670;; GO:0070062;; GO:003164…	cellular_component;;biological_process;;cellular_component;;molecular_function;;biological_process;;cellular_component;;cellular_component;;biological_process;;cellular_component;;cellular_component;;cellular_component;;cellular_component;;biological_process;;cellular_component;;biological_process;;cellular_component;;cellular_component;;biological_process;;cellular_component;;biological_process;…	membrane;;chaperone-mediated autophagy;;ficolin-1-rich granule membrane;;enzyme binding;;protein stabilization;;autolysosome;;azurophil granule membrane;;cellular response to starvation;;lysosomal matrix;;lysosomal lumen;;extracellular space;;integral component of autophagosome membrane;;platelet degranulation;;late endosome;;autophagosome maturation;;perinuclear region of cytoplasm;;late endosom…	K06528	LAMP1_2, CD107	hsa04140;; hsa04142;; hsa04145;; hsa05152	Autophagy - animal;;Lysosome;;Phagosome;;Tuberculosis	NP_001116078	lysosome-associated membrane glycoprotein 2 isoform C precursor [Homo sapiens]	R-HSA-6799150;;R-HSA-58648;;R-HSA-2029007;;R-HSA-114679;;R-HSA-6800941	LAMP2;;LAMP2;;LAMP2;;LAMP2;;LAMP2	R-HSA-168256;R-HSA-168249;R-HSA-6798695;R-HSA-76002;R-HSA-109582;R-HSA-114608;R-HSA-76005;R-HSA-9613829;R-HSA-9612973;R-HSA-114608;R-HSA-168249;R-HSA-76002;R-HSA-168256;R-HSA-76005;R-HSA-6798695;R-HSA-109582;R-HSA-168256;R-HSA-168249;R-HSA-6798695	Immune System;Innate Immune System;Neutrophil degranulation;Platelet activation, signaling and aggregation;Hemostasis;Platelet degranulation ;Response to elevated platelet cytosolic Ca2+;Chaperone Mediated Autophagy;Autophagy;Platelet degranulation ;Innate Immune System;Platelet activation, signaling and aggregation;Immune System;Response to elevated platelet cytosolic Ca2+;Neutrophil degranulati…	DOID:3275;; DOID:12930;; DOID:423;; DOID:11984;; DOID:4;; DOID:4989;; DOID:5679;; DOID:225;; DOID:384	thymoma;; dilated cardiomyopathy;; myopathy;; hypertrophic cardiomyopathy;; disease;; pancreatitis;; retinal disease;; syndrome;; Wolff-Parkinson-White syndrome	disease of cellular proliferation;;disease of anatomical entity;;disease of anatomical entity;;disease of anatomical entity;;-;;disease of anatomical entity;;disease of anatomical entity;;syndrome;;disease of anatomical entity	LAMP2	3J7WG	S:Function unknown	P13473	Lysosome-associated membrane glycoprotein 2 OS=Homo sapiens OX=9606 GN=LAMP2 PE=1 SV=2	PF01299(Lamp:Lysosome-associated membrane glycoprotein ;; PF05827	-;;VAS1_LD	amp);;V-type proton ATPase subunit S1, luminal domain	26.72	1.45	14.82	1.63	5.97	2.35	11.77	3.69	30.45	3.69	8.43	1.19	4.8	6.59	51.21	41.77	5.4	1.47	15.34	4.27	3.81	52.72	44.65
ENSG00000005961	ITGA2B	integrin subunit alpha 2b [Source:HGNC Symbol;Acc:HGNC:6138]	GO:0009897;; GO:0005925;; GO:0070062;; GO:0050840;; GO:0007229;; GO:0031092;; GO:0008305;; GO:0072562;; GO:0070051;; GO:0007160;; GO:0002687;; GO:0030198;; GO:0045652;; GO:0005886;; GO:0046872;; GO:0009986;; GO:0070527;; GO:0042802;; GO:0002576	cellular_component;;cellular_component;;cellular_component;;molecular_function;;biological_process;;cellular_component;;cellular_component;;cellular_component;;molecular_function;;biological_process;;biological_process;;biological_process;;biological_process;;cellular_component;;molecular_function;;cellular_component;;biological_process;;molecular_function;;biological_process	external side of plasma membrane;;focal adhesion;;extracellular exosome;;extracellular matrix binding;;integrin-mediated signaling pathway;;platelet alpha granule membrane;;integrin complex;;blood microparticle;;fibrinogen binding;;cell-matrix adhesion;;positive regulation of leukocyte migration;;extracellular matrix organization;;regulation of megakaryocyte differentiation;;plasma membrane;;meta…	K06476	ITGA2B, CD41	hsa04611;; hsa04510;; hsa05200;; hsa05418;; hsa04015;; hsa04512;; hsa05222;; hsa04640;; hsa05410(Hypertrophic cardiomyopathy ;; hsa05165;; hsa05412(Arrhythmogenic right ventricular cardiomyopathy ;; hsa04151;; hsa05414(Dilated cardiomyopathy ;; hsa04810	Platelet activation;;Focal adhesion;;Pathways in cancer;;Fluid shear stress and atherosclerosis;;Rap1 signaling pathway;;ECM-receptor interaction;;Small cell lung cancer;;Hematopoietic cell lineage;;HCM);;Human papillomavirus infection;;ARVC);;PI3K-Akt signaling pathway;;DCM);;Regulation of actin cytoskeleton	NP_000410	integrin alpha-IIb preproprotein [Homo sapiens]	R-HSA-57578;;R-HSA-114511	ITGA2B(32-1039);;ITGA2B(32-?)	R-HSA-445144;R-HSA-114608;R-HSA-5674135;R-HSA-8878171;R-HSA-76002;R-HSA-1474244;R-HSA-5684996;R-HSA-1643685;R-HSA-5673001;R-HSA-216083;R-HSA-76009;R-HSA-6802946;R-HSA-5683057;R-HSA-9649948;R-HSA-212436;R-HSA-74160;R-HSA-6802948;R-HSA-6802949;R-HSA-76005;R-HSA-3000178;R-HSA-372708;R-HSA-1266738;R-HSA-9656223;R-HSA-73857;R-HSA-373760;R-HSA-5663202;R-HSA-9675108;R-HSA-8936459;R-HSA-6802952;R-HSA-680…	Signal transduction by L1;Platelet degranulation ;MAP2K and MAPK activation;Transcriptional regulation by RUNX1;Platelet activation, signaling and aggregation;Extracellular matrix organization;MAPK1/MAPK3 signaling;Disease;RAF/MAP kinase cascade;Integrin cell surface interactions;Platelet Aggregation (Plug Formation);Signaling by moderate kinase activity BRAF mutants;MAPK family signaling cascade…	DOID:1485;; DOID:9352;; DOID:11266;; DOID:10314;; DOID:417;; DOID:9351;; DOID:2355;; DOID:3326;; DOID:2228;; DOID:4;; DOID:12449;; DOID:2218;; DOID:2219;; DOID:5419;; DOID:162;; DOID:5844;; DOID:1588	cystic fibrosis;; type 2 diabetes mellitus;; Hantavirus hemorrhagic fever with renal syndrome;; endocarditis;; autoimmune hypersensitivity disease;; diabetes mellitus;; anemia;; purpura;; thrombocytosis;; disease;; aplastic anemia;; blood platelet disease;; Glanzmann's thrombasthenia;; schizophrenia;; cancer;; myocardial infarction;; thrombocytopenia	genetic disease;;disease of metabolism;;disease by infectious agent;;disease of anatomical entity;;disease of anatomical entity;;disease of metabolism;;disease of anatomical entity;;disease of anatomical entity;;disease of anatomical entity;;-;;disease of anatomical entity;;disease of anatomical entity;;disease of anatomical entity;;disease of mental health;;disease of cellular proliferation;;dis…	ITGA2B	3J5KK	W:Extracellular structures	P08514	Integrin alpha-IIb OS=Homo sapiens OX=9606 GN=ITGA2B PE=1 SV=3	PF01839;; PF08441;; PF00357;; PF13517	FG-GAP;;Integrin_alpha2;;Integrin_alpha;;FG-GAP_3	FG-GAP repeat;;Integrin alpha;;Integrin alpha cytoplasmic region;;FG-GAP-like repeat	4.88	8.86	5.03	2.28	3.09	2.24	2.35	5.85	7.74	4.41	5.97	7.27	3.66	12.08	10.94	14.96	1.36	2.97	10.03	6.39	25.38	10.78	15.11
ENSG00000006007	GDE1	glycerophosphodiester phosphodiesterase 1 [Source:HGNC Symbol;Acc:HGNC:29644]	GO:0006644;; GO:0006629;; GO:0008889;; GO:0016021;; GO:0030659;; GO:0046475;; GO:0070291;; GO:0047395;; GO:0005886;; GO:0004622;; GO:0046872	biological_process;;biological_process;;molecular_function;;cellular_component;;cellular_component;;biological_process;;biological_process;;molecular_function;;cellular_component;;molecular_function;;molecular_function	phospholipid metabolic process;;lipid metabolic process;;glycerophosphodiester phosphodiesterase activity;;integral component of membrane;;cytoplasmic vesicle membrane;;glycerophospholipid catabolic process;;N-acylethanolamine metabolic process;;glycerophosphoinositol glycerophosphodiesterase activity;;plasma membrane;;lysophospholipase activity;;metal ion binding	K19179	GDE1	------	------	NP_001310996	glycerophosphodiester phosphodiesterase 1 isoform 3 [Homo sapiens]	R-HSA-1498746	GDE1	R-HSA-556833;R-HSA-6814848;R-HSA-1430728;R-HSA-1483257;R-HSA-1483255	Metabolism of lipids;Glycerophospholipid catabolism;Metabolism;Phospholipid metabolism;PI Metabolism	DOID:9538	multiple myeloma	disease of cellular proliferation	GDE1	3J8HX	C:Energy production and conversion	Q9NZC3	Glycerophosphodiester phosphodiesterase 1 OS=Homo sapiens OX=9606 GN=GDE1 PE=1 SV=1	PF03009	GDPD	Glycerophosphoryl diester phosphodiesterase family	10.51	0.63	4.31	0.61	8.07	1.8	3.67	2.93	10.69	1.86	3.07	0.49	2.77	5.19	20.06	14.89	5.78	1.85	6.49	1.52	1.5	18.19	17.63
ENSG00000006015	REX1BD	required for excision 1-B domain containing [Source:HGNC Symbol;Acc:HGNC:26098]	GO:0005515	molecular_function	protein binding	------	------	------	------	XP_024307339	required for excision 1-B domain-containing protein isoform X1 [Homo sapiens]	------		------	------	DOID:2237;; DOID:2043	hepatitis;; hepatitis B	disease of anatomical entity;;disease by infectious agent	------	3JN7Y	S:Function unknown	Q96EN9	Required for excision 1-B domain-containing protein OS=Homo sapiens OX=9606 GN=REX1BD PE=1 SV=1	PF14966	DNA_repr_REX1B	DNA repair REX1-B	9.14	7.42	3.7	3.2	0.55	5.42	2.82	1.98	14.24	5.66	0.01	1.06	0.86	0.59	0.43	14.4	0.31	2.58	6.72	13.63	7.17	3.31	6.01
ENSG00000006125	AP2B1	adaptor related protein complex 2 subunit beta 1 [Source:HGNC Symbol;Acc:HGNC:563]	GO:1905477;; GO:0003281;; GO:0072583;; GO:0061024;; GO:0048268;; GO:0098884;; GO:0044877;; GO:0060976;; GO:0048488;; GO:0032802;; GO:0030666;; GO:0036020;; GO:0006886;; GO:0016020;; GO:0030669;; GO:0019886;; GO:0050690;; GO:0060071;; GO:0045334;; GO:0030276;; GO:0005886;; GO:0030122;; GO:0048013;; GO:1901215;; GO:0016192;; GO:0005048;; GO:0034383;; GO:0005829;; GO:0098794;; GO:0098793;; GO:003590…	biological_process;;biological_process;;biological_process;;biological_process;;biological_process;;biological_process;;molecular_function;;biological_process;;biological_process;;biological_process;;cellular_component;;cellular_component;;biological_process;;cellular_component;;cellular_component;;biological_process;;biological_process;;biological_process;;cellular_component;;molecular_function;…	positive regulation of protein localization to membrane;;ventricular septum development;;clathrin-dependent endocytosis;;membrane organization;;clathrin coat assembly;;postsynaptic neurotransmitter receptor internalization;;macromolecular complex binding;;coronary vasculature development;;synaptic vesicle endocytosis;;low-density lipoprotein particle receptor catabolic process;;endocytic vesicle …	K11825	AP2B1	hsa04721;; hsa05016;; hsa04961;; hsa04144	Synaptic vesicle cycle;;Huntington disease;;Endocrine and other factor-regulated calcium reabsorption;;Endocytosis	NP_001025177	AP-2 complex subunit beta isoform a [Homo sapiens]	R-HSA-6784827;;R-HSA-182166;;R-HSA-2130489;;R-HSA-416642;;R-HSA-167690	AP2B1;;AP2B1;;AP2B1;;AP2B1-1;;AP2B1	R-HSA-174824;R-HSA-8964038;R-HSA-168256;R-HSA-8964043;R-HSA-382551;R-HSA-2132295;R-HSA-1280218;R-HSA-8866427;R-HSA-9679506;R-HSA-5099900;R-HSA-164952;R-HSA-164938;R-HSA-1266738;R-HSA-162909;R-HSA-167590;R-HSA-9675108;R-HSA-162906;R-HSA-1643685;R-HSA-5663205;R-HSA-182218;R-HSA-8856828;R-HSA-3858494;R-HSA-8856825;R-HSA-199991;R-HSA-5140745;R-HSA-2682334;R-HSA-5653656;R-HSA-195721;R-HSA-3928665;R-HS…	Plasma lipoprotein assembly, remodeling, and clearance;LDL clearance;Immune System;Plasma lipoprotein clearance;Transport of small molecules;MHC class II antigen presentation;Adaptive Immune System;VLDLR internalisation and degradation;SARS-CoV Infections;WNT5A-dependent internalization of FZD4;The role of Nef in HIV-1 replication and disease pathogenesis;Nef-mediates down modulation of cell surf…	DOID:3247	rhabdomyosarcoma	disease of cellular proliferation	AP2B1	3JA7A	U:Intracellular trafficking, secretion, and vesicular transport	P63010	AP-2 complex subunit beta OS=Homo sapiens OX=9606 GN=AP2B1 PE=1 SV=1	PF09066;; PF02883;; PF01602;; PF12717;; PF13646;; PF02985;; PF00514;; PF20168;; PF12719;; PF10363;; PF08623(TIP120:TATA-binding protein interacting ;; PF04826	B2-adapt-app_C;;Alpha_adaptinC2;;Adaptin_N;;Cnd1;;HEAT_2;;HEAT;;Arm;;PDS5;;Cnd3;;RTP1_C1;;-;;Arm_2	Beta2-adaptin appendage, C-terminal sub-domain;;Adaptin C-terminal domain;;Adaptin N terminal region;;non-SMC mitotic condensation complex subunit 1;;HEAT repeats;;HEAT repeat;;Armadillo/beta-catenin-like repeat;;Sister chromatid cohesion protein PDS5 protein;;Nuclear condensing complex subunits, C-term domain;;Required for nuclear transport of RNA pol II C-terminus 1;;IP20);;Armadillo-like	10.38	1.72	2.85	1.02	12.48	1.38	3.77	3.66	9.16	2.72	2.23	0.89	1.27	10.11	13.61	22.65	7.27	2.47	5.24	4.9	2.45	8	12.47
ENSG00000006451	RALA	RAS like proto-oncogene A [Source:HGNC Symbol;Acc:HGNC:9839]	GO:0031755;; GO:0017022;; GO:0061024;; GO:0007165;; GO:0005925;; GO:0051301;; GO:0070062;; GO:0031532;; GO:0006887;; GO:0051491;; GO:0035722;; GO:0001843;; GO:0017157;; GO:0006935;; GO:0051117;; GO:0009986;; GO:0003924;; GO:0032154;; GO:0030659;; GO:0051665;; GO:0005886;; GO:0007265;; GO:0090543;; GO:0007049;; GO:0031625;; GO:0019003;; GO:0005525	molecular_function;;molecular_function;;biological_process;;biological_process;;cellular_component;;biological_process;;cellular_component;;biological_process;;biological_process;;biological_process;;biological_process;;biological_process;;biological_process;;biological_process;;molecular_function;;cellular_component;;molecular_function;;cellular_component;;cellular_component;;biological_process;…	Edg-2 lysophosphatidic acid receptor binding;;myosin binding;;membrane organization;;signal transduction;;focal adhesion;;cell division;;extracellular exosome;;actin cytoskeleton reorganization;;exocytosis;;positive regulation of filopodium assembly;;interleukin-12-mediated signaling pathway;;neural tube closure;;regulation of exocytosis;;chemotaxis;;ATPase binding;;cell surface;;GTPase activity;…	K07834	RALA	hsa05132;; hsa04014;; hsa05212;; hsa05210;; hsa05200;; hsa04015;; hsa04072	Salmonella infection;;Ras signaling pathway;;Pancreatic cancer;;Colorectal cancer;;Pathways in cancer;;Rap1 signaling pathway;;Phospholipase D signaling pathway	NP_005393	ras-related protein Ral-A precursor [Homo sapiens]	R-HSA-170988;;R-HSA-1458479	RALA;;GGC-RALA	R-HSA-171007;R-HSA-166520;R-HSA-187687;R-HSA-167044;R-HSA-9006934;R-HSA-162582;R-HSA-187037;R-HSA-199991;R-HSA-449147;R-HSA-447115;R-HSA-168256;R-HSA-1280215;R-HSA-1445148;R-HSA-8950505;R-HSA-9020591;R-HSA-5653656	p38MAPK events;Signaling by NTRKs;Signalling to ERKs;Signalling to RAS;Signaling by Receptor Tyrosine Kinases;Signal Transduction;Signaling by NTRK1 (TRKA);Membrane Trafficking;Signaling by Interleukins;Interleukin-12 family signaling;Immune System;Cytokine Signaling in Immune system;Translocation of SLC2A4 (GLUT4) to the plasma membrane;Gene and protein expression by JAK-STAT signaling after Int…	DOID:1793;; DOID:162;; DOID:684;; DOID:10286;; DOID:11054;; DOID:5940;; DOID:4905	pancreatic cancer;; cancer;; hepatocellular carcinoma;; prostate carcinoma;; urinary bladder cancer;; malignant peripheral nerve sheath tumor;; pancreatic carcinoma	disease of cellular proliferation;;disease of cellular proliferation;;disease of cellular proliferation;;disease of cellular proliferation;;disease of cellular proliferation;;disease of cellular proliferation;;disease of cellular proliferation	RALA	3JA2G	U:Intracellular trafficking, secretion, and vesicular transport	P11233	Ras-related protein Ral-A OS=Homo sapiens OX=9606 GN=RALA PE=1 SV=1	PF00071;; PF08477;; PF00025;; PF03193;; PF00009	Ras;;Roc;;Arf;;RsgA_GTPase;;GTP_EFTU	Ras family;;Ras of Complex, Roc, domain of DAPkinase;;ADP-ribosylation factor family;;RsgA GTPase;;Elongation factor Tu GTP binding domain	2.22	0.27	0.4	0.13	5.76	0.72	1.34	0.65	3.56	0.79	0.4	0.09	0.54	2.85	4.73	5.82	1.9	0.44	2.06	1.29	0.7	2.35	4.09
ENSG00000006459	KDM7A	lysine demethylase 7A [Source:HGNC Symbol;Acc:HGNC:22224]	GO:0035064;; GO:0005730;; GO:0016706;; GO:0045893;; GO:0005634;; GO:0030901;; GO:0070544;; GO:0005654;; GO:0051864(molecular_function:histone demethylase activity ;; GO:0071557;; GO:0032454(molecular_function:histone demethylase activity ;; GO:0008270;; GO:0033169;; GO:0005506;; GO:0071558(molecular_function:histone demethylase activity ;; GO:0035574;; GO:0035575(molecular_function:histone demeth…	molecular_function;;cellular_component;;molecular_function;;biological_process;;cellular_component;;biological_process;;biological_process;;cellular_component;;-;;biological_process;;-;;molecular_function;;biological_process;;molecular_function;;-;;biological_process;;-	methylated histone binding;;nucleolus;;oxidoreductase activity, acting on paired donors, with incorporation or reduction of molecular oxygen, 2-oxoglutarate as one donor, and incorporation of one atom each of oxygen into both donors;;positive regulation of transcription, DNA-templated;;nucleus;;midbrain development;;histone H3-K36 demethylation;;nucleoplasm;;3-K36 specific);;histone H3-K27 demeth…	K11445	KDM7A, JHDM1D	------	------	XP_011514889	lysine-specific demethylase 7A isoform X1 [Homo sapiens]	R-HSA-5423088;;R-HSA-6802531;;R-HSA-6802391	KDM7A;;KDM7A(1-476)-p-BRAF(439-766);;KDM7A(1-476)-BRAF(439-766)	R-HSA-4839726;R-HSA-3214842;R-HSA-3247509;R-HSA-6802952;R-HSA-6802957;R-HSA-1643685;R-HSA-5663202;R-HSA-6802952;R-HSA-6802957;R-HSA-1643685;R-HSA-5663202	Chromatin organization;HDMs demethylate histones;Chromatin modifying enzymes;Signaling by BRAF and RAF1 fusions;Oncogenic MAPK signaling;Disease;Diseases of signal transduction by growth factor receptors and second messengers;Signaling by BRAF and RAF1 fusions;Oncogenic MAPK signaling;Disease;Diseases of signal transduction by growth factor receptors and second messengers	------	------	------	KDM7A	3JA7J	B:Chromatin structure and dynamics	Q6ZMT4	Lysine-specific demethylase 7A OS=Homo sapiens OX=9606 GN=KDM7A PE=1 SV=2	PF00628;; PF17811;; PF02373;; PF13621	PHD;;JHD;;JmjC;;Cupin_8	PHD-finger;;Jumonji helical domain;;JmjC domain, hydroxylase;;Cupin-like domain	3.61	0.3	2.1	0.22	0.56	0.22	1.84	0.76	4.04	0.79	0.9	0.17	0.3	0.8	2.71	9.13	0.68	0.18	2.29	1.04	0.77	7.23	6.33
ENSG00000006534	ALDH3B1	aldehyde dehydrogenase 3 family member B1 [Source:HGNC Symbol;Acc:HGNC:410]	GO:0030148;; GO:0005737;; GO:0030667;; GO:0004030(molecular_function:aldehyde dehydrogenase [NAD;; GO:0046185;; GO:0004029(molecular_function:aldehyde dehydrogenase ;; GO:0070062;; GO:0005829;; GO:0043312;; GO:0006066;; GO:0035579;; GO:0055114;; GO:0005886;; GO:0004028;; GO:0034599;; GO:0031982;; GO:0006068;; GO:0006629	biological_process;;cellular_component;;cellular_component;;-;;biological_process;;-;;cellular_component;;cellular_component;;biological_process;;biological_process;;cellular_component;;biological_process;;cellular_component;;molecular_function;;biological_process;;cellular_component;;biological_process;;biological_process	sphingolipid biosynthetic process;;cytoplasm;;secretory granule membrane;;)+] activity;;aldehyde catabolic process;;AD) activity;;extracellular exosome;;cytosol;;neutrophil degranulation;;alcohol metabolic process;;specific granule membrane;;oxidation-reduction process;;plasma membrane;;3-chloroallyl aldehyde dehydrogenase activity;;cellular response to oxidative stress;;vesicle;;ethanol cataboli…	K00129	ALDH3	hsa00980;; hsa00982;; hsa00410;; hsa00360;; hsa00010;; hsa00350;; hsa00340	Metabolism of xenobiotics by cytochrome P450;;Drug metabolism - cytochrome P450;;beta-Alanine metabolism;;Phenylalanine metabolism;;Glycolysis / Gluconeogenesis;;Tyrosine metabolism;;Histidine metabolism	NP_001154945	aldehyde dehydrogenase family 3 member B1 isoform a [Homo sapiens]	R-HSA-6799510;;R-HSA-5696096;;R-HSA-6801023	ALDH3B1;;ALDH3B1;;ALDH3B1	R-HSA-168256;R-HSA-168249;R-HSA-6798695;R-HSA-1660661;R-HSA-168256;R-HSA-168249;R-HSA-428157;R-HSA-1430728;R-HSA-556833;R-HSA-6798695;R-HSA-168256;R-HSA-168249;R-HSA-6798695	Immune System;Innate Immune System;Neutrophil degranulation;Sphingolipid de novo biosynthesis;Immune System;Innate Immune System;Sphingolipid metabolism;Metabolism;Metabolism of lipids;Neutrophil degranulation;Immune System;Innate Immune System;Neutrophil degranulation	DOID:5419	schizophrenia	disease of mental health	ALDH3B1	3JDXH	C:Energy production and conversion	P43353	Aldehyde dehydrogenase family 3 member B1 OS=Homo sapiens OX=9606 GN=ALDH3B1 PE=1 SV=1	PF00171	Aldedh	Aldehyde dehydrogenase family	3.82	1.82	2.81	1.23	2.17	2.26	1.75	0.69	4.6	1.9	1.31	0.87	1.27	2.1	5.86	11.95	1.92	0.68	2.72	1.91	3.34	4.37	5.54
ENSG00000006625	GGCT	gamma-glutamylcyclotransferase [Source:HGNC Symbol;Acc:HGNC:21705]	GO:0070062;; GO:0005829;; GO:0001836;; GO:0006750;; GO:0003839;; GO:0042803	cellular_component;;cellular_component;;biological_process;;biological_process;;molecular_function;;molecular_function	extracellular exosome;;cytosol;;release of cytochrome c from mitochondria;;glutathione biosynthetic process;;gamma-glutamylcyclotransferase activity;;protein homodimerization activity	K00682	GGCT	hsa00480	Glutathione metabolism	NP_076956	gamma-glutamylcyclotransferase isoform 1 [Homo sapiens]	R-HSA-1247900	GGCT	R-HSA-211859;R-HSA-156590;R-HSA-174403;R-HSA-1430728;R-HSA-156580	Biological oxidations;Glutathione conjugation;Glutathione synthesis and recycling;Metabolism;Phase II - Conjugation of compounds	DOID:1240	leukemia	disease of cellular proliferation	GGCT	3J87J	S:Function unknown	O75223	Gamma-glutamylcyclotransferase OS=Homo sapiens OX=9606 GN=GGCT PE=1 SV=1	PF13772;; PF06094	AIG2_2;;GGACT	AIG2-like family;;Gamma-glutamyl cyclotransferase, AIG2-like	1.8	0.37	0.36	0.16	14.1	1.05	1.05	0.42	2.67	0.57	0.41	0.27	1.04	3.66	4.44	3.2	2.52	0.51	1.16	0.75	1.11	1.4	1.88
ENSG00000006652	IFRD1	interferon related developmental regulator 1 [Source:HGNC Symbol;Acc:HGNC:5456]	GO:0005634;; GO:0030154;; GO:0007518	cellular_component;;biological_process;;biological_process	nucleus;;cell differentiation;;myoblast fate determination	------	------	------	------	NP_001007246.1	interferon-related developmental regulator 1 isoform 1 [Homo sapiens]	------		------	------	------	------	------	------	3JBZF	Z:Cytoskeleton	O00458	Interferon-related developmental regulator 1 OS=Homo sapiens OX=9606 GN=IFRD1 PE=1 SV=4	PF05004(IFRD:Interferon-related developmental regulator ;; PF04836	-;;IFRD_C	FRD);;Interferon-related protein conserved region	6.7	0.75	4.24	0.5	5.61	1.09	6.58	1.1	8.01	1.74	2.11	0.21	1.68	2.18	25.28	11.32	2.58	0.83	4.89	1.07	1.06	15.47	16.16
ENSG00000006712	PAF1	PAF1 homolog, Paf1/RNA polymerase II complex component [Source:HGNC Symbol;Acc:HGNC:25459]	GO:0034504;; GO:0071222;; GO:0010390;; GO:0016593;; GO:0032968;; GO:0030054;; GO:0005737;; GO:0033523;; GO:0000122;; GO:0016020;; GO:0005654;; GO:0006366;; GO:0006368;; GO:0016584;; GO:0035327;; GO:0031062;; GO:0001711;; GO:0019827;; GO:0000993;; GO:0031442;; GO:0016055;; GO:0016567;; GO:0045638;; GO:0045944;; GO:0006378;; GO:0003682;; GO:1902808	biological_process;;biological_process;;biological_process;;cellular_component;;biological_process;;cellular_component;;cellular_component;;biological_process;;biological_process;;cellular_component;;cellular_component;;biological_process;;biological_process;;biological_process;;cellular_component;;biological_process;;biological_process;;biological_process;;molecular_function;;biological_process;…	protein localization to nucleus;;cellular response to lipopolysaccharide;;histone monoubiquitination;;Cdc73/Paf1 complex;;positive regulation of transcription elongation from RNA polymerase II promoter;;cell junction;;cytoplasm;;histone H2B ubiquitination;;negative regulation of transcription from RNA polymerase II promoter;;membrane;;nucleoplasm;;transcription from RNA polymerase II promoter;;tr…	K15174	PAF1	------	------	NP_061961	RNA polymerase II-associated factor 1 homolog isoform 1 [Homo sapiens]	R-HSA-8866689	PAF1	R-HSA-112382;R-HSA-74160;R-HSA-392499;R-HSA-8866654;R-HSA-8852135;R-HSA-597592;R-HSA-674695;R-HSA-75955;R-HSA-73857	Formation of RNA Pol II elongation complex ;Gene expression (Transcription);Metabolism of proteins;E3 ubiquitin ligases ubiquitinate target proteins;Protein ubiquitination;Post-translational protein modification;RNA Polymerase II Pre-transcription Events;RNA Polymerase II Transcription Elongation;RNA Polymerase II Transcription	DOID:1240;; DOID:162	leukemia;; cancer	disease of cellular proliferation;;disease of cellular proliferation	PAF1	3J2SI	K:Transcription	Q8N7H5	RNA polymerase II-associated factor 1 homolog OS=Homo sapiens OX=9606 GN=PAF1 PE=1 SV=2	PF03985;; PF03985	Paf1;;Paf1	Paf1 ;;Paf1	6.29	1.6	4.96	1.14	11.43	5.68	3.4	1.63	10.09	3.08	3.17	2.01	4.53	13.56	21.99	15.98	7.9	3.89	4.54	3.46	2.88	10.82	10.16
ENSG00000006715	VPS41	VPS41 subunit of HOPS complex [Source:HGNC Symbol;Acc:HGNC:12713]	GO:0016020;; GO:0030897;; GO:0008333;; GO:0030136;; GO:0006886;; GO:0005770;; GO:0045055;; GO:1902774;; GO:0034058;; GO:0010008;; GO:0008017;; GO:0042802;; GO:0005794;; GO:0015630;; GO:0048193;; GO:0006914;; GO:0005798;; GO:0035542;; GO:0042144;; GO:0030123;; GO:0043621;; GO:0046872;; GO:0005829;; GO:0031902;; GO:0005765;; GO:0005769	cellular_component;;cellular_component;;biological_process;;cellular_component;;biological_process;;cellular_component;;biological_process;;biological_process;;biological_process;;cellular_component;;molecular_function;;molecular_function;;cellular_component;;cellular_component;;biological_process;;biological_process;;cellular_component;;biological_process;;biological_process;;cellular_component;…	membrane;;HOPS complex;;endosome to lysosome transport;;clathrin-coated vesicle;;intracellular protein transport;;late endosome;;regulated exocytosis;;late endosome to lysosome transport;;endosomal vesicle fusion;;endosome membrane;;microtubule binding;;identical protein binding;;Golgi apparatus;;microtubule cytoskeleton;;Golgi vesicle transport;;autophagy;;Golgi-associated vesicle;;regulation of…	K20184	VPS41	hsa05132	Salmonella infection	NP_055211	vacuolar protein sorting-associated protein 41 homolog isoform 1 [Homo sapiens]	R-HSA-2197800	VPS41	R-HSA-5663205;R-HSA-9694516;R-HSA-9679506;R-HSA-9754560;R-HSA-9705683;R-HSA-1643685	Infectious disease;SARS-CoV-2 Infection;SARS-CoV Infections;SARS-CoV-2 modulates autophagy;SARS-CoV-2-host interactions;Disease	------	------	------	VPS41	3JD4V	U:Intracellular trafficking, secretion, and vesicular transport	P49754	Vacuolar protein sorting-associated protein 41 homolog OS=Homo sapiens OX=9606 GN=VPS41 PE=1 SV=3	PF00637;; PF12894;; PF10367;; PF10366	Clathrin;;ANAPC4_WD40;;Vps39_2;;Vps39_1	Region in Clathrin and VPS;;Anaphase-promoting complex subunit 4 WD40 domain;;Vacuolar sorting protein 39 domain 2;;Vacuolar sorting protein 39 domain 1	2.79	1.03	1.04	0.2	1.22	0.39	1.49	0.5	5.13	1.61	0.53	0.1	0.27	1.55	7.5	9.58	1.31	0.19	2.62	0.95	0.67	4.25	4.72
ENSG00000006744	ELAC2	elaC ribonuclease Z 2 [Source:HGNC Symbol;Acc:HGNC:14198]	GO:0072684;; GO:0004549;; GO:0090646;; GO:0004519;; GO:0005634;; GO:0042645;; GO:0005739;; GO:0005654;; GO:0042780;; GO:0003723;; GO:0005759;; GO:0046872	biological_process;;molecular_function;;biological_process;;molecular_function;;cellular_component;;cellular_component;;cellular_component;;cellular_component;;biological_process;;molecular_function;;cellular_component;;molecular_function	mitochondrial tRNA 3'-trailer cleavage, endonucleolytic;;tRNA-specific ribonuclease activity;;mitochondrial tRNA processing;;endonuclease activity;;nucleus;;mitochondrial nucleoid;;mitochondrion;;nucleoplasm;;tRNA 3'-end processing;;RNA binding;;mitochondrial matrix;;metal ion binding	K00784	rnz	------	------	NP_776065	zinc phosphodiesterase ELAC protein 2 isoform 2 [Homo sapiens]	R-HSA-5696766;;R-HSA-9708824;;R-HSA-6786837	ELAC2;;ELAC2;;ELAC2	R-HSA-72306;R-HSA-8953854;R-HSA-6784531;R-HSA-9708296;R-HSA-74160;R-HSA-211000;R-HSA-72306;R-HSA-6785470;R-HSA-8953854;R-HSA-8868766;R-HSA-72312	tRNA processing;Metabolism of RNA;tRNA processing in the nucleus;tRNA-derived small RNA (tsRNA or tRNA-related fragment, tRF) biogenesis;Gene expression (Transcription);Gene Silencing by RNA;tRNA processing;tRNA processing in the mitochondrion;Metabolism of RNA;rRNA processing in the mitochondrion;rRNA processing	DOID:10283;; DOID:4;; DOID:162	prostate cancer;; disease;; cancer	disease of cellular proliferation;;-;;disease of cellular proliferation	ELAC2	3JAK9	S:Function unknown	Q9BQ52	Zinc phosphodiesterase ELAC protein 2 OS=Homo sapiens OX=9606 GN=ELAC2 PE=1 SV=2	PF12706;; PF13691;; PF00753	Lactamase_B_2;;Lactamase_B_4;;Lactamase_B	Beta-lactamase superfamily domain;;tRNase Z endonuclease;;Metallo-beta-lactamase superfamily	1.65	0.57	0.69	0.39	1.74	1.03	1.51	0.71	3.46	0.82	0.57	0.35	0.56	3.55	1.16	6.36	1.84	0.59	1.82	3.01	1.21	2.03	3.22
ENSG00000006831	ADIPOR2	adiponectin receptor 2 [Source:HGNC Symbol;Acc:HGNC:24041]	GO:0033211;; GO:0007507;; GO:0046872;; GO:0038023;; GO:0120162;; GO:0030308;; GO:0042593;; GO:0007565;; GO:0007584;; GO:0046326;; GO:0009755;; GO:0061042;; GO:0097003;; GO:0042304;; GO:0019395;; GO:0055100;; GO:0005886;; GO:0046982;; GO:0031226;; GO:0016021;; GO:0042802	biological_process;;biological_process;;molecular_function;;molecular_function;;biological_process;;biological_process;;biological_process;;biological_process;;biological_process;;biological_process;;biological_process;;biological_process;;molecular_function;;biological_process;;biological_process;;molecular_function;;cellular_component;;molecular_function;;cellular_component;;cellular_component;…	adiponectin-activated signaling pathway;;heart development;;metal ion binding;;signaling receptor activity;;positive regulation of cold-induced thermogenesis;;negative regulation of cell growth;;glucose homeostasis;;female pregnancy;;response to nutrient;;positive regulation of glucose import;;hormone-mediated signaling pathway;;vascular wound healing;;adipokinetic hormone receptor activity;;regu…	K07297	ADIPOR	hsa04211;; hsa04152;; hsa04932(Non-alcoholic fatty liver disease ;; hsa04920	Longevity regulating pathway;;AMPK signaling pathway;;NAFLD);;Adipocytokine signaling pathway	NP_078827	adiponectin receptor protein 2 isoform 2 [Homo sapiens]	R-HSA-8848545	ADIPOR2	R-HSA-163680;R-HSA-1430728;R-HSA-163685	AMPK inhibits chREBP transcriptional activation activity;Metabolism;Integration of energy metabolism	DOID:2237;; DOID:9352;; DOID:9253;; DOID:1936;; DOID:409;; DOID:11612;; DOID:1883;; DOID:5082;; DOID:10283;; DOID:9970;; DOID:9452;; DOID:162;; DOID:4;; DOID:9351;; DOID:225;; DOID:3371;; DOID:4676;; DOID:10534	hepatitis;; type 2 diabetes mellitus;; gastrointestinal stromal tumor;; atherosclerosis;; liver disease;; polycystic ovary syndrome;; hepatitis C;; liver cirrhosis;; prostate cancer;; obesity;; fatty liver disease;; cancer;; disease;; diabetes mellitus;; syndrome;; chondrosarcoma;; uremia;; stomach cancer	disease of anatomical entity;;disease of metabolism;;disease of cellular proliferation;;disease of anatomical entity;;disease of anatomical entity;;disease of anatomical entity;;disease by infectious agent;;disease of anatomical entity;;disease of cellular proliferation;;disease of metabolism;;disease of metabolism;;disease of cellular proliferation;;-;;disease of metabolism;;syndrome;;disease of…	ADIPOR2	3J73K	T:Signal transduction mechanisms	Q86V24	Adiponectin receptor protein 2 OS=Homo sapiens OX=9606 GN=ADIPOR2 PE=1 SV=1	PF03006	HlyIII	Haemolysin-III related	3.18	0.62	1.41	0.34	2.3	0.92	2.06	0.85	5.04	1.04	0.95	0.31	0.67	3.87	6.84	9.3	2.35	0.44	2.65	1.29	1.12	4.37	5.62
ENSG00000007080	CCDC124	coiled-coil domain containing 124 [Source:HGNC Symbol;Acc:HGNC:25171]	GO:0005829;; GO:0030496;; GO:0005815;; GO:0003723;; GO:0051301;; GO:0005886;; GO:0007049	cellular_component;;cellular_component;;cellular_component;;molecular_function;;biological_process;;cellular_component;;biological_process	cytosol;;midbody;;microtubule organizing center;;RNA binding;;cell division;;plasma membrane;;cell cycle	------	------	------	------	NP_001129675	coiled-coil domain-containing protein 124 [Homo sapiens]	------		------	------	------	------	------	------	3JBMT	S:Function unknown	Q96CT7	Coiled-coil domain-containing protein 124 OS=Homo sapiens OX=9606 GN=CCDC124 PE=1 SV=1	PF06244;; PF00505(HMG_box:HMG	Ccdc124;;-	Coiled-coil domain-containing protein 124 /Oxs1;;igh mobility group) box	10.17	6.13	6.68	5.82	2.7	9.34	5.35	5.94	8.99	7.43	2.46	2.87	4.93	4.08	1.5	17.82	0.84	8	9.72	12.6	8.85	8.35	14.12
ENSG00000007129	CEACAM21	CEA cell adhesion molecule 21 [Source:HGNC Symbol;Acc:HGNC:28834]	GO:0016021;; GO:0016020	cellular_component;;cellular_component	integral component of membrane;;membrane	K06499	CEACAM, CD66	------	------	NP_001091976	carcinoembryonic antigen-related cell adhesion molecule 21 isoform 1 precursor [Homo sapiens]	------		------	------	------	------	------	CEACAM21	3JGJ0	T:Signal transduction mechanisms	A0A0G2JS40	Carcinoembryonic antigen-related cell adhesion molecule 21 OS=Homo sapiens OX=9606 GN=CEACAM21 PE=1 SV=1	PF13895;; PF07686;; PF13927;; PF07679;; PF00047;; PF16680	Ig_2;;V-set;;Ig_3;;I-set;;ig;;Ig_4	Immunoglobulin domain;;Immunoglobulin V-set domain;;Immunoglobulin domain;;Immunoglobulin I-set domain;;Immunoglobulin domain;;T-cell surface glycoprotein CD3 delta chain	4.85	0.58	0.19	0.92	2.97	1.22	1.64	0.52	5.07	1.65	0.95	0.86	2.32	5.7	4.1	3.5	1.71	1.05	0.38	2.41	0.94	6.47	5.43
ENSG00000007168	PAFAH1B1	platelet activating factor acetylhydrolase 1b regulatory subunit 1 [Source:HGNC Symbol;Acc:HGNC:8574]	GO:0005737;; GO:0005856;; GO:0005819;; GO:0000132;; GO:0006629;; GO:0007399;; GO:0051012;; GO:0005634;; GO:0016020;; GO:0031965;; GO:0005815;; GO:0007017;; GO:0051301;; GO:0005515;; GO:0030154;; GO:0016042;; GO:0005874;; GO:0005875;; GO:0007049;; GO:0070840	cellular_component;;cellular_component;;cellular_component;;biological_process;;biological_process;;biological_process;;biological_process;;cellular_component;;cellular_component;;cellular_component;;cellular_component;;biological_process;;biological_process;;molecular_function;;biological_process;;biological_process;;cellular_component;;cellular_component;;biological_process;;molecular_function	cytoplasm;;cytoskeleton;;spindle;;establishment of mitotic spindle orientation;;lipid metabolic process;;nervous system development;;microtubule sliding;;nucleus;;membrane;;nuclear membrane;;microtubule organizing center;;microtubule-based process;;cell division;;protein binding;;cell differentiation;;lipid catabolic process;;microtubule;;microtubule associated complex;;cell cycle;;dynein complex…	------	------	------	------	XP_011522203.1	platelet-activating factor acetylhydrolase IB subunit beta isoform X1 [Homo sapiens]	------		------	------	------	------	------	------	3J704	Z:Cytoskeleton	A0A6Q8PFU3	Platelet-activating factor acetylhydrolase IB subunit alpha OS=Homo sapiens OX=9606 GN=PAFAH1B1 PE=1 SV=1	PF00400;; PF12894;; PF20426;; PF11715;; PF08513;; PF08662;; PF16529;; PF08801	WD40;;ANAPC4_WD40;;NBCH_WD40;;Nup160;;LisH;;eIF2A;;Ge1_WD40;;Nucleoporin_N	WD domain, G-beta repeat;;Anaphase-promoting complex subunit 4 WD40 domain;;Neurobeachin beta propeller domain;;Nucleoporin Nup120/160;;LisH;;Eukaryotic translation initiation factor eIF2A;;WD40 region of Ge1, enhancer of mRNA-decapping protein;;Nup133 N terminal like	7.64	0.86	4.1	0.59	16.79	1.89	3.55	1.43	9.2	1.96	3.13	0.91	2.8	8.17	43.01	21.42	5.31	0.9	4.46	2.97	1.98	11.69	12.72
ENSG00000007202	KIAA0100	KIAA0100 [Source:HGNC Symbol;Acc:HGNC:28960]	GO:0005576	cellular_component	extracellular region	------	------	------	------	NP_001308489	protein KIAA0100 isoform 2 precursor [Homo sapiens]	------		------	------	DOID:3459	breast carcinoma	disease of cellular proliferation	KIAA0100	3JDWH	T:Signal transduction mechanisms	Q14667	Protein KIAA0100 OS=Homo sapiens OX=9606 GN=KIAA0100 PE=1 SV=3	PF10344;; PF10347;; PF10351;; PF10293(DUF2405:Domain of unknown function	Fmp27;;Fmp27_GFWDK;;Apt1;;-	Mitochondrial protein from FMP27;;RNA pol II promoter Fmp27 protein domain;;Golgi-body localisation protein domain;;UF2405)	3.39	1.6	1.88	0.74	3.25	1.16	2.57	1.84	5.52	2.24	1.34	0.37	0.74	6.15	6.13	15.1	1.99	0.7	3.67	4.5	2.24	3.85	6.91
ENSG00000007237	GAS7	growth arrest specific 7 [Source:HGNC Symbol;Acc:HGNC:4169]	GO:0005737;; GO:0005856;; GO:0030182;; GO:0008092;; GO:0003700;; GO:0051015;; GO:0007050;; GO:0048812;; GO:0005884;; GO:0005886;; GO:0030041	cellular_component;;cellular_component;;biological_process;;molecular_function;;molecular_function;;molecular_function;;biological_process;;biological_process;;cellular_component;;cellular_component;;biological_process	cytoplasm;;cytoskeleton;;neuron differentiation;;cytoskeletal protein binding;;transcription factor activity, sequence-specific DNA binding;;actin filament binding;;cell cycle arrest;;neuron projection morphogenesis;;actin filament;;plasma membrane;;actin filament polymerization	K18618	GAS7	------	------	NP_958839	growth arrest-specific protein 7 isoform c [Homo sapiens]	------		------	------	DOID:769	neuroblastoma	disease of cellular proliferation	GAS7	3J78X;; 3J78X	D:Cell cycle control, cell division, chromosome partitioning;;O:Posttranslational modification, protein turnover, chaperones	O60861	Growth arrest-specific protein 7 OS=Homo sapiens OX=9606 GN=GAS7 PE=1 SV=3	PF00397;; PF14604;; PF00611;; PF16623;; PF00018;; PF07653	WW;;SH3_9;;FCH;;WW_FCH_linker;;SH3_1;;SH3_2	WW domain;;Variant SH3 domain;;Fes/CIP4, and EFC/F-BAR homology domain;;Unstructured linker region between on GAS7 protein;;SH3 domain;;Variant SH3 domain	11.23	1.01	11.04	0.84	2.41	0.65	2.34	1.58	4.89	1.91	4.37	0.68	2.93	2.38	5.1	25.3	1.33	0.51	5.7	2.12	0.96	20.44	8.67
ENSG00000007255	TRAPPC6A	trafficking protein particle complex subunit 6A [Source:HGNC Symbol;Acc:HGNC:23069]	GO:0048208;; GO:0006888;; GO:0005783;; GO:0005801;; GO:0043087;; GO:0005829;; GO:0005802;; GO:0000139;; GO:1903232	biological_process;;biological_process;;cellular_component;;cellular_component;;biological_process;;cellular_component;;cellular_component;;cellular_component;;biological_process	COPII vesicle coating;;ER to Golgi vesicle-mediated transport;;endoplasmic reticulum;;cis-Golgi network;;regulation of GTPase activity;;cytosol;;trans-Golgi network;;Golgi membrane;;melanosome assembly	K20304	TRAPPC6, TRS33	------	------	NP_077013	trafficking protein particle complex subunit 6A isoform 1 [Homo sapiens]	R-HSA-5685733	TRAPPC6A	R-HSA-8876198;R-HSA-204005;R-HSA-392499;R-HSA-199991;R-HSA-446203;R-HSA-199977;R-HSA-597592;R-HSA-948021;R-HSA-9007101;R-HSA-5653656	RAB GEFs exchange GTP for GDP on RABs;COPII-mediated vesicle transport;Metabolism of proteins;Membrane Trafficking;Asparagine N-linked glycosylation;ER to Golgi Anterograde Transport;Post-translational protein modification;Transport to the Golgi and subsequent modification;Rab regulation of trafficking;Vesicle-mediated transport	------	------	------	TRAPPC6A	3J4MR	U:Intracellular trafficking, secretion, and vesicular transport	O75865	Trafficking protein particle complex subunit 6A OS=Homo sapiens OX=9606 GN=TRAPPC6A PE=1 SV=2	PF04051(TRAPP:Transport protein particle	-	RAPP) component	6.08	2.91	1.78	1.54	2.14	6.66	3.41	1.35	8.31	5.16	0.65	1.26	1.54	3.52	3.28	16.21	1.17	3.41	4.19	7.44	5.2	3.64	8.05
ENSG00000007264	MATK	megakaryocyte-associated tyrosine kinase [Source:HGNC Symbol;Acc:HGNC:6906]	GO:0008284;; GO:0042127;; GO:0006468;; GO:0005829;; GO:0004715;; GO:0004713;; GO:0038128;; GO:0031234;; GO:0005524	biological_process;;biological_process;;biological_process;;cellular_component;;molecular_function;;molecular_function;;biological_process;;cellular_component;;molecular_function	positive regulation of cell proliferation;;regulation of cell proliferation;;protein phosphorylation;;cytosol;;non-membrane spanning protein tyrosine kinase activity;;protein tyrosine kinase activity;;ERBB2 signaling pathway;;extrinsic component of cytoplasmic side of plasma membrane;;ATP binding	K08888	MATK	hsa04722	Neurotrophin signaling pathway	NP_002369	megakaryocyte-associated tyrosine-protein kinase isoform b [Homo sapiens]	R-HSA-1433581	MATK	R-HSA-1227986;R-HSA-9006934;R-HSA-8863795;R-HSA-162582	Signaling by ERBB2;Signaling by Receptor Tyrosine Kinases;Downregulation of ERBB2 signaling;Signal Transduction	DOID:769;; DOID:162;; DOID:1319;; DOID:219;; DOID:1612	neuroblastoma;; cancer;; brain cancer;; colon cancer;; breast cancer	disease of cellular proliferation;;disease of cellular proliferation;;disease of cellular proliferation;;disease of cellular proliferation;;disease of cellular proliferation	MATK	3J4N4	T:Signal transduction mechanisms	P42679	Megakaryocyte-associated tyrosine-protein kinase OS=Homo sapiens OX=9606 GN=MATK PE=1 SV=1	PF00017;; PF00018;; PF07714;; PF00069;; PF07653	SH2;;SH3_1;;PK_Tyr_Ser-Thr;;Pkinase;;SH3_2	SH2 domain;;SH3 domain;;Protein tyrosine and serine/threonine kinase;;Protein kinase domain;;Variant SH3 domain	6.82	5.32	2.06	3.14	4.73	2.56	2.34	2.05	9.53	5.24	0.62	1.09	1.74	10.38	4.72	15.5	3.72	2.43	3.24	6.71	4.56	3.97	7.12
ENSG00000007312	CD79B	CD79b molecule [Source:HGNC Symbol;Acc:HGNC:1699]	GO:0009897;; GO:0050853;; GO:0007165;; GO:0070062;; GO:0030183;; GO:0005829;; GO:0009617;; GO:0051260;; GO:0005654;; GO:0004888;; GO:0005886;; GO:0002250;; GO:0005794;; GO:0006955;; GO:0005887;; GO:0019815;; GO:0042802;; GO:0042803	cellular_component;;biological_process;;biological_process;;cellular_component;;biological_process;;cellular_component;;biological_process;;biological_process;;cellular_component;;molecular_function;;cellular_component;;biological_process;;cellular_component;;biological_process;;cellular_component;;cellular_component;;molecular_function;;molecular_function	external side of plasma membrane;;B cell receptor signaling pathway;;signal transduction;;extracellular exosome;;B cell differentiation;;cytosol;;response to bacterium;;protein homooligomerization;;nucleoplasm;;transmembrane signaling receptor activity;;plasma membrane;;adaptive immune response;;Golgi apparatus;;immune response;;integral component of plasma membrane;;B cell receptor complex;;iden…	K06507	CD79B, IGB	hsa04662	B cell receptor signaling pathway	NP_001035022	B-cell antigen receptor complex-associated protein beta chain isoform 3 precursor [Homo sapiens]	R-HSA-197156;;R-HSA-983634	CD79B;;p-Y196,Y207-CD79B	R-HSA-983695;R-HSA-168256;R-HSA-1280218;R-HSA-983705;R-HSA-5663205;R-HSA-983695;R-HSA-9679506;R-HSA-9679191;R-HSA-168256;R-HSA-983705;R-HSA-5690714;R-HSA-1280218;R-HSA-1643685	Antigen activates B Cell Receptor (BCR) leading to generation of second messengers;Immune System;Adaptive Immune System;Signaling by the B Cell Receptor (BCR);Infectious disease;Antigen activates B Cell Receptor (BCR) leading to generation of second messengers;SARS-CoV Infections;Potential therapeutics for SARS;Immune System;Signaling by the B Cell Receptor (BCR);CD22 mediated BCR regulation;Adap…	DOID:9538	multiple myeloma	disease of cellular proliferation	CD79B	3J57D	T:Signal transduction mechanisms	P40259	B-cell antigen receptor complex-associated protein beta chain OS=Homo sapiens OX=9606 GN=CD79B PE=1 SV=1	PF07686;; PF07679;; PF13927;; PF00047;; PF02189	V-set;;I-set;;Ig_3;;ig;;ITAM	Immunoglobulin V-set domain;;Immunoglobulin I-set domain;;Immunoglobulin domain;;Immunoglobulin domain;;Immunoreceptor tyrosine-based activation motif	15.4	8.42	2.14	2.15	15.39	24.05	7.47	3.16	16.93	8.4	1.26	3.88	6.49	37.27	10.16	24.31	16.73	5.21	9.01	18.7	12.86	5.29	17.63
ENSG00000007392	LUC7L	LUC7 like [Source:HGNC Symbol;Acc:HGNC:6723]	GO:0045843;; GO:0050733;; GO:0071004;; GO:0006376;; GO:0005685;; GO:0042802;; GO:0003729	biological_process;;molecular_function;;cellular_component;;biological_process;;cellular_component;;molecular_function;;molecular_function	negative regulation of striated muscle tissue development;;RS domain binding;;U2-type prespliceosome;;mRNA splice site selection;;U1 snRNP;;identical protein binding;;mRNA binding	------	------	------	------	NP_958815	putative RNA-binding protein Luc7-like 1 isoform b [Homo sapiens]	------		------	------	------	------	------	LUC7L	3JC59	A:RNA processing and modification	Q9NQ29	Putative RNA-binding protein Luc7-like 1 OS=Homo sapiens OX=9606 GN=LUC7L PE=1 SV=1	PF03194	LUC7	LUC7 N_terminus	2.57	0.93	0.99	0.29	6.01	1.23	1.54	0.68	2.79	1.55	0.24	0.44	0.87	3.84	2.91	5.9	1.71	0.81	1.58	1.47	1	2.25	3.84
ENSG00000007520	TSR3	TSR3 ribosome maturation factor [Source:HGNC Symbol;Acc:HGNC:14175]	GO:0000154;; GO:0016740;; GO:0005829;; GO:0030490	biological_process;;molecular_function;;cellular_component;;biological_process	rRNA modification;;transferase activity;;cytosol;;maturation of SSU-rRNA	K09140	TSR3	------	------	NP_001001410	ribosome biogenesis protein TSR3 homolog [Homo sapiens]	R-HSA-8868776	TSR3	R-HSA-8953854;R-HSA-8868773;R-HSA-6790901;R-HSA-72312	Metabolism of RNA;rRNA processing in the nucleus and cytosol;rRNA modification in the nucleus and cytosol;rRNA processing	------	------	------	------	3JBK7	S:Function unknown	Q9UJK0	18S rRNA aminocarboxypropyltransferase OS=Homo sapiens OX=9606 GN=TSR3 PE=1 SV=1	PF04068;; PF04034	RLI;;Ribo_biogen_C	Possible Fer4-like domain in RNase L inhibitor, RLI;;Ribosome biogenesis protein, C-terminal	4.99	3.88	3.25	2.36	3.02	5.03	2.28	1.53	8.29	3.85	1.25	1.63	3.53	3.6	3.96	12.32	1.52	3.11	3.05	5.86	3.47	5.22	5.73
ENSG00000007541	PIGQ	phosphatidylinositol glycan anchor biosynthesis class Q [Source:HGNC Symbol;Acc:HGNC:14135]	GO:0017176;; GO:0005975;; GO:0016021;; GO:0005789;; GO:0016254;; GO:0000506(cellular_component:glycosylphosphatidylinositol-N-acetylglucosaminyltransferase	molecular_function;;biological_process;;cellular_component;;cellular_component;;biological_process;;-	phosphatidylinositol N-acetylglucosaminyltransferase activity;;carbohydrate metabolic process;;integral component of membrane;;endoplasmic reticulum membrane;;preassembly of GPI anchor in ER membrane;;PI-GnT) complex	K03860	PIGQ, GPI1	hsa00563(Glycosylphosphatidylinositol	GPI)-anchor biosynthesis	NP_683721	phosphatidylinositol N-acetylglucosaminyltransferase subunit Q isoform 1 [Homo sapiens]	R-HSA-162686	PIGQ-2	R-HSA-163125;R-HSA-162710;R-HSA-392499;R-HSA-597592	Post-translational modification: synthesis of GPI-anchored proteins;Synthesis of glycosylphosphatidylinositol (GPI);Metabolism of proteins;Post-translational protein modification	------	------	------	PIGQ	3J3NA;; 3J3NA	M:Cell wall/membrane/envelope biogenesis;;O:Posttranslational modification, protein turnover, chaperones	Q9BRB3	Phosphatidylinositol N-acetylglucosaminyltransferase subunit Q OS=Homo sapiens OX=9606 GN=PIGQ PE=1 SV=3	PF05024(Gpi1:N-acetylglucosaminyl transferase component	-	pi1)	1.45	1.43	1.47	1.02	0.49	2.24	0.83	1.67	2.23	1.25	0.47	0.79	0.71	1.19	0.5	4.28	0.46	0.77	1.48	1.89	1.94	1.81	1.62
ENSG00000007944	MYLIP	myosin regulatory light chain interacting protein [Source:HGNC Symbol;Acc:HGNC:21155]	GO:0005856;; GO:0031648;; GO:0032802;; GO:0007399;; GO:0008092;; GO:0061630;; GO:0005829;; GO:0005886;; GO:0016567;; GO:0045732;; GO:0006511;; GO:0010977;; GO:0032803;; GO:0010989;; GO:0042632;; GO:0046872;; GO:0004842;; GO:0000209	cellular_component;;biological_process;;biological_process;;biological_process;;molecular_function;;molecular_function;;cellular_component;;cellular_component;;biological_process;;biological_process;;biological_process;;biological_process;;biological_process;;biological_process;;biological_process;;molecular_function;;molecular_function;;biological_process	cytoskeleton;;protein destabilization;;low-density lipoprotein particle receptor catabolic process;;nervous system development;;cytoskeletal protein binding;;ubiquitin protein ligase activity;;cytosol;;plasma membrane;;protein ubiquitination;;positive regulation of protein catabolic process;;ubiquitin-dependent protein catabolic process;;negative regulation of neuron projection development;;regul…	K10637	MYLIP, MIR	hsa04979	Cholesterol metabolism	NP_037394	E3 ubiquitin-protein ligase MYLIP [Homo sapiens]	R-HSA-8850908	MYLIP	R-HSA-174824;R-HSA-9031525;R-HSA-168256;R-HSA-8964043;R-HSA-382551;R-HSA-9024446;R-HSA-9006931;R-HSA-983169;R-HSA-983168;R-HSA-162582;R-HSA-1280218;R-HSA-8866427	Plasma lipoprotein assembly, remodeling, and clearance;NR1H2 & NR1H3 regulate gene expression to limit cholesterol uptake ;Immune System;Plasma lipoprotein clearance;Transport of small molecules;NR1H2 and NR1H3-mediated signaling;Signaling by Nuclear Receptors;Class I MHC mediated antigen processing & presentation;Antigen processing: Ubiquitination & Proteasome degradation;Signal Transduction;Ada…	------	------	------	MYLIP	3JBUJ	O:Posttranslational modification, protein turnover, chaperones	Q8WY64	E3 ubiquitin-protein ligase MYLIP OS=Homo sapiens OX=9606 GN=MYLIP PE=1 SV=2	PF09379;; PF00373;; PF13920(zf-C3HC4_3:Zinc finger, C3HC4 type ;; PF09380;; PF09379	FERM_N;;FERM_M;;-;;FERM_C;;FERM_N	FERM N-terminal domain ;;FERM central domain;;ING finger);;FERM C-terminal PH-like domain;;FERM N-terminal domain	9.08	0.56	3.55	0.85	3.61	0.9	2.98	1.8	9.49	0.86	2.28	0.2	1.27	4.02	9.82	16.11	1.81	0.46	3.83	1.35	1.27	9.54	11.59
ENSG00000008018	PSMB1	proteasome 20S subunit beta 1 [Source:HGNC Symbol;Acc:HGNC:9537]	GO:0004175;; GO:0090263;; GO:0002479;; GO:0038061;; GO:0033209;; GO:0019774;; GO:0010499;; GO:1904813;; GO:1901990;; GO:0070498;; GO:0061418;; GO:0000209;; GO:0005737;; GO:0070062;; GO:0043488;; GO:0043161;; GO:0006521;; GO:0000165;; GO:0005654;; GO:1902036;; GO:0016579;; GO:0002223;; GO:0090090;; GO:0050852;; GO:0043687;; GO:0031146;; GO:0031145;; GO:0060071;; GO:0010972;; GO:0034774;; GO:000050…	molecular_function;;biological_process;;biological_process;;biological_process;;biological_process;;cellular_component;;biological_process;;cellular_component;;biological_process;;biological_process;;biological_process;;biological_process;;cellular_component;;cellular_component;;biological_process;;biological_process;;biological_process;;biological_process;;cellular_component;;biological_process;…	endopeptidase activity;;positive regulation of canonical Wnt signaling pathway;;antigen processing and presentation of exogenous peptide antigen via MHC class I, TAP-dependent;;NIK/NF-kappaB signaling;;tumor necrosis factor-mediated signaling pathway;;proteasome core complex, beta-subunit complex;;proteasomal ubiquitin-independent protein catabolic process;;ficolin-1-rich granule lumen;;regulatio…	K02732	PSMB1	hsa03050;; hsa05020;; hsa05014(Amyotrophic lateral sclerosis ;; hsa05016;; hsa05017;; hsa05010;; hsa05012	Proteasome;;Prion diseases;;ALS);;Huntington disease;;Spinocerebellar ataxia;;Alzheimer disease;;Parkinson disease	NP_002784	proteasome subunit beta type-1 [Homo sapiens]	R-HSA-6803287;;R-HSA-6803340;;R-HSA-68738;;R-HSA-174347;;R-HSA-6806477	PSMB1;;PSMB1;;PSMB1;;PSMB1;;PSMB1	R-HSA-168256;R-HSA-168249;R-HSA-6798695;R-HSA-168256;R-HSA-168249;R-HSA-6798695;R-HSA-376176;R-HSA-983705;R-HSA-9675108;R-HSA-1640170;R-HSA-597592;R-HSA-1266738;R-HSA-73857;R-HSA-162909;R-HSA-71291;R-HSA-212436;R-HSA-2262752;R-HSA-162906;R-HSA-69620;R-HSA-69278;R-HSA-69580;R-HSA-450531;R-HSA-202403;R-HSA-176408;R-HSA-176409;R-HSA-8939902;R-HSA-3858494;R-HSA-8953854;R-HSA-5619115;R-HSA-392499;R-HS…	Immune System;Innate Immune System;Neutrophil degranulation;Immune System;Innate Immune System;Neutrophil degranulation;Signaling by ROBO receptors;Signaling by the B Cell Receptor (BCR);Nervous system development;Cell Cycle;Post-translational protein modification;Developmental Biology;RNA Polymerase II Transcription;Host Interactions of HIV factors;Metabolism of amino acids and derivatives;Gener…	------	------	------	PSMB1	3JDK1	O:Posttranslational modification, protein turnover, chaperones	P20618	Proteasome subunit beta type-1 OS=Homo sapiens OX=9606 GN=PSMB1 PE=1 SV=2	PF00227;; PF02167	Proteasome;;Cytochrom_C1	Proteasome subunit;;Cytochrome C1 family	26.05	9.85	11.94	6.36	142.24	27.23	13.68	5.98	42.07	11.39	10.24	5.79	14.71	53.41	116.75	54.04	55.72	12.93	16.01	11	19.11	29.36	47.32
ENSG00000008083	JARID2	jumonji and AT-rich interaction domain containing 2 [Source:HGNC Symbol;Acc:HGNC:6196]	GO:0034721;; GO:0060044;; GO:0001889;; GO:0007417;; GO:0048863;; GO:1990830;; GO:0005634;; GO:0005739;; GO:0005654;; GO:0048538;; GO:0048536;; GO:0045814;; GO:0000981;; GO:0008134;; GO:0045892;; GO:0031061;; GO:0051574;; GO:0035098(cellular_component:ESC/E;; GO:0001227;; GO:0006338;; GO:0010614;; GO:0035097;; GO:0032452;; GO:0000977;; GO:0003682	biological_process;;biological_process;;biological_process;;biological_process;;biological_process;;biological_process;;cellular_component;;cellular_component;;cellular_component;;biological_process;;biological_process;;biological_process;;molecular_function;;molecular_function;;biological_process;;biological_process;;biological_process;;-;;molecular_function;;biological_process;;biological_proce…	histone H3-K4 demethylation, trimethyl-H3-K4-specific;;negative regulation of cardiac muscle cell proliferation;;liver development;;central nervous system development;;stem cell differentiation;;cellular response to leukemia inhibitory factor;;nucleus;;mitochondrion;;nucleoplasm;;thymus development;;spleen development;;negative regulation of gene expression, epigenetic;;RNA polymerase II transcri…	K11478	JARID2, JMJ	hsa04550	Signaling pathways regulating pluripotency of stem cells	NP_004964	protein Jumonji isoform 1 [Homo sapiens]	R-HSA-2160949	JARID2	R-HSA-212165;R-HSA-212300;R-HSA-74160	Epigenetic regulation of gene expression;PRC2 methylates histones and DNA;Gene expression (Transcription)	DOID:4;; DOID:1089;; DOID:1712;; DOID:1682;; DOID:5419	disease;; tethered spinal cord syndrome;; aortic valve stenosis;; congenital heart disease;; schizophrenia	-;;disease of anatomical entity;;disease of anatomical entity;;disease of anatomical entity;;disease of mental health	JARID2	3JCEQ	K:Transcription	Q92833	Protein Jumonji OS=Homo sapiens OX=9606 GN=JARID2 PE=1 SV=2	PF02375;; PF02373;; PF02928;; PF01388	JmjN;;JmjC;;zf-C5HC2;;ARID	jmjN domain;;JmjC domain, hydroxylase;;C5HC2 zinc finger;;ARID/BRIGHT DNA binding domain	3.14	0.72	1.63	0.58	1.79	0.58	1.99	0.66	6.8	1.19	0.83	0.28	0.51	2.39	6.14	16.13	1.11	0.3	2.71	1.79	1.13	5.53	5.7
ENSG00000008128	CDK11A	cyclin dependent kinase 11A [Source:HGNC Symbol;Acc:HGNC:1730]	GO:0005737;; GO:0006468;; GO:0000278;; GO:0006355;; GO:0050684;; GO:0005634;; GO:0006915;; GO:0004674;; GO:0001558;; GO:0004672;; GO:0004693;; GO:0005524	cellular_component;;biological_process;;biological_process;;biological_process;;biological_process;;cellular_component;;biological_process;;molecular_function;;biological_process;;molecular_function;;molecular_function;;molecular_function	cytoplasm;;protein phosphorylation;;mitotic cell cycle;;regulation of transcription, DNA-templated;;regulation of mRNA processing;;nucleus;;apoptotic process;;protein serine/threonine kinase activity;;regulation of cell growth;;protein kinase activity;;cyclin-dependent protein serine/threonine kinase activity;;ATP binding	K08818	CDC2L	------	------	NP_001300825	cyclin-dependent kinase 11A isoform 5 [Homo sapiens]	R-HSA-380457	CDK11A	R-HSA-380270;R-HSA-380287;R-HSA-453274;R-HSA-69278;R-HSA-1640170;R-HSA-69275	Recruitment of mitotic centrosome proteins and complexes;Centrosome maturation;Mitotic G2-G2/M phases;Cell Cycle, Mitotic;Cell Cycle;G2/M Transition	DOID:1909;; DOID:9351	melanoma;; diabetes mellitus	disease of cellular proliferation;;disease of metabolism	CDK11A	3JEUH	T:Signal transduction mechanisms	Q9UQ88	Cyclin-dependent kinase 11A OS=Homo sapiens OX=9606 GN=CDK11A PE=1 SV=4	PF00069;; PF07714;; PF14531	Pkinase;;PK_Tyr_Ser-Thr;;Kinase-like	Protein kinase domain;;Protein tyrosine and serine/threonine kinase;;Kinase-like	5.67	0.86	4.93	1.03	4.99	2.82	4.54	2.33	12.37	2.84	1.3	0.87	2.18	3.87	4.99	17.04	2.35	2.44	4.74	4.12	2.31	11.04	13.74
ENSG00000008130	NADK	NAD kinase [Source:HGNC Symbol;Acc:HGNC:29831]	GO:0035774;; GO:0019674;; GO:0046034;; GO:0005829;; GO:0005524;; GO:0016310;; GO:0003951;; GO:0046872;; GO:0006741	biological_process;;biological_process;;biological_process;;cellular_component;;molecular_function;;biological_process;;molecular_function;;molecular_function;;biological_process	positive regulation of insulin secretion involved in cellular response to glucose stimulus;;NAD metabolic process;;ATP metabolic process;;cytosol;;ATP binding;;phosphorylation;;NAD+ kinase activity;;metal ion binding;;NADP biosynthetic process	K00858	ppnK, NADK	hsa00760	Nicotinate and nicotinamide metabolism	NP_001185923	NAD kinase isoform 2 [Homo sapiens]	R-HSA-197282	NADK	R-HSA-196807;R-HSA-196849;R-HSA-1430728;R-HSA-196854	Nicotinate metabolism;Metabolism of water-soluble vitamins and cofactors;Metabolism;Metabolism of vitamins and cofactors	------	------	------	NADK	3JATV	G:Carbohydrate transport and metabolism	O95544	NAD kinase OS=Homo sapiens OX=9606 GN=NADK PE=1 SV=1	PF01513;; PF20143;; PF01513	NAD_kinase;;NAD_kinase_C;;NAD_kinase	ATP-NAD kinase;;ATP-NAD kinase C-terminal domain;;ATP-NAD kinase N-terminal domain	50.8	13.6	45.48	11.68	5.55	16.21	26.23	6.93	78.33	17.27	15.29	5.99	16.37	12.7	41.02	107.82	6.23	8.43	34.24	19.98	20.16	92.77	91.39
ENSG00000008282	SYPL1	synaptophysin like 1 [Source:HGNC Symbol;Acc:HGNC:11507]	GO:0016020	cellular_component	membrane	------	------	------	------	NP_001368839.1	synaptophysin-like protein 1 isoform c [Homo sapiens]	------		------	------	------	------	------	------	3JCF3	S:Function unknown	Q16563	Synaptophysin-like protein 1 OS=Homo sapiens OX=9606 GN=SYPL1 PE=1 SV=1	PF01284	MARVEL	Membrane-associating domain	3.56	0.8	1.43	0.3	4.04	1.15	2.23	1	5.96	1.75	0.73	0.47	0.64	5.12	7.81	10.1	2.73	0.58	2.95	2.59	2.07	4.75	8.29
ENSG00000008294	SPAG9	sperm associated antigen 9 [Source:HGNC Symbol;Acc:HGNC:14524]	GO:0005737;; GO:0008432;; GO:0030335;; GO:0019894;; GO:0016192;; GO:0030159;; GO:0007257;; GO:0005078;; GO:0051260;; GO:0005829;; GO:0032418;; GO:0005815;; GO:0005765;; GO:0045666;; GO:0001669;; GO:0042147;; GO:0051146;; GO:0051149;; GO:0048471;; GO:0070062	cellular_component;;molecular_function;;biological_process;;molecular_function;;biological_process;;molecular_function;;biological_process;;molecular_function;;biological_process;;cellular_component;;biological_process;;cellular_component;;cellular_component;;biological_process;;cellular_component;;biological_process;;biological_process;;biological_process;;cellular_component;;cellular_component	cytoplasm;;JUN kinase binding;;positive regulation of cell migration;;kinesin binding;;vesicle-mediated transport;;receptor signaling complex scaffold activity;;activation of JUN kinase activity;;MAP-kinase scaffold activity;;protein homooligomerization;;cytosol;;lysosome localization;;microtubule organizing center;;lysosomal membrane;;positive regulation of neuron differentiation;;acrosomal vesi…	K20317	SPAG9, JIP4	------	------	NP_001124000	C-Jun-amino-terminal kinase-interacting protein 4 isoform 1 [Homo sapiens]	R-HSA-375975	SPAG9	R-HSA-525793;R-HSA-1266738	Myogenesis;Developmental Biology	DOID:418;; DOID:162;; DOID:4450;; DOID:1036	systemic scleroderma;; cancer;; renal cell carcinoma;; chronic leukemia	disease of anatomical entity;;disease of cellular proliferation;;disease of cellular proliferation;;disease of cellular proliferation	SPAG9	3J7VC	T:Signal transduction mechanisms	O60271	C-Jun-amino-terminal kinase-interacting protein 4 OS=Homo sapiens OX=9606 GN=SPAG9 PE=1 SV=4	PF16471;; PF09744;; PF19056	JIP_LZII;;Jnk-SapK_ap_N;;WD40_2	JNK-interacting protein leucine zipper II;;JNK_SAPK-associated protein-1;;WD40 repeated domain	6.6	0.33	3.35	0.46	2.25	0.42	3.86	0.79	7.26	1.2	0.82	0.13	0.43	1.07	4.8	14.52	0.85	0.45	4.4	1.76	0.71	10.66	9.03
ENSG00000008324	SS18L2	SS18 like 2 [Source:HGNC Symbol;Acc:HGNC:15593]	GO:0050775;; GO:0045944;; GO:0005634;; GO:0003713;; GO:0045893	biological_process;;biological_process;;cellular_component;;molecular_function;;biological_process	positive regulation of dendrite morphogenesis;;positive regulation of transcription from RNA polymerase II promoter;;nucleus;;transcription coactivator activity;;positive regulation of transcription, DNA-templated	------	------	------	------	NP_001357229	SS18-like protein 2 [Homo sapiens]	------		------	------	------	------	------	SS18L2	3JHVI	K:Transcription	Q9UHA2	SS18-like protein 2 OS=Homo sapiens OX=9606 GN=SS18L2 PE=1 SV=1	PF05030(SSXT:SSXT protein	-	-terminal region)	2.06	0.6	0.56	0.28	19.58	3.27	0.64	0.28	2.81	0.51	0.56	0.29	1.17	7.33	16.03	6.4	8.12	0.51	0.84	0.77	0.88	1.59	3.7
ENSG00000008382	MPND	MPN domain containing [Source:HGNC Symbol;Acc:HGNC:25934]	GO:0046872;; GO:0008237	molecular_function;;molecular_function	metal ion binding;;metallopeptidase activity	K24173	MPND	------	------	KAI4039679.1	MPN domain containing, partial [Homo sapiens]	------		------	------	------	------	------	MPND	3J9UX	O:Posttranslational modification, protein turnover, chaperones	Q8N594	MPN domain-containing protein OS=Homo sapiens OX=9606 GN=MPND PE=1 SV=1	PF01398;; PF18755;; PF14464	JAB;;RAMA;;Prok-JAB	JAB1/Mov34/MPN/PAD-1 ubiquitin protease;;Restriction Enzyme Adenine Methylase Associated;;Prokaryotic homologs of the JAB domain	1.63	1.26	0.57	0.91	2.15	2.04	0.78	0.55	2.82	0.95	0.6	0.96	1.12	2.14	2.29	6.9	1.16	1.24	1.26	2.1	1.79	1.96	2.1
ENSG00000008394	MGST1	microsomal glutathione S-transferase 1 [Source:HGNC Symbol;Acc:HGNC:7061]	GO:0005783;; GO:0033327;; GO:0005789;; GO:0006805;; GO:0032496;; GO:0035577;; GO:0045177;; GO:0004364;; GO:1901687;; GO:0016021;; GO:0005739;; GO:0006749;; GO:0042803;; GO:0070207;; GO:0005778;; GO:0005886;; GO:0055114;; GO:0010243;; GO:0042493;; GO:0043312;; GO:0005741;; GO:0071449;; GO:0005634;; GO:0004602;; GO:0043295	cellular_component;;biological_process;;cellular_component;;biological_process;;biological_process;;cellular_component;;cellular_component;;molecular_function;;biological_process;;cellular_component;;cellular_component;;biological_process;;molecular_function;;biological_process;;cellular_component;;cellular_component;;biological_process;;biological_process;;biological_process;;biological_process;…	endoplasmic reticulum;;Leydig cell differentiation;;endoplasmic reticulum membrane;;xenobiotic metabolic process;;response to lipopolysaccharide;;azurophil granule membrane;;apical part of cell;;glutathione transferase activity;;glutathione derivative biosynthetic process;;integral component of membrane;;mitochondrion;;glutathione metabolic process;;protein homodimerization activity;;protein homo…	K00799	GST, gst	hsa00980;; hsa00983;; hsa00982;; hsa05204;; hsa01524;; hsa05200;; hsa05418;; hsa05225;; hsa00480	Metabolism of xenobiotics by cytochrome P450;;Drug metabolism - other enzymes;;Drug metabolism - cytochrome P450;;Chemical carcinogenesis;;Platinum drug resistance;;Pathways in cancer;;Fluid shear stress and atherosclerosis;;Hepatocellular carcinoma;;Glutathione metabolism	NP_665735	microsomal glutathione S-transferase 1 isoform a [Homo sapiens]	R-HSA-6799226;;R-HSA-6806259;;R-HSA-158545	MGST1;;MGST1;;MGST1	R-HSA-168256;R-HSA-168249;R-HSA-6798695;R-HSA-168256;R-HSA-168249;R-HSA-6798695;R-HSA-211859;R-HSA-156590;R-HSA-5423646;R-HSA-1430728;R-HSA-156580	Immune System;Innate Immune System;Neutrophil degranulation;Immune System;Innate Immune System;Neutrophil degranulation;Biological oxidations;Glutathione conjugation;Aflatoxin activation and detoxification;Metabolism;Phase II - Conjugation of compounds	DOID:4;; DOID:2596;; DOID:162	disease;; larynx cancer;; cancer	-;;disease of cellular proliferation;;disease of cellular proliferation	MGST1	3J9AY	S:Function unknown	P10620	Microsomal glutathione S-transferase 1 OS=Homo sapiens OX=9606 GN=MGST1 PE=1 SV=1	PF01124	MAPEG	MAPEG family	4.08	1.32	2.42	0.64	6.53	1.59	2.57	0.97	3.42	1.96	1.02	0.91	1.78	5.13	11.5	9.41	2.77	2.15	2.37	1.61	1.56	4.97	7.33
ENSG00000008438	PGLYRP1	peptidoglycan recognition protein 1 [Source:HGNC Symbol;Acc:HGNC:8904]	GO:0019730;; GO:0008745;; GO:0032827;; GO:0044117;; GO:0008270;; GO:0009253;; GO:0061844;; GO:0051714;; GO:0050728;; GO:0070062;; GO:0016045;; GO:0035580;; GO:1904724;; GO:0045087;; GO:0050830;; GO:0005615;; GO:0031640;; GO:0043312;; GO:0097013;; GO:0005576;; GO:0032689;; GO:0016019;; GO:0042834	biological_process;;molecular_function;;biological_process;;biological_process;;molecular_function;;biological_process;;biological_process;;biological_process;;biological_process;;cellular_component;;biological_process;;cellular_component;;cellular_component;;biological_process;;biological_process;;cellular_component;;biological_process;;biological_process;;cellular_component;;cellular_component;…	antimicrobial humoral response;;N-acetylmuramoyl-L-alanine amidase activity;;negative regulation of natural killer cell differentiation involved in immune response;;growth of symbiont in host;;zinc ion binding;;peptidoglycan catabolic process;;antimicrobial humoral immune response mediated by antimicrobial peptide;;positive regulation of cytolysis in other organism;;negative regulation of inflamm…	K01446	PGRP	------	------	NP_005082	peptidoglycan recognition protein 1 precursor [Homo sapiens]	R-HSA-6789159;;R-HSA-6800896;;R-HSA-6799683;;R-HSA-6799630	PGLYRP1;;PGLYRP1;;PGLYRP1;;PGLYRP1	R-HSA-168256;R-HSA-168249;R-HSA-6803157;R-HSA-168256;R-HSA-168249;R-HSA-6798695;R-HSA-168256;R-HSA-168249;R-HSA-6798695;R-HSA-168256;R-HSA-168249;R-HSA-6798695	Immune System;Innate Immune System;Antimicrobial peptides;Immune System;Innate Immune System;Neutrophil degranulation;Immune System;Innate Immune System;Neutrophil degranulation;Immune System;Innate Immune System;Neutrophil degranulation	DOID:1936	atherosclerosis	disease of anatomical entity	PGLYRP1	3JNB0	O:Posttranslational modification, protein turnover, chaperones	O75594	Peptidoglycan recognition protein 1 OS=Homo sapiens OX=9606 GN=PGLYRP1 PE=1 SV=1	PF01510	Amidase_2	N-acetylmuramoyl-L-alanine amidase	11.11	3.31	20.68	3.81	2.48	5.38	7.7	3.03	13.54	7.48	12.26	6	17.18	8.37	47.94	6.06	3.98	13.41	13.48	21.37	6.85	45.29	66.58
ENSG00000008513	ST3GAL1	ST3 beta-galactoside alpha-2,3-sialyltransferase 1 [Source:HGNC Symbol;Acc:HGNC:10862]	GO:0016020;; GO:0006468;; GO:0016266;; GO:0070062;; GO:0006487;; GO:0097503;; GO:0016021;; GO:0006054;; GO:0018146;; GO:0006464;; GO:0000139;; GO:0003836(molecular_function:beta-galactoside ;; GO:0032580	cellular_component;;biological_process;;biological_process;;cellular_component;;biological_process;;biological_process;;cellular_component;;biological_process;;biological_process;;biological_process;;cellular_component;;-;;cellular_component	membrane;;protein phosphorylation;;O-glycan processing;;extracellular exosome;;protein N-linked glycosylation;;sialylation;;integral component of membrane;;N-acetylneuraminate metabolic process;;keratan sulfate biosynthetic process;;cellular protein modification process;;Golgi membrane;;MP) alpha-2,3-sialyltransferase activity;;Golgi cisterna membrane	K00780	ST3GAL1	hsa00512;; hsa00604;; hsa00603;; hsa00533	Mucin type O-glycan biosynthesis;;Glycosphingolipid biosynthesis - ganglio series;;Glycosphingolipid biosynthesis - globo and isoglobo series;;Glycosaminoglycan biosynthesis - keratan sulfate	NP_775479	CMP-N-acetylneuraminate-beta-galactosamide-alpha-2,3-sialyltransferase 1 [Homo sapiens]	R-HSA-981481	ST3GAL1	R-HSA-9679506;R-HSA-9694548;R-HSA-9678108;R-HSA-1430728;R-HSA-977068;R-HSA-9694719;R-HSA-597592;R-HSA-9694635;R-HSA-1643685;R-HSA-2022854;R-HSA-71387;R-HSA-1638074;R-HSA-9772573;R-HSA-446203;R-HSA-5173105;R-HSA-1630316;R-HSA-5663205;R-HSA-9694516;R-HSA-9683673;R-HSA-392499;R-HSA-9683701;R-HSA-446219;R-HSA-446193;R-HSA-4085001;R-HSA-913709	SARS-CoV Infections;Maturation of spike protein;SARS-CoV-1 Infection;Metabolism;Termination of O-glycan biosynthesis;Maturation of protein 3a;Post-translational protein modification;Translation of Structural Proteins;Disease;Keratan sulfate biosynthesis;Metabolism of carbohydrates;Keratan sulfate/keratin metabolism;Late SARS-CoV-2 Infection Events;Asparagine N-linked glycosylation;O-linked glycos…	DOID:3312;; DOID:4;; DOID:12361;; DOID:162	bipolar disorder;; disease;; Graves' disease;; cancer	disease of mental health;;-;;disease of anatomical entity;;disease of cellular proliferation	ST3GAL1	3J3YZ	G:Carbohydrate transport and metabolism	Q11201	CMP-N-acetylneuraminate-beta-galactosamide-alpha-2,3-sialyltransferase 1 OS=Homo sapiens OX=9606 GN=ST3GAL1 PE=2 SV=1	PF00777(Glyco_transf_29:Glycosyltransferase family 29	-	ialyltransferase)	3.96	1.54	3.76	1.78	7.97	1.46	2.14	3.21	6.87	2.66	1.37	1	1.51	5.21	5.02	16.02	3.02	1.29	5.01	3.84	2.22	6.69	7.52
ENSG00000008516	MMP25	matrix metallopeptidase 25 [Source:HGNC Symbol;Acc:HGNC:14246]	GO:0035579;; GO:0004222;; GO:0005615;; GO:0016021;; GO:0016020;; GO:0060022;; GO:0030574;; GO:0043312;; GO:0030198;; GO:0008270;; GO:0006954;; GO:0005886;; GO:0006508;; GO:0031012;; GO:0031225	cellular_component;;molecular_function;;cellular_component;;cellular_component;;cellular_component;;biological_process;;biological_process;;biological_process;;biological_process;;molecular_function;;biological_process;;cellular_component;;biological_process;;cellular_component;;cellular_component	specific granule membrane;;metalloendopeptidase activity;;extracellular space;;integral component of membrane;;membrane;;hard palate development;;collagen catabolic process;;neutrophil degranulation;;extracellular matrix organization;;zinc ion binding;;inflammatory response;;plasma membrane;;proteolysis;;extracellular matrix;;anchored component of membrane	K08003	MMP25	hsa04928	Parathyroid hormone synthesis, secretion and action	NP_071913	matrix metalloproteinase-25 preproprotein [Homo sapiens]	R-HSA-1606366;;R-HSA-6806139;;R-HSA-1442497;;R-HSA-1606419	MMP25(22-?);;MMP25;;MMP25;;MMP25	R-HSA-1592389;R-HSA-1474244;R-HSA-1474228;R-HSA-168256;R-HSA-168249;R-HSA-6798695;R-HSA-168249;R-HSA-168256;R-HSA-1474228;R-HSA-1592389;R-HSA-1474244;R-HSA-6798695;R-HSA-1592389;R-HSA-1474244;R-HSA-1474228	Activation of Matrix Metalloproteinases;Extracellular matrix organization;Degradation of the extracellular matrix;Immune System;Innate Immune System;Neutrophil degranulation;Innate Immune System;Immune System;Degradation of the extracellular matrix;Activation of Matrix Metalloproteinases;Extracellular matrix organization;Neutrophil degranulation;Activation of Matrix Metalloproteinases;Extracellul…	DOID:219;; DOID:162	colon cancer;; cancer	disease of cellular proliferation;;disease of cellular proliferation	MMP25	3J5VK	O:Posttranslational modification, protein turnover, chaperones	Q9NPA2	Matrix metalloproteinase-25 OS=Homo sapiens OX=9606 GN=MMP25 PE=1 SV=1	PF00045;; PF00413;; PF01471	Hemopexin;;Peptidase_M10;;PG_binding_1	Hemopexin;;Matrixin;;Putative peptidoglycan binding domain	32.23	4.88	63.16	9.35	4.23	2.94	14.93	4.04	44.17	13.73	16.41	5.84	16.16	8.22	56.64	57.42	5.68	3.14	25.59	21.11	12.2	101.61	54.82
ENSG00000008517	IL32	interleukin 32 [Source:HGNC Symbol;Acc:HGNC:16830]	GO:0005125;; GO:0019221;; GO:0005829;; GO:0016020;; GO:0006952;; GO:0006955;; GO:0007155;; GO:0005615	molecular_function;;biological_process;;cellular_component;;cellular_component;;biological_process;;biological_process;;biological_process;;cellular_component	cytokine activity;;cytokine-mediated signaling pathway;;cytosol;;membrane;;defense response;;immune response;;cell adhesion;;extracellular space	K22632	IL32	hsa04060	Cytokine-cytokine receptor interaction	NP_001356516	interleukin-32 isoform E [Homo sapiens]	R-HSA-448634	IL32	R-HSA-449836;R-HSA-9012999;R-HSA-449147;R-HSA-168256;R-HSA-194315;R-HSA-1280215;R-HSA-9013423;R-HSA-9716542;R-HSA-162582	Other interleukin signaling;RHO GTPase cycle;Signaling by Interleukins;Immune System;Signaling by Rho GTPases;Cytokine Signaling in Immune system;RAC3 GTPase cycle;Signaling by Rho GTPases, Miro GTPases and RHOBTB3;Signal Transduction	DOID:9584;; DOID:7148;; DOID:1240;; DOID:1936;; DOID:1749;; DOID:13371;; DOID:9637;; DOID:9588;; DOID:10652;; DOID:399;; DOID:3310;; DOID:162;; DOID:8469;; DOID:225;; DOID:326;; DOID:848	Venezuelan equine encephalitis;; rheumatoid arthritis;; leukemia;; atherosclerosis;; squamous cell carcinoma;; scrub typhus;; stomatitis;; encephalitis;; Alzheimer's disease;; tuberculosis;; atopic dermatitis;; cancer;; influenza;; syndrome;; ischemia;; arthritis	disease by infectious agent;;disease of anatomical entity;;disease of cellular proliferation;;disease of anatomical entity;;disease of cellular proliferation;;disease by infectious agent;;disease of anatomical entity;;disease of anatomical entity;;disease of anatomical entity;;disease by infectious agent;;disease of anatomical entity;;disease of cellular proliferation;;disease of anatomical entit…	IL32	3JIAV;; 3JMG3	S:Function unknown;;S:Function unknown	P24001	Interleukin-32 OS=Homo sapiens OX=9606 GN=IL32 PE=1 SV=3	PF15225	IL32	Interleukin 32	107.07	85.28	34.53	44.36	741.93	156.91	69.94	44.14	184.3	92.21	24.89	30.56	39.5	587.98	300.65	282.15	303.97	88.39	47.53	205.53	141.52	94.39	206.33
ENSG00000008838	MED24	mediator complex subunit 24 [Source:HGNC Symbol;Acc:HGNC:22963]	GO:0005634;; GO:0003712;; GO:0030374;; GO:0005654;; GO:0046966;; GO:0042809;; GO:0006367;; GO:0016592;; GO:0045893	cellular_component;;molecular_function;;molecular_function;;cellular_component;;molecular_function;;molecular_function;;biological_process;;cellular_component;;biological_process	nucleus;;transcription cofactor activity;;ligand-dependent nuclear receptor transcription coactivator activity;;nucleoplasm;;thyroid hormone receptor binding;;vitamin D receptor binding;;transcription initiation from RNA polymerase II promoter;;mediator complex;;positive regulation of transcription, DNA-templated	K15167	MED24	hsa04919	Thyroid hormone signaling pathway	XP_005257931.1	-	R-HSA-212331	MED24	R-HSA-1989781;R-HSA-212436;R-HSA-74160;R-HSA-400206;R-HSA-381340;R-HSA-1430728;R-HSA-556833;R-HSA-1266738;R-HSA-73857	PPARA activates gene expression;Generic Transcription Pathway;Gene expression (Transcription);Regulation of lipid metabolism by PPARalpha;Transcriptional regulation of white adipocyte differentiation;Metabolism;Metabolism of lipids;Developmental Biology;RNA Polymerase II Transcription	------	------	------	MED24	3J6JV	K:Transcription	O75448	Mediator of RNA polymerase II transcription subunit 24 OS=Homo sapiens OX=9606 GN=MED24 PE=1 SV=1	PF11277	Med24_N	Mediator complex subunit 24 N-terminal	1.67	1.49	1.41	1.26	0.96	2.85	1.28	1.03	4.39	2.03	0.68	0.83	1.13	2.63	1.09	9.04	0.71	0.97	2.2	4.4	2.95	1.92	4.67
ENSG00000008952	SEC62	SEC62 homolog, preprotein translocation factor [Source:HGNC Symbol;Acc:HGNC:11846]	GO:0016021;; GO:0038023;; GO:0005783;; GO:0006613;; GO:0016020;; GO:0006620;; GO:0005789;; GO:0030176;; GO:0031204;; GO:0005791;; GO:0005829	cellular_component;;molecular_function;;cellular_component;;biological_process;;cellular_component;;biological_process;;cellular_component;;cellular_component;;biological_process;;cellular_component;;cellular_component	integral component of membrane;;signaling receptor activity;;endoplasmic reticulum;;cotranslational protein targeting to membrane;;membrane;;posttranslational protein targeting to membrane;;endoplasmic reticulum membrane;;integral component of endoplasmic reticulum membrane;;posttranslational protein targeting to membrane, translocation;;rough endoplasmic reticulum;;cytosol	K12275	SEC62	hsa04141;; hsa03060	Protein processing in endoplasmic reticulum;;Protein export	NP_003253.1	translocation protein SEC62 [Homo sapiens]	------		------	------	DOID:162	cancer	disease of cellular proliferation	SEC62	3JDK8	U:Intracellular trafficking, secretion, and vesicular transport	Q99442	Translocation protein SEC62 OS=Homo sapiens OX=9606 GN=SEC62 PE=1 SV=1	PF03839	Sec62	Translocation protein Sec62	13.75	3	6.22	3.51	576.76	72.25	4.67	4.6	19.18	3.41	8.23	4.83	20.67	17.37	130.17	20.56	37.35	49.17	4.9	1.07	4.82	13.19	17.36
ENSG00000008988	RPS20	ribosomal protein S20 [Source:HGNC Symbol;Acc:HGNC:10405]	GO:0016020;; GO:0000184;; GO:0022627;; GO:0005829;; GO:0019083;; GO:0006614;; GO:0003735;; GO:0003723;; GO:0005654;; GO:0006413;; GO:0006412;; GO:0070062	cellular_component;;biological_process;;cellular_component;;cellular_component;;biological_process;;biological_process;;molecular_function;;molecular_function;;cellular_component;;biological_process;;biological_process;;cellular_component	membrane;;nuclear-transcribed mRNA catabolic process, nonsense-mediated decay;;cytosolic small ribosomal subunit;;cytosol;;viral transcription;;SRP-dependent cotranslational protein targeting to membrane;;structural constituent of ribosome;;RNA binding;;nucleoplasm;;translational initiation;;translation;;extracellular exosome	K02969	RP-S20e, RPS20	hsa03010	Ribosome	NP_001139699	40S ribosomal protein S20 isoform 1 [Homo sapiens]	R-HSA-6798727;;R-HSA-72349	RPS20;;RPS20	R-HSA-6791226;R-HSA-8953854;R-HSA-8868773;R-HSA-72312;R-HSA-9679506;R-HSA-376176;R-HSA-9678108;R-HSA-1799339;R-HSA-168255;R-HSA-6791226;R-HSA-72689;R-HSA-1430728;R-HSA-1266738;R-HSA-9705683;R-HSA-9692914;R-HSA-156842;R-HSA-72649;R-HSA-156902;R-HSA-8868773;R-HSA-2262752;R-HSA-72766;R-HSA-156827;R-HSA-1643685;R-HSA-72662;R-HSA-72702;R-HSA-2408522;R-HSA-72706;R-HSA-9010553;R-HSA-5663205;R-HSA-969451…	Major pathway of rRNA processing in the nucleolus and cytosol;Metabolism of RNA;rRNA processing in the nucleus and cytosol;rRNA processing;SARS-CoV Infections;Signaling by ROBO receptors;SARS-CoV-1 Infection;SRP-dependent cotranslational protein targeting to membrane;Influenza Infection;Major pathway of rRNA processing in the nucleolus and cytosol;Formation of a pool of free 40S subunits;Metaboli…	------	------	------	RPS20	3JGT6	J:Translation, ribosomal structure and biogenesis	P60866	40S ribosomal protein S20 OS=Homo sapiens OX=9606 GN=RPS20 PE=1 SV=1	PF00338	Ribosomal_S10	Ribosomal protein S10p/S20e	883.18	478.66	312.02	239.44	4560.97	855.56	318.64	198.94	973.04	533.45	261.09	148.63	334.56	1799.62	2214.31	1128.55	1441.06	459.68	316.43	836.36	633.03	507.2	1031.85
ENSG00000009307	CSDE1	cold shock domain containing E1 [Source:HGNC Symbol;Acc:HGNC:29905]	GO:0005794;; GO:0070966;; GO:0005829;; GO:0008584;; GO:0003723;; GO:0005886;; GO:0070937	cellular_component;;biological_process;;cellular_component;;biological_process;;molecular_function;;cellular_component;;cellular_component	Golgi apparatus;;nuclear-transcribed mRNA catabolic process, no-go decay;;cytosol;;male gonad development;;RNA binding;;plasma membrane;;CRD-mediated mRNA stability complex	------	------	------	------	NP_001229820	cold shock domain-containing protein E1 isoform 4 [Homo sapiens]	------		------	------	------	------	------	CSDE1	3J2PQ	S:Function unknown	O75534	Cold shock domain-containing protein E1 OS=Homo sapiens OX=9606 GN=CSDE1 PE=1 SV=2	PF12901;; PF00313;; PF14444;; PF11604	SUZ-C;;CSD;;S1-like;;CusF_Ec	SUZ-C motif;;'Cold-shock' DNA-binding domain;;S1-like;;Copper binding periplasmic protein CusF	30.3	3.12	10.59	1.82	28.25	5.61	15.25	12.95	46.08	6.91	10.79	1.8	6.97	29.43	51.88	73.57	18.6	4.32	24.94	8.82	6.09	41.41	53.28
ENSG00000009790	TRAF3IP3	TRAF3 interacting protein 3 [Source:HGNC Symbol;Acc:HGNC:30766]	GO:0016021	cellular_component	integral component of membrane	------	------	------	------	NP_079504	TRAF3-interacting JNK-activating modulator isoform 1 [Homo sapiens]	------		------	------	------	------	------	TRAF3IP3	3JBIG	S:Function unknown	Q9Y228	TRAF3-interacting JNK-activating modulator OS=Homo sapiens OX=9606 GN=TRAF3IP3 PE=1 SV=2	------	------	------	22.34	7.29	7.56	2.74	82.91	13.8	15.03	7.04	40.14	10.8	5.45	3.48	7.23	73.87	64.99	65.9	46.17	9.96	17.74	14.19	10.5	25.39	43.66
ENSG00000009844	VTA1	vesicle trafficking 1 [Source:HGNC Symbol;Acc:HGNC:20954]	GO:0016197;; GO:0008022;; GO:0071985;; GO:0036258;; GO:0070062;; GO:0005829;; GO:0016236;; GO:0043231;; GO:0005654;; GO:0019058;; GO:1904903;; GO:0015031;; GO:0046755;; GO:0010008	biological_process;;molecular_function;;biological_process;;biological_process;;cellular_component;;cellular_component;;biological_process;;cellular_component;;cellular_component;;biological_process;;biological_process;;biological_process;;biological_process;;cellular_component	endosomal transport;;protein C-terminus binding;;multivesicular body sorting pathway;;multivesicular body assembly;;extracellular exosome;;cytosol;;macroautophagy;;intracellular membrane-bounded organelle;;nucleoplasm;;viral life cycle;;ESCRT III complex disassembly;;protein transport;;viral budding;;endosome membrane	K12199	VTA1, LIP5	hsa04144	Endocytosis	NP_057569	vacuolar protein sorting-associated protein VTA1 homolog isoform a [Homo sapiens]	R-HSA-917735	VTA1	R-HSA-5663205;R-HSA-162906;R-HSA-199991;R-HSA-162588;R-HSA-162599;R-HSA-917729;R-HSA-162587;R-HSA-1643685;R-HSA-5653656	Infectious disease;HIV Infection;Membrane Trafficking;Budding and maturation of HIV virion;Late Phase of HIV Life Cycle;Endosomal Sorting Complex Required For Transport (ESCRT);HIV Life Cycle;Disease;Vesicle-mediated transport	------	------	------	VTA1	3JE64	S:Function unknown	Q9NP79	Vacuolar protein sorting-associated protein VTA1 homolog OS=Homo sapiens OX=9606 GN=VTA1 PE=1 SV=1	PF04652;; PF18097	Vta1;;Vta1_C	Vta1 like;;Vta1 C-terminal domain	3.59	0.12	0.74	0.05	3.59	0.59	0.67	0.33	6	0.24	0.59	0.03	0.6	2.57	7	9.05	1.83	0.21	1.32	0.3	0.33	5.93	7.82
ENSG00000009954	BAZ1B	bromodomain adjacent to zinc finger domain 1B [Source:HGNC Symbol;Acc:HGNC:961]	GO:0005654;; GO:0042393;; GO:0016604;; GO:0006338;; GO:0006357;; GO:0035173;; GO:0006333;; GO:0006974;; GO:0000793;; GO:0004715;; GO:0008270;; GO:0016572;; GO:0005721;; GO:0045815;; GO:0005524;; GO:0004713	cellular_component;;molecular_function;;cellular_component;;biological_process;;biological_process;;molecular_function;;biological_process;;biological_process;;cellular_component;;molecular_function;;molecular_function;;biological_process;;cellular_component;;biological_process;;molecular_function;;molecular_function	nucleoplasm;;histone binding;;nuclear body;;chromatin remodeling;;regulation of transcription from RNA polymerase II promoter;;histone kinase activity;;chromatin assembly or disassembly;;cellular response to DNA damage stimulus;;condensed chromosome;;non-membrane spanning protein tyrosine kinase activity;;zinc ion binding;;histone phosphorylation;;pericentric heterochromatin;;positive regulation …	------	------	------	------	NP_115784.1	tyrosine-protein kinase BAZ1B [Homo sapiens]	R-HSA-417153	BAZ1B	R-HSA-212165;R-HSA-5693606;R-HSA-5693565;R-HSA-5250913;R-HSA-5250924;R-HSA-74160;R-HSA-73894;R-HSA-5693532	Epigenetic regulation of gene expression;DNA Double Strand Break Response;Recruitment and ATM-mediated phosphorylation of repair and signaling proteins at DNA double strand breaks;Positive epigenetic regulation of rRNA expression;B-WICH complex positively regulates rRNA expression;Gene expression (Transcription);DNA Repair;DNA Double-Strand Break Repair	DOID:225;; DOID:1928	syndrome;; Williams-Beuren syndrome	syndrome;;genetic disease	BAZ1B	3JBHW	B:Chromatin structure and dynamics	Q9UIG0	Tyrosine-protein kinase BAZ1B OS=Homo sapiens OX=9606 GN=BAZ1B PE=1 SV=2	PF10537;; PF00628;; PF00439;; PF15612;; PF15613(WSD:Williams-Beuren syndrome DDT	WAC_Acf1_DNA_bd;;PHD;;Bromodomain;;WHIM1;;-	ATP-utilising chromatin assembly and remodelling N-terminal;;PHD-finger;;Bromodomain;;WSTF, HB1, Itc1p, MBD9 motif 1;;SD), D-TOX E motif	2.14	0.43	0.71	0.23	2.78	0.55	1.1	0.83	3.6	1.07	0.4	0.17	0.38	3.33	2.05	10.46	1.9	0.39	1.96	1.92	0.9	2.68	4.44
ENSG00000010017	RANBP9	RAN binding protein 9 [Source:HGNC Symbol;Acc:HGNC:13727]	GO:0005737;; GO:0007020;; GO:0000165;; GO:0005829;; GO:0008536;; GO:0000151;; GO:0019899;; GO:0065003;; GO:0005886;; GO:0007411;; GO:0005634;; GO:0070373;; GO:0005875	cellular_component;;biological_process;;biological_process;;cellular_component;;molecular_function;;cellular_component;;molecular_function;;biological_process;;cellular_component;;biological_process;;cellular_component;;biological_process;;cellular_component	cytoplasm;;microtubule nucleation;;MAPK cascade;;cytosol;;Ran GTPase binding;;ubiquitin ligase complex;;enzyme binding;;macromolecular complex assembly;;plasma membrane;;axon guidance;;nucleus;;negative regulation of ERK1 and ERK2 cascade;;microtubule associated complex	K23334	RANBP9_10, RANBPM	------	------	NP_005484	ran-binding protein 9 [Homo sapiens]	R-HSA-374586	RANBP9	R-HSA-6806834;R-HSA-373760;R-HSA-5683057;R-HSA-8851805;R-HSA-9675108;R-HSA-9006934;R-HSA-1266738;R-HSA-422475;R-HSA-5684996;R-HSA-162582;R-HSA-5673001	Signaling by MET;L1CAM interactions;MAPK family signaling cascades;MET activates RAS signaling;Nervous system development;Signaling by Receptor Tyrosine Kinases;Developmental Biology;Axon guidance;MAPK1/MAPK3 signaling;Signal Transduction;RAF/MAP kinase cascade	------	------	------	RANBP9	3JE86	S:Function unknown	Q96S59	Ran-binding protein 9 OS=Homo sapiens OX=9606 GN=RANBP9 PE=1 SV=1	PF00622;; PF10607;; PF08513;; PF10607	SPRY;;CLTH;;LisH;;CTLH	SPRY domain;;CTLH/CRA C-terminal to LisH motif domain;;LisH;;CTLH/CRA C-terminal to LisH motif domain	3.88	0.36	1.91	0.17	2.52	0.5	1.45	0.8	3.83	0.64	1.2	0.19	0.53	2.87	4.97	6.1	1	0.29	1.55	1.18	0.73	4.49	4.54
ENSG00000010030	ETV7	ETS variant transcription factor 7 [Source:HGNC Symbol;Acc:HGNC:18160]	GO:0009887;; GO:0000122;; GO:0005634;; GO:0030154;; GO:0001227;; GO:0005654;; GO:0006357;; GO:0000977;; GO:0006366;; GO:0000981	biological_process;;biological_process;;cellular_component;;biological_process;;molecular_function;;cellular_component;;biological_process;;molecular_function;;biological_process;;molecular_function	animal organ morphogenesis;;negative regulation of transcription from RNA polymerase II promoter;;nucleus;;cell differentiation;;transcriptional repressor activity, RNA polymerase II transcription regulatory region sequence-specific binding;;nucleoplasm;;regulation of transcription from RNA polymerase II promoter;;RNA polymerase II regulatory region sequence-specific DNA binding;;transcription fr…	K03211	ETV6_7, yan	hsa05202	Transcriptional misregulation in cancer	XP_011512961	transcription factor ETV7 isoform X1 [Homo sapiens]	------		------	------	------	------	------	ETV7	3J90B	K:Transcription	Q9Y603	Transcription factor ETV7 OS=Homo sapiens OX=9606 GN=ETV7 PE=1 SV=1	PF00178;; PF02198(SAM_PNT:Sterile alpha motif	Ets;;-	Ets-domain;;AM)/Pointed domain	0.1	1.15	0.07	0.07	2.88	4.27	1.07	0.25	2.2	0.19	0.01	0.18	0.09	0.13	0.58	4.79	1.35	0.5	0.51	0.54	1.93	0.11	3.1
ENSG00000010165	METTL13	methyltransferase 13, eEF1A lysine and N-terminal methyltransferase [Source:HGNC Symbol;Acc:HGNC:24248]	GO:0006479;; GO:0008168	biological_process;;molecular_function	protein methylation;;methyltransferase activity	K25166	EEF1AKNMT, METTL13	------	------	NP_057019	eEF1A lysine and N-terminal methyltransferase isoform 1 [Homo sapiens]	------		------	------	------	------	------	EEF1AKNMT	3J4VR	E:Amino acid transport and metabolism	Q8N6R0	eEF1A lysine and N-terminal methyltransferase OS=Homo sapiens OX=9606 GN=EEF1AKNMT PE=1 SV=1	PF08241;; PF01564;; PF13649;; PF13847;; PF08242;; PF13489;; PF01209;; PF05175	Methyltransf_11;;Spermine_synth;;Methyltransf_25;;Methyltransf_31;;Methyltransf_12;;Methyltransf_23;;Ubie_methyltran;;MTS	Methyltransferase domain;;Spermine/spermidine synthase domain;;Methyltransferase domain;;Methyltransferase domain;;Methyltransferase domain;;Methyltransferase domain;;ubiE/COQ5 methyltransferase family;;Methyltransferase small domain	1.68	0.7	0.68	0.34	18.45	1.2	0.59	0.55	3.76	1.05	0.52	0.27	0.72	6.77	8.9	7.15	4.67	0.53	1.75	1.44	1	1.71	4
ENSG00000010219	DYRK4	dual specificity tyrosine phosphorylation regulated kinase 4 [Source:HGNC Symbol;Acc:HGNC:3095]	GO:0005737;; GO:0043231;; GO:0005634;; GO:0004674;; GO:0004712;; GO:0004713;; GO:0046872;; GO:0005524	cellular_component;;cellular_component;;cellular_component;;molecular_function;;molecular_function;;molecular_function;;molecular_function;;molecular_function	cytoplasm;;intracellular membrane-bounded organelle;;nucleus;;protein serine/threonine kinase activity;;protein serine/threonine/tyrosine kinase activity;;protein tyrosine kinase activity;;metal ion binding;;ATP binding	K18669	DYRK2_3_4	------	------	NP_001358230	dual specificity tyrosine-phosphorylation-regulated kinase 4 isoform 4 [Homo sapiens]	------		------	------	------	------	------	DYRK4	3J56I	T:Signal transduction mechanisms	Q9NR20	Dual specificity tyrosine-phosphorylation-regulated kinase 4 OS=Homo sapiens OX=9606 GN=DYRK4 PE=1 SV=2	PF00069;; PF07714;; PF03109	Pkinase;;PK_Tyr_Ser-Thr;;ABC1	Protein kinase domain;;Protein tyrosine and serine/threonine kinase;;ABC1 atypical kinase-like domain	2.84	0.94	1.15	0.26	8.32	0.91	1.11	0.86	2.42	0.44	0.2	0.37	0.79	5.81	4.77	7.48	4.02	1.26	0.93	1.41	1.08	1.6	3.12
ENSG00000010244	ZNF207	zinc finger protein 207 [Source:HGNC Symbol;Acc:HGNC:12998]	GO:0050821;; GO:0090307;; GO:0008270;; GO:0003677;; GO:0005874;; GO:0051301;; GO:0005737;; GO:0005819;; GO:0005730;; GO:0005634;; GO:0005654;; GO:0046785;; GO:0000776;; GO:0008017;; GO:1990047;; GO:0008201;; GO:0051983;; GO:0000777;; GO:0008608;; GO:0000070;; GO:0003700;; GO:0001578;; GO:0006355;; GO:0003723;; GO:0007094	biological_process;;biological_process;;molecular_function;;molecular_function;;cellular_component;;biological_process;;cellular_component;;cellular_component;;cellular_component;;cellular_component;;cellular_component;;biological_process;;cellular_component;;molecular_function;;cellular_component;;molecular_function;;biological_process;;cellular_component;;biological_process;;biological_process;…	protein stabilization;;mitotic spindle assembly;;zinc ion binding;;DNA binding;;microtubule;;cell division;;cytoplasm;;spindle;;nucleolus;;nucleus;;nucleoplasm;;microtubule polymerization;;kinetochore;;microtubule binding;;spindle matrix;;heparin binding;;regulation of chromosome segregation;;condensed chromosome kinetochore;;attachment of spindle microtubules to kinetochore;;mitotic sister chrom…	------	------	------	------	KAI2582291.1	zinc finger protein 207 [Homo sapiens]	------		------	------	------	------	------	ZNF207	3J3K6	S:Function unknown	O43670	BUB3-interacting and GLEBS motif-containing protein ZNF207 OS=Homo sapiens OX=9606 GN=ZNF207 PE=1 SV=1	------	------	------	7.27	0.83	2.29	0.41	7.52	1.13	4.95	1.98	11.13	2.37	1.92	0.36	1.13	8.97	11.67	31.7	4.59	0.55	5.38	3.14	3.51	10.1	18.01
ENSG00000010256	UQCRC1	ubiquinol-cytochrome c reductase core protein 1 [Source:HGNC Symbol;Acc:HGNC:12585]	GO:0031625;; GO:0005750;; GO:0005746;; GO:0014823;; GO:0008121;; GO:0006122;; GO:0005739;; GO:0005743;; GO:0009060;; GO:0044877;; GO:0043279;; GO:0046872;; GO:0005829;; GO:0055114;; GO:0006119	molecular_function;;cellular_component;;cellular_component;;biological_process;;molecular_function;;biological_process;;cellular_component;;cellular_component;;biological_process;;molecular_function;;biological_process;;molecular_function;;cellular_component;;biological_process;;biological_process	ubiquitin protein ligase binding;;mitochondrial respiratory chain complex III;;mitochondrial respiratory chain;;response to activity;;ubiquinol-cytochrome-c reductase activity;;mitochondrial electron transport, ubiquinol to cytochrome c;;mitochondrion;;mitochondrial inner membrane;;aerobic respiration;;macromolecular complex binding;;response to alkaloid;;metal ion binding;;cytosol;;oxidation-red…	K00414	QCR1, UQCRC1	hsa00190;; hsa04714;; hsa05010;; hsa04932(Non-alcoholic fatty liver disease ;; hsa05014(Amyotrophic lateral sclerosis ;; hsa05016;; hsa04260;; hsa05012;; hsa05020	Oxidative phosphorylation;;Thermogenesis;;Alzheimer disease;;NAFLD);;ALS);;Huntington disease;;Cardiac muscle contraction;;Parkinson disease;;Prion diseases	NP_003356	cytochrome b-c1 complex subunit 1, mitochondrial precursor [Homo sapiens]	R-HSA-164284	UQCRC1	R-HSA-1428517;R-HSA-611105;R-HSA-163200;R-HSA-1430728	The citric acid (TCA) cycle and respiratory electron transport;Respiratory electron transport;Respiratory electron transport, ATP synthesis by chemiosmotic coupling, and heat production by uncoupling proteins.;Metabolism	------	------	------	UQCRC1	3J1NU	C:Energy production and conversion	P31930	Cytochrome b-c1 complex subunit 1, mitochondrial OS=Homo sapiens OX=9606 GN=UQCRC1 PE=1 SV=3	PF00675(Peptidase_M16:Insulinase ;; PF05193	-;;Peptidase_M16_C	eptidase family M16);;Peptidase M16 inactive domain	13.77	8.71	10.45	5.28	19.34	16.16	6.28	4.97	18.72	8.91	6.22	8.52	10.04	32.43	33.96	36.53	17.95	6.15	12.58	21.27	19.21	14.65	25.77
ENSG00000010270	STARD3NL	STARD3 N-terminal like [Source:HGNC Symbol;Acc:HGNC:19169]	GO:0043231;; GO:0044232;; GO:0006700;; GO:0015485;; GO:0005829;; GO:0016020;; GO:0031902;; GO:0140284;; GO:0005765;; GO:0099044;; GO:0016021;; GO:0042803	cellular_component;;cellular_component;;biological_process;;molecular_function;;cellular_component;;cellular_component;;cellular_component;;cellular_component;;cellular_component;;biological_process;;cellular_component;;molecular_function	intracellular membrane-bounded organelle;;organelle membrane contact site;;C21-steroid hormone biosynthetic process;;cholesterol binding;;cytosol;;membrane;;late endosome membrane;;endoplasmic reticulum-endosome membrane contact site;;lysosomal membrane;;vesicle tethering to endoplasmic reticulum;;integral component of membrane;;protein homodimerization activity	------	------	------	------	NP_001350268	STARD3 N-terminal-like protein isoform 1 [Homo sapiens]	R-HSA-8873870	STARD3NL	R-HSA-556833;R-HSA-8957322;R-HSA-1430728;R-HSA-196071;R-HSA-196108	Metabolism of lipids;Metabolism of steroids;Metabolism;Metabolism of steroid hormones;Pregnenolone biosynthesis	------	------	------	------	3J9CN	I:Lipid transport and metabolism	O95772	STARD3 N-terminal-like protein OS=Homo sapiens OX=9606 GN=STARD3NL PE=1 SV=1	PF10457	MENTAL	Cholesterol-capturing domain	6.41	0.85	1.75	0.71	5.67	1.02	3.28	1.54	7.8	1.8	1.15	0.38	1.49	4.91	15.17	11.33	4.72	0.79	3.57	1.49	1.57	5.7	8.15
ENSG00000010278	CD9	CD9 molecule [Source:HGNC Symbol;Acc:HGNC:1709]	GO:0009897;; GO:0008285;; GO:0007155;; GO:0009414;; GO:0005925;; GO:0030666;; GO:0070062;; GO:0007342;; GO:0031092;; GO:0030913;; GO:0005615;; GO:0002576;; GO:0016020;; GO:0030669;; GO:1905521;; GO:0005178;; GO:0016324;; GO:0035036;; GO:0014905;; GO:0090331;; GO:0005887;; GO:0005886;; GO:0014003;; GO:1903561;; GO:0030168;; GO:0031623;; GO:0051271;; GO:0007420;; GO:0071404	cellular_component;;biological_process;;biological_process;;biological_process;;cellular_component;;cellular_component;;cellular_component;;biological_process;;cellular_component;;biological_process;;cellular_component;;biological_process;;cellular_component;;cellular_component;;biological_process;;molecular_function;;cellular_component;;biological_process;;biological_process;;biological_process;…	external side of plasma membrane;;negative regulation of cell proliferation;;cell adhesion;;response to water deprivation;;focal adhesion;;endocytic vesicle membrane;;extracellular exosome;;fusion of sperm to egg plasma membrane;;platelet alpha granule membrane;;paranodal junction assembly;;extracellular space;;platelet degranulation;;membrane;;clathrin-coated endocytic vesicle membrane;;regulati…	K06460	CD9, TSPAN29	hsa04640	Hematopoietic cell lineage	NP_001760.1	CD9 antigen isoform 1 [Homo sapiens]	R-HSA-51717;;R-HSA-114585;;R-HSA-5334774;;R-HSA-5334779	CD9;;CD9;;CD9;;CD9	R-HSA-5663205;R-HSA-114608;R-HSA-76002;R-HSA-1300645;R-HSA-76005;R-HSA-1187000;R-HSA-5336415;R-HSA-5339562;R-HSA-1474165;R-HSA-109582;R-HSA-1643685;R-HSA-76002;R-HSA-109582;R-HSA-114608;R-HSA-76005;R-HSA-5336415;R-HSA-5663205;R-HSA-5339562;R-HSA-1643685;R-HSA-5336415;R-HSA-5663205;R-HSA-5339562;R-HSA-1643685	Infectious disease;Platelet degranulation ;Platelet activation, signaling and aggregation;Acrosome Reaction and Sperm:Oocyte Membrane Binding;Response to elevated platelet cytosolic Ca2+;Fertilization;Uptake and function of diphtheria toxin;Uptake and actions of bacterial toxins;Reproduction;Hemostasis;Disease;Platelet activation, signaling and aggregation;Hemostasis;Platelet degranulation ;Respo…	DOID:1909;; DOID:3347;; DOID:3355;; DOID:1037;; DOID:1240;; DOID:1749;; DOID:9538;; DOID:162;; DOID:5409;; DOID:5223	melanoma;; osteosarcoma;; fibrosarcoma;; lymphoid leukemia;; leukemia;; squamous cell carcinoma;; multiple myeloma;; cancer;; lung small cell carcinoma;; infertility	disease of cellular proliferation;;disease of cellular proliferation;;disease of cellular proliferation;;disease of cellular proliferation;;disease of cellular proliferation;;disease of cellular proliferation;;disease of cellular proliferation;;disease of cellular proliferation;;disease of cellular proliferation;;disease of anatomical entity	CD9	3JCPD	S:Function unknown	P21926	CD9 antigen OS=Homo sapiens OX=9606 GN=CD9 PE=1 SV=4	PF00335	Tetraspanin	Tetraspanin family	4.84	3.24	3.38	0.85	1.56	1.97	1.46	0.85	3.79	1.65	2.12	1.15	2.16	6.62	28.55	20.29	5.48	1.16	4.41	2.44	3.65	3.45	3.75
ENSG00000010292	NCAPD2	non-SMC condensin I complex subunit D2 [Source:HGNC Symbol;Acc:HGNC:24305]	GO:0005737;; GO:0000799;; GO:0042393;; GO:0051304;; GO:0000779;; GO:0005829;; GO:0016020;; GO:0005654;; GO:0000793;; GO:0000796;; GO:0000797;; GO:0007076;; GO:0003682;; GO:0010032;; GO:0005634;; GO:0051301	cellular_component;;cellular_component;;molecular_function;;biological_process;;cellular_component;;cellular_component;;cellular_component;;cellular_component;;cellular_component;;cellular_component;;cellular_component;;biological_process;;molecular_function;;biological_process;;cellular_component;;biological_process	cytoplasm;;nuclear condensin complex;;histone binding;;chromosome separation;;condensed chromosome, centromeric region;;cytosol;;membrane;;nucleoplasm;;condensed chromosome;;condensin complex;;condensin core heterodimer;;mitotic chromosome condensation;;chromatin binding;;meiotic chromosome condensation;;nucleus;;cell division	K06677	YCS4, CNAP1, CAPD2	------	------	NP_055680	condensin complex subunit 1 [Homo sapiens]	R-HSA-2517887;;R-HSA-1638140;;R-HSA-2529011	p-T1339,T1384,T1389-NCAPD2;;NCAPD2;;p-S-NCAPD2	R-HSA-1640170;R-HSA-68886;R-HSA-69278;R-HSA-68877;R-HSA-2514853;R-HSA-1640170;R-HSA-68886;R-HSA-69278;R-HSA-68877;R-HSA-2514853;R-HSA-1640170;R-HSA-68886;R-HSA-69278;R-HSA-68877;R-HSA-2514853	Cell Cycle;M Phase;Cell Cycle, Mitotic;Mitotic Prometaphase;Condensation of Prometaphase Chromosomes;Cell Cycle;M Phase;Cell Cycle, Mitotic;Mitotic Prometaphase;Condensation of Prometaphase Chromosomes;Cell Cycle;M Phase;Cell Cycle, Mitotic;Mitotic Prometaphase;Condensation of Prometaphase Chromosomes	------	------	------	NCAPD2	3J358;; 3J358	B:Chromatin structure and dynamics;;D:Cell cycle control, cell division, chromosome partitioning	Q15021	Condensin complex subunit 1 OS=Homo sapiens OX=9606 GN=NCAPD2 PE=1 SV=3	PF12922;; PF12717;; PF01602	Cnd1_N;;Cnd1;;Adaptin_N	non-SMC mitotic condensation complex subunit 1, N-term;;non-SMC mitotic condensation complex subunit 1;;Adaptin N terminal region	2.53	0.62	1.62	0.4	1.61	0.2	1.79	1.14	3.91	1.52	0.69	0.2	0.32	3.39	2.22	12.21	1.03	0.22	2.56	2.7	1.74	4.18	5.2
ENSG00000010322	NISCH	nischarin [Source:HGNC Symbol;Acc:HGNC:18006]	GO:0005737;; GO:0005178;; GO:0055037;; GO:0016020;; GO:0016601;; GO:0030336;; GO:0035091;; GO:0005829;; GO:0006915;; GO:0030036;; GO:0032228;; GO:0019901;; GO:0008217;; GO:0005886;; GO:0006006;; GO:0005769;; GO:0042802;; GO:0048243	cellular_component;;molecular_function;;cellular_component;;cellular_component;;biological_process;;biological_process;;molecular_function;;cellular_component;;biological_process;;biological_process;;biological_process;;molecular_function;;biological_process;;cellular_component;;biological_process;;cellular_component;;molecular_function;;biological_process	cytoplasm;;integrin binding;;recycling endosome;;membrane;;Rac protein signal transduction;;negative regulation of cell migration;;phosphatidylinositol binding;;cytosol;;apoptotic process;;actin cytoskeleton organization;;regulation of synaptic transmission, GABAergic;;protein kinase binding;;regulation of blood pressure;;plasma membrane;;glucose metabolic process;;early endosome;;identical prote…	K24095	NISCH	------	------	NP_009115.2	-	R-HSA-9691384	NISCH	R-HSA-9012999;R-HSA-9696270;R-HSA-194315;R-HSA-162582;R-HSA-9696264;R-HSA-9716542;R-HSA-9013149	RHO GTPase cycle;RND2 GTPase cycle;Signaling by Rho GTPases;Signal Transduction;RND3 GTPase cycle;Signaling by Rho GTPases, Miro GTPases and RHOBTB3;RAC1 GTPase cycle	DOID:6000;; DOID:10763	congestive heart failure;; hypertension	disease of anatomical entity;;disease of anatomical entity	NISCH	3J4M5;; 3J4M5	T:Signal transduction mechanisms;;Z:Cytoskeleton	Q9Y2I1	Nischarin OS=Homo sapiens OX=9606 GN=NISCH PE=1 SV=3	PF00787;; PF12799(LRR_4:Leucine Rich repeats ;; PF13855;; PF14580	PX;;-;;LRR_8;;LRR_9	PX domain;; copies);;Leucine rich repeat;;Leucine-rich repeat	2.5	0.72	1.18	0.63	0.9	0.53	1.64	0.93	3.33	1.7	0.23	0.2	0.39	1.04	1.26	8.76	0.53	0.49	1.47	2.41	1.31	2.92	3.92
ENSG00000010327	STAB1	stabilin 1 [Source:HGNC Symbol;Acc:HGNC:18628]	GO:0030666;; GO:0005887;; GO:0005540;; GO:0005044;; GO:0006898;; GO:0005041;; GO:0042742;; GO:0007267;; GO:0005509;; GO:0006954;; GO:0005886;; GO:0007155;; GO:0016525;; GO:0015035;; GO:0030169	cellular_component;;cellular_component;;molecular_function;;molecular_function;;biological_process;;molecular_function;;biological_process;;biological_process;;molecular_function;;biological_process;;cellular_component;;biological_process;;biological_process;;molecular_function;;molecular_function	endocytic vesicle membrane;;integral component of plasma membrane;;hyaluronic acid binding;;scavenger receptor activity;;receptor-mediated endocytosis;;low-density lipoprotein receptor activity;;defense response to bacterium;;cell-cell signaling;;calcium ion binding;;inflammatory response;;plasma membrane;;cell adhesion;;negative regulation of angiogenesis;;protein disulfide oxidoreductase activi…	K19020	STAB1	------	------	NP_055951	stabilin-1 precursor [Homo sapiens]	R-HSA-2197768;;R-HSA-2239447	STAB1;;STAB1	R-HSA-3000497;R-HSA-2173782;R-HSA-5653656;R-HSA-3000497;R-HSA-2173782;R-HSA-5653656	Scavenging by Class H Receptors;Binding and Uptake of Ligands by Scavenger Receptors;Vesicle-mediated transport;Scavenging by Class H Receptors;Binding and Uptake of Ligands by Scavenger Receptors;Vesicle-mediated transport	DOID:684	hepatocellular carcinoma	disease of cellular proliferation	STAB1	3J4SZ	T:Signal transduction mechanisms	Q9NY15	Stabilin-1 OS=Homo sapiens OX=9606 GN=STAB1 PE=1 SV=3	PF02469;; PF12947;; PF00193;; PF12946	Fasciclin;;EGF_3;;Xlink;;EGF_MSP1_1	Fasciclin domain;;EGF domain;;Extracellular link domain;;MSP1 EGF domain 1	0.77	1.78	1.57	0.65	6.93	1.94	0.87	0.62	1.14	1.25	0.23	0.83	1.5	1.37	1.82	5.99	0.55	0.72	1.43	2.02	1.04	1.58	1.69
ENSG00000010404	IDS	iduronate 2-sulfatase [Source:HGNC Symbol;Acc:HGNC:5389]	GO:0030207;; GO:0043202;; GO:0004423;; GO:0008484;; GO:0046872;; GO:0006027	biological_process;;cellular_component;;molecular_function;;molecular_function;;molecular_function;;biological_process	chondroitin sulfate catabolic process;;lysosomal lumen;;iduronate-2-sulfatase activity;;sulfuric ester hydrolase activity;;metal ion binding;;glycosaminoglycan catabolic process	K01136	IDS	hsa04142;; hsa00531	Lysosome;;Glycosaminoglycan degradation	NP_001160022	iduronate 2-sulfatase isoform c [Homo sapiens]	R-HSA-1678681;;R-HSA-1678626;;R-HSA-2210368;;R-HSA-2210364;;R-HSA-2210360;;R-HSA-2457604	IDS(456-550);;IDS(34-455);;IDS;;IDS;;IDS;;IDS	R-HSA-2024101;R-HSA-71387;R-HSA-1793185;R-HSA-2024096;R-HSA-1638091;R-HSA-1430728;R-HSA-1630316;R-HSA-2024101;R-HSA-71387;R-HSA-1793185;R-HSA-2024096;R-HSA-1638091;R-HSA-1430728;R-HSA-1630316;R-HSA-5668914;R-HSA-2206281;R-HSA-5663084;R-HSA-2206296;R-HSA-1643685;R-HSA-5668914;R-HSA-2206281;R-HSA-5663084;R-HSA-2206296;R-HSA-1643685;R-HSA-5668914;R-HSA-2206281;R-HSA-5663084;R-HSA-2206296;R-HSA-16436…	CS/DS degradation;Metabolism of carbohydrates;Chondroitin sulfate/dermatan sulfate metabolism;HS-GAG degradation;Heparan sulfate/heparin (HS-GAG) metabolism;Metabolism;Glycosaminoglycan metabolism;CS/DS degradation;Metabolism of carbohydrates;Chondroitin sulfate/dermatan sulfate metabolism;HS-GAG degradation;Heparan sulfate/heparin (HS-GAG) metabolism;Metabolism;Glycosaminoglycan metabolism;Disea…	DOID:12799;; DOID:12798;; DOID:225	mucopolysaccharidosis II;; mucopolysaccharidosis;; syndrome	disease of metabolism;;disease of metabolism;;syndrome	IDS	3JEM7	P:Inorganic ion transport and metabolism	P22304	Iduronate 2-sulfatase OS=Homo sapiens OX=9606 GN=IDS PE=1 SV=1	PF00884;; PF01663;; PF02995(DUF229:Protein of unknown function	Sulfatase;;Phosphodiest;;-	Sulfatase;;Type I phosphodiesterase / nucleotide pyrophosphatase;;UF229)	27.55	2.78	16.49	3.21	6.1	1.5	9.81	4.04	35.34	6.3	5.77	1.12	4.05	8.18	30.39	64.28	6.33	1.63	13.07	6.27	5.29	41.48	28.11
ENSG00000010610	CD4	CD4 molecule [Source:HGNC Symbol;Acc:HGNC:1678]	GO:0009897;; GO:0005201;; GO:0005788;; GO:0038023;; GO:0019221;; GO:0019064;; GO:0033674;; GO:0030225;; GO:0042012;; GO:0042011;; GO:0005886;; GO:0019899;; GO:0005789;; GO:0030260;; GO:0008270;; GO:0007166;; GO:0007167;; GO:0050829;; GO:0006948;; GO:0033280;; GO:0045657;; GO:0046598;; GO:0035397;; GO:0030665;; GO:0001816;; GO:0032355;; GO:0045121;; GO:0030217;; GO:0035723;; GO:0010524;; GO:004211…	cellular_component;;molecular_function;;cellular_component;;molecular_function;;biological_process;;biological_process;;biological_process;;biological_process;;molecular_function;;molecular_function;;cellular_component;;molecular_function;;cellular_component;;biological_process;;molecular_function;;biological_process;;biological_process;;biological_process;;biological_process;;biological_process;…	external side of plasma membrane;;extracellular matrix structural constituent;;endoplasmic reticulum lumen;;signaling receptor activity;;cytokine-mediated signaling pathway;;fusion of virus membrane with host plasma membrane;;positive regulation of kinase activity;;macrophage differentiation;;interleukin-16 receptor activity;;interleukin-16 binding;;plasma membrane;;enzyme binding;;endoplasmic re…	K06454	CD4	hsa04659;; hsa04658;; hsa05135;; hsa04612;; hsa04660;; hsa05235;; hsa04514(Cell adhesion molecules ;; hsa04640;; hsa05340;; hsa05166;; hsa04060;; hsa05170	Th17 cell differentiation;;Th1 and Th2 cell differentiation;;Yersinia infection;;Antigen processing and presentation;;T cell receptor signaling pathway;;PD-L1 expression and PD-1 checkpoint pathway in cancer;;CAMs);;Hematopoietic cell lineage;;Primary immunodeficiency;;Human T-cell leukemia virus 1 infection;;Cytokine-cytokine receptor interaction;;Human immunodeficiency virus 1 infection	XP_016875717	-	R-HSA-180575;;R-HSA-8869082;;R-HSA-167542;;R-HSA-182147	CD4;;CD4;;CD4;;CD4	R-HSA-5663205;R-HSA-162909;R-HSA-1643685;R-HSA-162906;R-HSA-180534;R-HSA-199991;R-HSA-8856828;R-HSA-5653656;R-HSA-202433;R-HSA-389948;R-HSA-202430;R-HSA-449147;R-HSA-168256;R-HSA-1280215;R-HSA-164952;R-HSA-164938;R-HSA-1280218;R-HSA-1643685;R-HSA-1461973;R-HSA-162909;R-HSA-167590;R-HSA-202427;R-HSA-162906;R-HSA-6803157;R-HSA-388841;R-HSA-162594;R-HSA-202403;R-HSA-5663205;R-HSA-202424;R-HSA-885682…	Infectious disease;Host Interactions of HIV factors;Disease;HIV Infection;Vpu mediated degradation of CD4;Membrane Trafficking;Clathrin-mediated endocytosis;Vesicle-mediated transport;Generation of second messenger molecules;PD-1 signaling;Translocation of ZAP-70 to Immunological synapse;Signaling by Interleukins;Immune System;Cytokine Signaling in Immune system;The role of Nef in HIV-1 replicati…	DOID:2377;; DOID:1240;; DOID:9074;; DOID:9973;; DOID:1883;; DOID:635;; DOID:3744;; DOID:614;; DOID:612;; DOID:848;; DOID:5520;; DOID:2237;; DOID:14256;; DOID:526;; DOID:4989;; DOID:1040;; DOID:8541;; DOID:10952;; DOID:9352;; DOID:4766;; DOID:4;; DOID:162;; DOID:13250;; DOID:1749;; DOID:7148;; DOID:12306;; DOID:8469	multiple sclerosis;; leukemia;; systemic lupus erythematosus;; substance dependence;; hepatitis C;; acquired immunodeficiency syndrome;; cervical squamous cell carcinoma;; lymphopenia;; primary immunodeficiency disease;; arthritis;; head and neck squamous cell carcinoma;; hepatitis;; adult-onset Still's disease;; human immunodeficiency virus infectious disease;; pancreatitis;; chronic lymphocytic…	disease of anatomical entity;;disease of cellular proliferation;;disease of anatomical entity;;disease of mental health;;disease by infectious agent;;disease by infectious agent;;disease of cellular proliferation;;disease of anatomical entity;;disease of anatomical entity;;disease of anatomical entity;;disease of cellular proliferation;;disease of anatomical entity;;disease of anatomical entity;;…	CD4	3JBSJ	T:Signal transduction mechanisms	P01730	T-cell surface glycoprotein CD4 OS=Homo sapiens OX=9606 GN=CD4 PE=1 SV=1	PF00047;; PF09191;; PF05790;; PF12104;; PF07686;; PF07679;; PF13895;; PF13927;; PF11465;; PF16681	ig;;CD4-extracel;;C2-set;;Tcell_CD4_C;;V-set;;I-set;;Ig_2;;Ig_3;;Receptor_2B4;;Ig_5	Immunoglobulin domain;;CD4, extracellular;;Immunoglobulin C2-set domain;;T cell CD4 receptor C terminal region;;Immunoglobulin V-set domain;;Immunoglobulin I-set domain;;Immunoglobulin domain;;Immunoglobulin domain;;Natural killer cell receptor 2B4;;Ig-like domain on T-cell surface glycoprotein CD3 epsilon chain	4	7.32	2.37	2.51	14.02	6.66	6.16	3.8	14.53	8.39	2.39	2.81	2.21	20.98	19.45	53.41	12.92	2.85	10.05	18.09	13.88	7.4	18.18
ENSG00000010671	BTK	Bruton tyrosine kinase [Source:HGNC Symbol;Acc:HGNC:1133]	GO:0071226;; GO:0007498;; GO:0097190;; GO:0048469;; GO:0018108;; GO:0035556;; GO:0002902;; GO:0002721;; GO:0005737;; GO:0038083;; GO:0002553;; GO:0005634;; GO:0002344;; GO:0042629;; GO:0005547;; GO:0001805;; GO:0004715;; GO:0050852;; GO:0004713;; GO:0048471;; GO:0046872;; GO:0007186;; GO:0005524;; GO:0002250;; GO:0006468;; GO:0050853;; GO:0019722;; GO:0030889;; GO:0045087;; GO:0034614;; GO:004211…	biological_process;;biological_process;;biological_process;;biological_process;;biological_process;;biological_process;;biological_process;;biological_process;;cellular_component;;biological_process;;biological_process;;cellular_component;;biological_process;;cellular_component;;molecular_function;;biological_process;;molecular_function;;biological_process;;molecular_function;;cellular_component;…	cellular response to molecule of fungal origin;;mesoderm development;;apoptotic signaling pathway;;cell maturation;;peptidyl-tyrosine phosphorylation;;intracellular signal transduction;;regulation of B cell apoptotic process;;regulation of B cell cytokine production;;cytoplasm;;peptidyl-tyrosine autophosphorylation;;histamine secretion by mast cell;;nucleus;;B cell affinity maturation;;mast cell …	K07370	BTK	hsa04611;; hsa04662;; hsa04664;; hsa05169;; hsa04380;; hsa05340;; hsa04064	Platelet activation;;B cell receptor signaling pathway;;Fc epsilon RI signaling pathway;;Epstein-Barr virus infection;;Osteoclast differentiation;;Primary immunodeficiency;;NF-kappa B signaling pathway	NP_001274273	tyrosine-protein kinase BTK isoform 3 [Homo sapiens]	R-HSA-2424454;;R-HSA-9606165;;R-HSA-2685603;;R-HSA-197948;;R-HSA-8964323;;R-HSA-984807	p-Y223,Y551-BTK;;p-Y551-BTK;;p-Y551-BTK;;BTK;;Active;;p-Y223,Y551-BTK	R-HSA-2454202;R-HSA-168249;R-HSA-168256;R-HSA-2871809;R-HSA-2172127;R-HSA-2424491;R-HSA-983695;R-HSA-168256;R-HSA-1280218;R-HSA-983705;R-HSA-2454202;R-HSA-168256;R-HSA-168249;R-HSA-2871809;R-HSA-9679506;R-HSA-5663213;R-HSA-983705;R-HSA-181438;R-HSA-166016;R-HSA-194315;R-HSA-9664422;R-HSA-9664407;R-HSA-5602358;R-HSA-416476;R-HSA-5603041;R-HSA-1280218;R-HSA-1643685;R-HSA-1236975;R-HSA-1236974;R-HSA…	Fc epsilon receptor (FCERI) signaling;Innate Immune System;Immune System;FCERI mediated Ca+2 mobilization;DAP12 interactions;DAP12 signaling;Antigen activates B Cell Receptor (BCR) leading to generation of second messengers;Immune System;Adaptive Immune System;Signaling by the B Cell Receptor (BCR);Fc epsilon receptor (FCERI) signaling;Immune System;Innate Immune System;FCERI mediated Ca+2 mobili…	DOID:225;; DOID:14179;; DOID:1240;; DOID:1037;; DOID:162	syndrome;; X-linked agammaglobulinemia;; leukemia;; lymphoid leukemia;; cancer	syndrome;;disease of anatomical entity;;disease of cellular proliferation;;disease of cellular proliferation;;disease of cellular proliferation	BTK	3J527	T:Signal transduction mechanisms	Q06187	Tyrosine-protein kinase BTK OS=Homo sapiens OX=9606 GN=BTK PE=1 SV=3	PF07714;; PF00169;; PF00018;; PF00017;; PF00779;; PF00069;; PF14604;; PF07653;; PF14531;; PF08239	PK_Tyr_Ser-Thr;;PH;;SH3_1;;SH2;;BTK;;Pkinase;;SH3_9;;SH3_2;;Kinase-like;;SH3_3	Protein tyrosine and serine/threonine kinase;;PH domain;;SH3 domain;;SH2 domain;;BTK motif;;Protein kinase domain;;Variant SH3 domain;;Variant SH3 domain;;Kinase-like;;Bacterial SH3 domain	7.66	1.93	2.28	0.66	16.1	4.82	3.85	1.96	10.24	2.21	2.62	1.47	2.45	9.9	26.09	22.25	8.32	2.5	5.09	2.01	3.21	8.21	14.32
ENSG00000010810	FYN	FYN proto-oncogene, Src family tyrosine kinase [Source:HGNC Symbol;Acc:HGNC:4037]	GO:0042610;; GO:0050798;; GO:0005829;; GO:0042609;; GO:0044297;; GO:0030425;; GO:0007596;; GO:0002250;; GO:0043014;; GO:0007411;; GO:0005524;; GO:0005884	molecular_function;;biological_process;;cellular_component;;molecular_function;;cellular_component;;cellular_component;;biological_process;;biological_process;;molecular_function;;biological_process;;molecular_function;;cellular_component	CD8 receptor binding;;activated T cell proliferation;;cytosol;;CD4 receptor binding;;cell body;;dendrite;;blood coagulation;;adaptive immune response;;alpha-tubulin binding;;axon guidance;;ATP binding;;actin filament	K05703	FYN	hsa04071;; hsa04360;; hsa05130;; hsa04611;; hsa04650;; hsa04660;; hsa04072;; hsa04664;; hsa05020;; hsa04510;; hsa04380;; hsa04725;; hsa04520;; hsa05416	Sphingolipid signaling pathway;;Axon guidance;;Pathogenic Escherichia coli infection;;Platelet activation;;Natural killer cell mediated cytotoxicity;;T cell receptor signaling pathway;;Phospholipase D signaling pathway;;Fc epsilon RI signaling pathway;;Prion diseases;;Focal adhesion;;Osteoclast differentiation;;Cholinergic synapse;;Adherens junction;;Viral myocarditis	NP_001357458	tyrosine-protein kinase Fyn isoform a [Homo sapiens]	R-HSA-9032506;;R-HSA-9032530;;R-HSA-391821;;R-HSA-391819;;R-HSA-1810410;;R-HSA-200917;;R-HSA-9606873;;R-HSA-5218745	MyrG-FYN-1;;MyrG-p-Y420-FYN-1;;p-Y420-FYN;;p-Y531-FYN;;MyrG-p-Y420-FYN;;FYN;;MyrG2-PalmC3,6-FYN;;p-S21,Y420-FYN	R-HSA-9032500;R-HSA-9006934;R-HSA-166520;R-HSA-162582;R-HSA-9006115;R-HSA-418885;R-HSA-9032500;R-HSA-166520;R-HSA-9032759;R-HSA-9675108;R-HSA-9006934;R-HSA-1266738;R-HSA-9006115;R-HSA-422475;R-HSA-162582;R-HSA-373752;R-HSA-4420097;R-HSA-5683057;R-HSA-194138;R-HSA-9675108;R-HSA-375165;R-HSA-9006934;R-HSA-1266738;R-HSA-422475;R-HSA-5684996;R-HSA-162582;R-HSA-5673001;R-HSA-375165;R-HSA-422475;R-HSA-…	Activated NTRK2 signals through FYN;Signaling by Receptor Tyrosine Kinases;Signaling by NTRKs;Signal Transduction;Signaling by NTRK2 (TRKB);DCC mediated attractive signaling;Activated NTRK2 signals through FYN;Signaling by NTRKs;NTRK2 activates RAC1;Nervous system development;Signaling by Receptor Tyrosine Kinases;Developmental Biology;Signaling by NTRK2 (TRKB);Axon guidance;Signal Transduction;N…	DOID:9415;; DOID:1240;; DOID:3312;; DOID:769;; DOID:10652;; DOID:5419;; DOID:162	allergic asthma;; leukemia;; bipolar disorder;; neuroblastoma;; Alzheimer's disease;; schizophrenia;; cancer	disease of anatomical entity;;disease of cellular proliferation;;disease of mental health;;disease of cellular proliferation;;disease of anatomical entity;;disease of mental health;;disease of cellular proliferation	FYN	3J90S	T:Signal transduction mechanisms	P06241	Tyrosine-protein kinase Fyn OS=Homo sapiens OX=9606 GN=FYN PE=1 SV=3	PF00017;; PF07714;; PF00018;; PF00069;; PF14604;; PF07653	SH2;;PK_Tyr_Ser-Thr;;SH3_1;;Pkinase;;SH3_9;;SH3_2	SH2 domain;;Protein tyrosine and serine/threonine kinase;;SH3 domain;;Protein kinase domain;;Variant SH3 domain;;Variant SH3 domain	15.69	3.75	4.85	2.06	26.81	4.72	10.86	5.77	23.02	5.01	3.56	1.38	3.66	42.14	23.02	58.22	15.74	3.47	9.47	6.53	5.12	15.95	32.47
ENSG00000010818	HIVEP2	HIVEP zinc finger 2 [Source:HGNC Symbol;Acc:HGNC:4921]	GO:0005654	cellular_component	nucleoplasm	------	------	------	------	CAA46596.1(MBP-2	MHC Binding Protein-2) [Homo sapiens]	------		------	------	------	------	------	------	3JBUW	K:Transcription	P31629	Transcription factor HIVEP2 OS=Homo sapiens OX=9606 GN=HIVEP2 PE=1 SV=2	PF00096;; PF13465;; PF12171;; PF13894;; PF13909	zf-C2H2;;zf-H2C2_2;;zf-C2H2_jaz;;zf-C2H2_4;;zf-H2C2_5	Zinc finger, C2H2 type;;Zinc-finger double domain;;Zinc-finger double-stranded RNA-binding;;C2H2-type zinc finger;;C2H2-type zinc-finger domain	1.35	0.42	1.36	0.31	2.34	0.54	1.4	0.68	3.99	1.16	0.43	0.1	0.29	2.59	4.32	11.05	1.48	0.39	1.77	2.42	0.82	3.17	5.32
ENSG00000011009	LYPLA2	lysophospholipase 2 [Source:HGNC Symbol;Acc:HGNC:6738]	GO:0005737;; GO:0005795;; GO:0006631;; GO:0070062;; GO:0005829;; GO:0052689;; GO:0002084;; GO:0045296;; GO:0007411;; GO:0008474(molecular_function:palmitoyl-	cellular_component;;cellular_component;;biological_process;;cellular_component;;cellular_component;;molecular_function;;biological_process;;molecular_function;;biological_process;;-	cytoplasm;;Golgi stack;;fatty acid metabolic process;;extracellular exosome;;cytosol;;carboxylic ester hydrolase activity;;protein depalmitoylation;;cadherin binding;;axon guidance;;rotein) hydrolase activity	K06130	LYPLA2	hsa00564	Glycerophospholipid metabolism	NP_009191	acyl-protein thioesterase 2 [Homo sapiens]	R-HSA-8933302	LYPLA2	R-HSA-422475;R-HSA-373760;R-HSA-9675108;R-HSA-1266738	Axon guidance;L1CAM interactions;Nervous system development;Developmental Biology	------	------	------	LYPLA2	3J604	I:Lipid transport and metabolism	O95372	Acyl-protein thioesterase 2 OS=Homo sapiens OX=9606 GN=LYPLA2 PE=1 SV=1	PF02230;; PF12146;; PF12697;; PF07859;; PF00561;; PF00326;; PF01738	Abhydrolase_2;;Hydrolase_4;;Abhydrolase_6;;Abhydrolase_3;;Abhydrolase_1;;Peptidase_S9;;DLH	Phospholipase/Carboxylesterase;;Serine aminopeptidase, S33;;Alpha/beta hydrolase family;;alpha/beta hydrolase fold;;alpha/beta hydrolase fold;;Prolyl oligopeptidase family;;Dienelactone hydrolase family	7.35	3.53	5.26	2.39	3.1	4.96	4.78	2.41	11.52	4.67	2.33	1.82	3.61	6.31	7.09	20.6	2.54	3.08	5.99	8.34	6.52	12.76	13.58
ENSG00000011132	APBA3	amyloid beta precursor protein binding family A member 3 [Source:HGNC Symbol;Acc:HGNC:580]	GO:0005737;; GO:0001701;; GO:0001540;; GO:0043197;; GO:0048471;; GO:0005886;; GO:0019899;; GO:0010468;; GO:0045202;; GO:0007268;; GO:0015031;; GO:0004857;; GO:0043086	cellular_component;;biological_process;;molecular_function;;cellular_component;;cellular_component;;cellular_component;;molecular_function;;biological_process;;cellular_component;;biological_process;;biological_process;;molecular_function;;biological_process	cytoplasm;;in utero embryonic development;;beta-amyloid binding;;dendritic spine;;perinuclear region of cytoplasm;;plasma membrane;;enzyme binding;;regulation of gene expression;;synapse;;chemical synaptic transmission;;protein transport;;enzyme inhibitor activity;;negative regulation of catalytic activity	------	------	------	------	NP_004877	amyloid-beta A4 precursor protein-binding family A member 3 [Homo sapiens]	R-HSA-6794262	APBA3	R-HSA-112316;R-HSA-6794361;R-HSA-6794362	Neuronal System;Neurexins and neuroligins;Protein-protein interactions at synapses	DOID:10652	Alzheimer's disease	disease of anatomical entity	APBA3	3JB5C	T:Signal transduction mechanisms	O96018	Amyloid-beta A4 precursor protein-binding family A member 3 OS=Homo sapiens OX=9606 GN=APBA3 PE=1 SV=1	PF00595;; PF00640(PID:Phosphotyrosine interaction domain ;; PF17820;; PF13180	PDZ;;-;;PDZ_6;;PDZ_2	PDZ domain;;TB/PID);;PDZ domain;;PDZ domain	2.64	1.23	0.9	0.81	0.11	0.64	1.78	1.37	2.91	1.23	0.3	0.17	0.37	0.76	0.93	8.1	0.16	0.53	1.64	2.5	2.23	2.19	3.94
ENSG00000011198	ABHD5	abhydrolase domain containing 5, lysophosphatidic acid acyltransferase [Source:HGNC Symbol;Acc:HGNC:21396]	GO:0006654;; GO:0006631;; GO:0005811;; GO:0005829;; GO:0030154;; GO:0051006;; GO:0052689;; GO:0055088;; GO:0010891;; GO:0003841;; GO:0042171;; GO:0010898	biological_process;;biological_process;;cellular_component;;cellular_component;;biological_process;;biological_process;;molecular_function;;biological_process;;biological_process;;molecular_function;;molecular_function;;biological_process	phosphatidic acid biosynthetic process;;fatty acid metabolic process;;lipid particle;;cytosol;;cell differentiation;;positive regulation of lipoprotein lipase activity;;carboxylic ester hydrolase activity;;lipid homeostasis;;negative regulation of sequestering of triglyceride;;1-acylglycerol-3-phosphate O-acyltransferase activity;;lysophosphatidic acid acyltransferase activity;;positive regulatio…	K13699	ABHD5, CGI-58	hsa04923	Regulation of lipolysis in adipocytes	NP_057090.2	1-acylglycerol-3-phosphate O-acyltransferase ABHD5 isoform a [Homo sapiens]	R-HSA-163485;;R-HSA-163531	ABHD5;;ABHD5	R-HSA-556833;R-HSA-1430728;R-HSA-163560;R-HSA-8979227;R-HSA-556833;R-HSA-1430728;R-HSA-163560;R-HSA-8979227	Metabolism of lipids;Metabolism;Triglyceride catabolism;Triglyceride metabolism;Metabolism of lipids;Metabolism;Triglyceride catabolism;Triglyceride metabolism	DOID:225	syndrome	syndrome	ABHD5	3J8MW	S:Function unknown	Q8WTS1	1-acylglycerol-3-phosphate O-acyltransferase ABHD5 OS=Homo sapiens OX=9606 GN=ABHD5 PE=1 SV=1	PF00561;; PF12697;; PF12146	Abhydrolase_1;;Abhydrolase_6;;Hydrolase_4	alpha/beta hydrolase fold;;Alpha/beta hydrolase family;;Serine aminopeptidase, S33	11.24	0.37	7.22	0.69	6.57	1.85	3.9	1	14.22	0.88	3.68	0.78	3.91	2.9	46.82	18.69	1.93	0.63	4.17	0.71	1.27	24.43	11.54
ENSG00000011243	AKAP8L	A-kinase anchoring protein 8 like [Source:HGNC Symbol;Acc:HGNC:29857]	GO:0044839;; GO:0046872;; GO:0000785;; GO:0034237;; GO:0003677;; GO:0005737;; GO:0016605;; GO:0005634;; GO:0051081;; GO:0017151;; GO:0005521;; GO:0042826;; GO:0008380;; GO:0016607;; GO:0033127;; GO:0031065;; GO:0010793;; GO:0007076;; GO:0016363;; GO:1990904;; GO:0045944;; GO:0003723;; GO:0006397	biological_process;;molecular_function;;cellular_component;;molecular_function;;molecular_function;;cellular_component;;cellular_component;;cellular_component;;biological_process;;molecular_function;;molecular_function;;molecular_function;;biological_process;;cellular_component;;biological_process;;biological_process;;biological_process;;biological_process;;cellular_component;;cellular_component;…	cell cycle G2/M phase transition;;metal ion binding;;chromatin;;protein kinase A regulatory subunit binding;;DNA binding;;cytoplasm;;PML body;;nucleus;;nuclear envelope disassembly;;DEAD/H-box RNA helicase binding;;lamin binding;;histone deacetylase binding;;RNA splicing;;nuclear speck;;regulation of histone phosphorylation;;positive regulation of histone deacetylation;;regulation of mRNA export …	K15978	AKAP8L, HA95	------	------	NP_055186	A-kinase anchor protein 8-like isoform 1 [Homo sapiens]	------		------	------	------	------	------	AKAP8L	3J6PH	S:Function unknown	Q9ULX6	A-kinase anchor protein 8-like OS=Homo sapiens OX=9606 GN=AKAP8L PE=1 SV=4	PF04988(AKAP95:A-kinase anchoring protein 95	-	KAP95)	5.11	1.48	3.45	1.08	12.88	2.71	2.14	1.49	7.37	2.21	2.44	1.25	3.23	9.18	15.85	13.3	5.78	2.34	3.44	2.79	2.4	6.21	8.52
ENSG00000011260	UTP18	UTP18 small subunit processome component [Source:HGNC Symbol;Acc:HGNC:24274]	GO:0034388;; GO:0032040;; GO:0005730;; GO:0005634;; GO:0031965;; GO:0005654;; GO:0003723;; GO:0006364	cellular_component;;cellular_component;;cellular_component;;cellular_component;;cellular_component;;cellular_component;;molecular_function;;biological_process	Pwp2p-containing subcomplex of 90S preribosome;;small-subunit processome;;nucleolus;;nucleus;;nuclear membrane;;nucleoplasm;;RNA binding;;rRNA processing	K14553	UTP18	hsa03008	Ribosome biogenesis in eukaryotes	XP_006721993	U3 small nucleolar RNA-associated protein 18 homolog isoform X1 [Homo sapiens]	R-HSA-6790645	UTP18	R-HSA-6791226;R-HSA-8953854;R-HSA-8868773;R-HSA-6790901;R-HSA-72312	Major pathway of rRNA processing in the nucleolus and cytosol;Metabolism of RNA;rRNA processing in the nucleus and cytosol;rRNA modification in the nucleus and cytosol;rRNA processing	------	------	------	UTP18	3JAKC	S:Function unknown	Q9Y5J1	U3 small nucleolar RNA-associated protein 18 homolog OS=Homo sapiens OX=9606 GN=UTP18 PE=1 SV=3	PF00400;; PF12894;; PF02239	WD40;;ANAPC4_WD40;;Cytochrom_D1	WD domain, G-beta repeat;;Anaphase-promoting complex subunit 4 WD40 domain;;Cytochrome D1 heme domain	2.96	0.63	0.83	0.2	7.38	1.86	2.58	1.16	5.66	1.28	0.75	0.17	0.88	4.63	6.73	7.3	4.4	1.36	2.7	0.61	1.37	2.93	5.52
ENSG00000011304	PTBP1	polypyrimidine tract binding protein 1 [Source:HGNC Symbol;Acc:HGNC:9583]	GO:0016070;; GO:0036002;; GO:0075522;; GO:0000381;; GO:0070062;; GO:0005730;; GO:0070886;; GO:0000398;; GO:0005654;; GO:0033119;; GO:0003723;; GO:0051148;; GO:0008187;; GO:0048025;; GO:0016020;; GO:0008543;; GO:0008380;; GO:0035307;; GO:0006397	biological_process;;molecular_function;;biological_process;;biological_process;;cellular_component;;cellular_component;;biological_process;;biological_process;;cellular_component;;biological_process;;molecular_function;;biological_process;;molecular_function;;biological_process;;cellular_component;;biological_process;;biological_process;;biological_process;;biological_process	RNA metabolic process;;pre-mRNA binding;;IRES-dependent viral translational initiation;;regulation of alternative mRNA splicing, via spliceosome;;extracellular exosome;;nucleolus;;positive regulation of calcineurin-NFAT signaling cascade;;mRNA splicing, via spliceosome;;nucleoplasm;;negative regulation of RNA splicing;;RNA binding;;negative regulation of muscle cell differentiation;;poly-pyrimidi…	K13218	PTBP1, PTB	------	------	KAI2587484.1	polypyrimidine tract binding protein 1 [Homo sapiens]	R-HSA-71923	PTBP1	R-HSA-6803529;R-HSA-72163;R-HSA-190236;R-HSA-72172;R-HSA-5654738;R-HSA-8953854;R-HSA-9006934;R-HSA-72203;R-HSA-162582	FGFR2 alternative splicing;mRNA Splicing - Major Pathway;Signaling by FGFR;mRNA Splicing;Signaling by FGFR2;Metabolism of RNA;Signaling by Receptor Tyrosine Kinases;Processing of Capped Intron-Containing Pre-mRNA;Signal Transduction	DOID:2237;; DOID:1883;; DOID:326	hepatitis;; hepatitis C;; ischemia	disease of anatomical entity;;disease by infectious agent;;disease of anatomical entity	PTBP1	3J3SY	A:RNA processing and modification	P26599	Polypyrimidine tract-binding protein 1 OS=Homo sapiens OX=9606 GN=PTBP1 PE=1 SV=1	PF11835;; PF00076(RRM_1:RNA recognition motif. ;; PF13893(RRM_5:RNA recognition motif. ;; PF16842	RRM_8;;-;;-;;RRM_occluded	RRM-like domain;;.k.a. RRM, RBD, or RNP domain);;.k.a. RRM, RBD, or RNP domain);;Occluded RNA-recognition motif	12.14	5.7	8.01	3.99	5.97	3.68	7.27	4.93	20.15	8.62	1.2	1.43	2.48	8.44	6.16	35.8	3.8	2.47	9.17	16.84	9.96	14.74	20.01
ENSG00000011422	PLAUR	plasminogen activator, urokinase receptor [Source:HGNC Symbol;Acc:HGNC:9053]	GO:0038023;; GO:0007596;; GO:0090200;; GO:0005788;; GO:0005789;; GO:0035579;; GO:0007165;; GO:0043388;; GO:0005925;; GO:0031225;; GO:0016021;; GO:0071438;; GO:0043066;; GO:0045742;; GO:2001243;; GO:2001268;; GO:0006935;; GO:0009986;; GO:0030377;; GO:0030162;; GO:0019899;; GO:0005887;; GO:0005886;; GO:0019898;; GO:0042730;; GO:0043312;; GO:0005576;; GO:0005102;; GO:0001934;; GO:0019904	molecular_function;;biological_process;;biological_process;;cellular_component;;cellular_component;;cellular_component;;biological_process;;biological_process;;cellular_component;;cellular_component;;cellular_component;;cellular_component;;biological_process;;biological_process;;biological_process;;biological_process;;biological_process;;cellular_component;;molecular_function;;biological_process;…	signaling receptor activity;;blood coagulation;;positive regulation of release of cytochrome c from mitochondria;;endoplasmic reticulum lumen;;endoplasmic reticulum membrane;;specific granule membrane;;signal transduction;;positive regulation of DNA binding;;focal adhesion;;anchored component of membrane;;integral component of membrane;;invadopodium membrane;;negative regulation of apoptotic proc…	K03985	PLAUR, CD87	hsa05205;; hsa04610	Proteoglycans in cancer;;Complement and coagulation cascades	NP_002650	urokinase plasminogen activator surface receptor isoform 1 precursor [Homo sapiens]	R-HSA-162687;;R-HSA-162707;;R-HSA-162703;;R-HSA-162866;;R-HSA-6806165;;R-HSA-158946;;R-HSA-6806143	GPI-PLAUR;;PLAUR(306-335);;PLAUR;;PLAUR(23-335);;PLAUR;;GPI-PLAUR;;GPI-PLAUR	R-HSA-162791;R-HSA-163125;R-HSA-392499;R-HSA-597592;R-HSA-162791;R-HSA-163125;R-HSA-392499;R-HSA-597592;R-HSA-162791;R-HSA-163125;R-HSA-392499;R-HSA-597592;R-HSA-162791;R-HSA-163125;R-HSA-392499;R-HSA-597592;R-HSA-168256;R-HSA-168249;R-HSA-6798695;R-HSA-75205;R-HSA-109582;R-HSA-168256;R-HSA-168249;R-HSA-6798695	Attachment of GPI anchor to uPAR;Post-translational modification: synthesis of GPI-anchored proteins;Metabolism of proteins;Post-translational protein modification;Attachment of GPI anchor to uPAR;Post-translational modification: synthesis of GPI-anchored proteins;Metabolism of proteins;Post-translational protein modification;Attachment of GPI anchor to uPAR;Post-translational modification: synth…	DOID:1240;; DOID:1115;; DOID:9538;; DOID:3068;; DOID:1781;; DOID:2723;; DOID:3459;; DOID:3458;; DOID:9119;; DOID:10534;; DOID:11054;; DOID:5409;; DOID:526;; DOID:612;; DOID:3457;; DOID:5157;; DOID:1909;; DOID:2237;; DOID:11405;; DOID:3083;; DOID:3145;; DOID:1826;; DOID:2394;; DOID:10283;; DOID:219;; DOID:1307;; DOID:2871;; DOID:3905;; DOID:4;; DOID:1324;; DOID:4450;; DOID:7474;; DOID:1793;; DOID:…	leukemia;; sarcoma;; multiple myeloma;; glioblastoma multiforme;; thyroid gland cancer;; dermatitis;; breast carcinoma;; breast adenocarcinoma;; acute myeloid leukemia;; stomach cancer;; urinary bladder cancer;; lung small cell carcinoma;; human immunodeficiency virus infectious disease;; primary immunodeficiency disease;; invasive lobular carcinoma;; benign pleural mesothelioma;; melanoma;; hepa…	disease of cellular proliferation;;disease of cellular proliferation;;disease of cellular proliferation;;disease of cellular proliferation;;disease of cellular proliferation;;disease of anatomical entity;;disease of cellular proliferation;;disease of cellular proliferation;;disease of cellular proliferation;;disease of cellular proliferation;;disease of cellular proliferation;;disease of cellular…	PLAUR	3JE26	T:Signal transduction mechanisms	Q03405	Urokinase plasminogen activator surface receptor OS=Homo sapiens OX=9606 GN=PLAUR PE=1 SV=1	PF00021	UPAR_LY6	u-PAR/Ly-6 domain	13.6	5.02	9.98	3.48	7.86	10.74	12.09	3.31	23.71	6.97	7.6	4.84	9.65	9.98	40.07	44.31	9.99	5.06	14.29	5.63	10.4	39.82	52.62
ENSG00000011485	PPP5C	protein phosphatase 5 catalytic subunit [Source:HGNC Symbol;Acc:HGNC:9322]	GO:2000324;; GO:0016791;; GO:0006470;; GO:1990635;; GO:0010288;; GO:0101031;; GO:0005634;; GO:0006281;; GO:0000165;; GO:0005654;; GO:0016576;; GO:0001965;; GO:0035970;; GO:0046872;; GO:0051879;; GO:0005524;; GO:0003723;; GO:0000278;; GO:1904550;; GO:0070262;; GO:0008017;; GO:0070301;; GO:0051291;; GO:0008289;; GO:0048156;; GO:0071276;; GO:0043531;; GO:0005886;; GO:0043278;; GO:1901215;; GO:004320…	biological_process;;molecular_function;;biological_process;;cellular_component;;biological_process;;cellular_component;;cellular_component;;biological_process;;biological_process;;cellular_component;;biological_process;;molecular_function;;biological_process;;molecular_function;;molecular_function;;molecular_function;;molecular_function;;biological_process;;biological_process;;biological_process;…	positive regulation of glucocorticoid receptor signaling pathway;;phosphatase activity;;protein dephosphorylation;;proximal dendrite;;response to lead ion;;chaperone complex;;nucleus;;DNA repair;;MAPK cascade;;nucleoplasm;;histone dephosphorylation;;G-protein alpha-subunit binding;;peptidyl-threonine dephosphorylation;;metal ion binding;;Hsp90 protein binding;;ATP binding;;RNA binding;;mitotic ce…	K04460	PPP5C	hsa04010	MAPK signaling pathway	NP_001191213	serine/threonine-protein phosphatase 5 isoform 2 [Homo sapiens]	R-HSA-5675402;;R-HSA-5683410	PPP5C;;PPP5C	R-HSA-5675221;R-HSA-5684996;R-HSA-5683057;R-HSA-162582;R-HSA-5673001;R-HSA-5693606;R-HSA-5693565;R-HSA-9006931;R-HSA-8939211;R-HSA-73894;R-HSA-5693532;R-HSA-162582	Negative regulation of MAPK pathway;MAPK1/MAPK3 signaling;MAPK family signaling cascades;Signal Transduction;RAF/MAP kinase cascade;DNA Double Strand Break Response;Recruitment and ATM-mediated phosphorylation of repair and signaling proteins at DNA double strand breaks;Signaling by Nuclear Receptors;ESR-mediated signaling;DNA Repair;DNA Double-Strand Break Repair;Signal Transduction	DOID:162	cancer	disease of cellular proliferation	PPP5C	3JAUH	T:Signal transduction mechanisms	P53041	Serine/threonine-protein phosphatase 5 OS=Homo sapiens OX=9606 GN=PPP5C PE=1 SV=1	PF00149;; PF00515;; PF08321;; PF07719;; PF13414;; PF13432;; PF13181;; PF13371;; PF13428;; PF14559;; PF13431	Metallophos;;TPR_1;;PPP5;;TPR_2;;TPR_11;;TPR_16;;TPR_8;;TPR_9;;TPR_14;;TPR_19;;TPR_17	Calcineurin-like phosphoesterase;;Tetratricopeptide repeat;;PPP5 TPR repeat region;;Tetratricopeptide repeat;;TPR repeat;;Tetratricopeptide repeat;;Tetratricopeptide repeat;;Tetratricopeptide repeat;;Tetratricopeptide repeat;;Tetratricopeptide repeat;;Tetratricopeptide repeat	3.08	1.57	0.94	0.59	0.37	0.93	2.14	0.96	3.84	1.78	0.31	0.49	0.4	5.36	1.27	8.84	2.32	0.83	1.81	3.03	1.95	2.57	4.82
ENSG00000011600	TYROBP	transmembrane immune signaling adaptor TYROBP [Source:HGNC Symbol;Acc:HGNC:12449]	GO:0006968;; GO:0032930;; GO:0005886;; GO:0030889;; GO:0048678;; GO:0030036;; GO:0050821;; GO:0110090;; GO:0007165;; GO:0035556;; GO:0002282;; GO:0030667;; GO:0032816;; GO:0042535;; GO:0016021;; GO:2000010;; GO:0050725;; GO:1904151;; GO:0046872;; GO:0045081;; GO:0009986;; GO:0042802;; GO:0034241;; GO:2001206;; GO:0097190;; GO:0045087;; GO:0030316;; GO:0032911;; GO:0005887;; GO:0043277;; GO:190121…	biological_process;;biological_process;;cellular_component;;biological_process;;biological_process;;biological_process;;biological_process;;biological_process;;biological_process;;biological_process;;biological_process;;cellular_component;;biological_process;;biological_process;;cellular_component;;biological_process;;biological_process;;biological_process;;molecular_function;;biological_process;…	cellular defense response;;positive regulation of superoxide anion generation;;plasma membrane;;negative regulation of B cell proliferation;;response to axon injury;;actin cytoskeleton organization;;protein stabilization;;positive regulation of hippocampal neuron apoptotic process;;signal transduction;;intracellular signal transduction;;microglial cell activation involved in immune response;;secr…	K07992	TYROBP, DAP12	hsa04650;; hsa04380	Natural killer cell mediated cytotoxicity;;Osteoclast differentiation	KAI2590501.1	transmembrane immune signaling adaptor TYROBP [Homo sapiens]	R-HSA-210010;;R-HSA-198087;;R-HSA-6804800	p-Y91,Y102-TYROBP;;TYROBP;;TYROBP	R-HSA-168256;R-HSA-2172127;R-HSA-168249;R-HSA-2424491;R-HSA-416700;R-HSA-168249;R-HSA-168256;R-HSA-9675108;R-HSA-1500931;R-HSA-2172127;R-HSA-2424491;R-HSA-6798695;R-HSA-373755;R-HSA-422475;R-HSA-391160;R-HSA-1280218;R-HSA-1266738;R-HSA-198933;R-HSA-168256;R-HSA-168249;R-HSA-6798695	Immune System;DAP12 interactions;Innate Immune System;DAP12 signaling;Other semaphorin interactions;Innate Immune System;Immune System;Nervous system development;Cell-Cell communication;DAP12 interactions;DAP12 signaling;Neutrophil degranulation;Semaphorin interactions;Axon guidance;Signal regulatory protein family interactions;Adaptive Immune System;Developmental Biology;Immunoregulatory interac…	DOID:1307;; DOID:1240	dementia;; leukemia	disease of mental health;;disease of cellular proliferation	TYROBP	3JHGW	T:Signal transduction mechanisms	O43914	TYRO protein tyrosine kinase-binding protein OS=Homo sapiens OX=9606 GN=TYROBP PE=1 SV=1	------	------	------	487.04	183.39	371.57	137.06	164.47	353.41	239.39	75.74	584	204.33	153.82	112.23	308.2	126.58	580.71	686.65	95.38	171.62	278.12	290.92	306.27	745.56	721.61
ENSG00000012061	ERCC1	ERCC excision repair 1, endonuclease non-catalytic subunit [Source:HGNC Symbol;Acc:HGNC:3433]	GO:0006295;; GO:0008022;; GO:1905765;; GO:0070911;; GO:0006293;; GO:0048568;; GO:0045190;; GO:0008584;; GO:0009650;; GO:0006296;; GO:0000784;; GO:0035264;; GO:0006949;; GO:0010165;; GO:0001094;; GO:0010259;; GO:0006303;; GO:0006281;; GO:0033683;; GO:0005654;; GO:0005829;; GO:0046686;; GO:0048477;; GO:0003697;; GO:0090656;; GO:0035166;; GO:0006283;; GO:0000109;; GO:0008283;; GO:0007584;; GO:000974…	biological_process;;molecular_function;;biological_process;;biological_process;;biological_process;;biological_process;;biological_process;;biological_process;;biological_process;;biological_process;;cellular_component;;biological_process;;biological_process;;biological_process;;molecular_function;;biological_process;;biological_process;;biological_process;;biological_process;;cellular_component;…	nucleotide-excision repair, DNA incision, 3'-to lesion;;protein C-terminus binding;;negative regulation of protection from non-homologous end joining at telomere;;global genome nucleotide-excision repair;;nucleotide-excision repair, preincision complex stabilization;;embryonic organ development;;isotype switching;;male gonad development;;UV protection;;nucleotide-excision repair, DNA incision, 5'…	K10849	ERCC1	hsa03460;; hsa01524;; hsa03420	Fanconi anemia pathway;;Platinum drug resistance;;Nucleotide excision repair	NP_001356339	DNA excision repair protein ERCC-1 isoform 4 [Homo sapiens]	R-HSA-54427;;R-HSA-5696473	ERCC1;;Ub-ERCC1	R-HSA-6783310;R-HSA-5696400;R-HSA-5696395;R-HSA-5696399;R-HSA-5696398;R-HSA-5693567;R-HSA-6782135;R-HSA-5693538;R-HSA-5685938;R-HSA-73894;R-HSA-5693532;R-HSA-6781827;R-HSA-73894;R-HSA-5696399;R-HSA-5696398;R-HSA-5696395	Fanconi Anemia Pathway;Dual Incision in GG-NER;Formation of Incision Complex in GG-NER;Global Genome Nucleotide Excision Repair (GG-NER);Nucleotide Excision Repair;HDR through Homologous Recombination (HRR) or Single Strand Annealing (SSA);Dual incision in TC-NER;Homology Directed Repair;HDR through Single Strand Annealing (SSA);DNA Repair;DNA Double-Strand Break Repair;Transcription-Coupled Nucl…	DOID:3908;; DOID:3602;; DOID:1107;; DOID:1749;; DOID:3948;; DOID:684;; DOID:3910;; DOID:10286;; DOID:615;; DOID:162;; DOID:5409;; DOID:14227;; DOID:225;; DOID:5683;; DOID:4001;; DOID:5520	lung non-small cell carcinoma;; toxic encephalopathy;; esophageal carcinoma;; squamous cell carcinoma;; adrenocortical carcinoma;; hepatocellular carcinoma;; lung adenocarcinoma;; prostate carcinoma;; leukopenia;; cancer;; lung small cell carcinoma;; azoospermia;; syndrome;; hereditary breast ovarian cancer syndrome;; ovarian carcinoma;; head and neck squamous cell carcinoma	disease of cellular proliferation;;disease of anatomical entity;;disease of cellular proliferation;;disease of cellular proliferation;;disease of cellular proliferation;;disease of cellular proliferation;;disease of cellular proliferation;;disease of cellular proliferation;;disease of anatomical entity;;disease of cellular proliferation;;disease of cellular proliferation;;disease of anatomical en…	ERCC1	3J8GM	L:Replication, recombination and repair	P07992	DNA excision repair protein ERCC-1 OS=Homo sapiens OX=9606 GN=ERCC1 PE=1 SV=1	PF03834(Rad10:Binding domain of DNA repair protein Ercc1 ;; PF14520;; PF00633	-;;HHH_5;;HHH	ad10/Swi10);;Helix-hairpin-helix domain;;Helix-hairpin-helix motif	4.8	2.42	2.39	1.82	11.37	4.03	1.54	1.46	5.13	2.78	1.57	2.15	4.15	10.32	8.08	15.26	5.95	1.56	3.34	3.61	3.24	3.54	4.6
ENSG00000012124	CD22	CD22 molecule [Source:HGNC Symbol;Acc:HGNC:1643]	GO:0055037;; GO:0030246;; GO:0050849;; GO:0051025;; GO:0005737;; GO:0070062;; GO:0016021;; GO:0042609;; GO:0050859;; GO:0009986;; GO:0042113;; GO:0019903;; GO:0030888;; GO:0032809;; GO:0005886;; GO:0007155;; GO:0030100;; GO:0050776;; GO:0033691;; GO:0001791;; GO:0005102;; GO:0005769	cellular_component;;molecular_function;;biological_process;;biological_process;;cellular_component;;cellular_component;;cellular_component;;molecular_function;;biological_process;;cellular_component;;biological_process;;molecular_function;;biological_process;;cellular_component;;cellular_component;;biological_process;;biological_process;;biological_process;;molecular_function;;molecular_function;…	recycling endosome;;carbohydrate binding;;negative regulation of calcium-mediated signaling;;negative regulation of immunoglobulin secretion;;cytoplasm;;extracellular exosome;;integral component of membrane;;CD4 receptor binding;;negative regulation of B cell receptor signaling pathway;;cell surface;;B cell activation;;protein phosphatase binding;;regulation of B cell proliferation;;neuronal cell…	K06467	CD22, SIGLEC2	hsa04514(Cell adhesion molecules ;; hsa04662;; hsa04640	CAMs);;B cell receptor signaling pathway;;Hematopoietic cell lineage	NP_001762	B-cell receptor CD22 isoform 1 precursor [Homo sapiens]	R-HSA-197703;;R-HSA-5690736;;R-HSA-5690726	CD22;;NAc-CD22;;p-Y762,807,822-CD22	R-HSA-5690714;R-HSA-168256;R-HSA-1280218;R-HSA-983705;R-HSA-198933;R-HSA-168256;R-HSA-1280218;R-HSA-983705;R-HSA-5690714;R-HSA-983695;R-HSA-168256;R-HSA-1280218;R-HSA-983705;R-HSA-5690714	CD22 mediated BCR regulation;Immune System;Adaptive Immune System;Signaling by the B Cell Receptor (BCR);Immunoregulatory interactions between a Lymphoid and a non-Lymphoid cell;Immune System;Adaptive Immune System;Signaling by the B Cell Receptor (BCR);CD22 mediated BCR regulation;Antigen activates B Cell Receptor (BCR) leading to generation of second messengers;Immune System;Adaptive Immune Sys…	DOID:418;; DOID:162;; DOID:1240;; DOID:1577	systemic scleroderma;; cancer;; leukemia;; limited scleroderma	disease of anatomical entity;;disease of cellular proliferation;;disease of cellular proliferation;;disease of anatomical entity	CD22	3J2K2	T:Signal transduction mechanisms	P20273	B-cell receptor CD22 OS=Homo sapiens OX=9606 GN=CD22 PE=1 SV=2	PF13927;; PF13895;; PF08205;; PF00047;; PF07679;; PF07686;; PF16680;; PF08205;; PF16681;; PF07654;; PF18452;; PF03921(ICAM_N:Intercellular adhesion molecule ;; PF16706	Ig_3;;Ig_2;;C2-set_2;;ig;;I-set;;V-set;;Ig_4;;C2-set_2;;Ig_5;;C1-set;;Ig_6;;-;;Izumo-Ig	Immunoglobulin domain;;Immunoglobulin domain;;CD80-like C2-set immunoglobulin domain ;;Immunoglobulin domain;;Immunoglobulin I-set domain;;Immunoglobulin V-set domain;;T-cell surface glycoprotein CD3 delta chain;;CD80-like C2-set immunoglobulin domain;;Ig-like domain on T-cell surface glycoprotein CD3 epsilon chain;;Immunoglobulin C1-set domain;;Immunoglobulin domain;;CAM), N-terminal domain;;Izu…	2.97	1.86	0.73	0.34	1.25	1.38	2.37	1.19	3.68	2.46	0.25	0.5	0.56	5.97	2.2	4.84	1.28	0.57	4.21	5.25	2.48	2.39	7.72
ENSG00000012223	LTF	lactotransferrin [Source:HGNC Symbol;Acc:HGNC:6720]	GO:0004252;; GO:0019732;; GO:0019730;; GO:0019731;; GO:0060349;; GO:0033690;; GO:0001503;; GO:0051673;; GO:0003677;; GO:0050829;; GO:0071902;; GO:1904724;; GO:0061844;; GO:0005737;; GO:0044267;; GO:0001895;; GO:0070062;; GO:0032680;; GO:2000117;; GO:0005634;; GO:0045071;; GO:0001530;; GO:0043066;; GO:0045837;; GO:0044793;; GO:0005506;; GO:0002227;; GO:0045669;; GO:1900229;; GO:1900159;; GO:200120…	molecular_function;;biological_process;;biological_process;;biological_process;;biological_process;;biological_process;;biological_process;;biological_process;;molecular_function;;biological_process;;biological_process;;cellular_component;;biological_process;;cellular_component;;biological_process;;biological_process;;cellular_component;;biological_process;;biological_process;;cellular_component;…	serine-type endopeptidase activity;;antifungal humoral response;;antimicrobial humoral response;;antibacterial humoral response;;bone morphogenesis;;positive regulation of osteoblast proliferation;;ossification;;membrane disruption in other organism;;DNA binding;;defense response to Gram-negative bacterium;;positive regulation of protein serine/threonine kinase activity;;tertiary granule lumen;;a…	K17283	LTF	------	------	NP_002334	lactotransferrin isoform 1 preproprotein [Homo sapiens]	R-HSA-1222567;;R-HSA-977171;;R-HSA-6799629;;R-HSA-6800962	LTF;;LTF;;LTF;;LTF	R-HSA-5663205;R-HSA-1222499;R-HSA-6799990;R-HSA-168249;R-HSA-9635486;R-HSA-168256;R-HSA-6803157;R-HSA-1222449;R-HSA-1643685;R-HSA-168249;R-HSA-168256;R-HSA-392499;R-HSA-6803157;R-HSA-977225;R-HSA-6798695;R-HSA-168256;R-HSA-168249;R-HSA-6798695;R-HSA-168256;R-HSA-168249;R-HSA-6798695	Infectious disease;Latent infection - Other responses of Mtb to phagocytosis;Metal sequestration by antimicrobial proteins;Innate Immune System;Infection with Mycobacterium tuberculosis;Immune System;Antimicrobial peptides;Mtb iron assimilation by chelation;Disease;Innate Immune System;Immune System;Metabolism of proteins;Antimicrobial peptides;Amyloid fiber formation;Neutrophil degranulation;Imm…	DOID:9351;; DOID:9352;; DOID:9261;; DOID:114;; DOID:11476;; DOID:1240;; DOID:2355;; DOID:289;; DOID:4989;; DOID:10923;; DOID:9588;; DOID:10652;; DOID:2723;; DOID:4;; DOID:824;; DOID:162;; DOID:5119;; DOID:1324;; DOID:4450;; DOID:216;; DOID:4677	diabetes mellitus;; type 2 diabetes mellitus;; nasopharynx carcinoma;; heart disease;; osteoporosis;; leukemia;; anemia;; endometriosis;; pancreatitis;; sickle cell anemia;; encephalitis;; Alzheimer's disease;; dermatitis;; disease;; periodontitis;; cancer;; ovarian cyst;; lung cancer;; renal cell carcinoma;; dental caries;; keratitis	disease of metabolism;;disease of metabolism;;disease of cellular proliferation;;disease of anatomical entity;;disease of anatomical entity;;disease of cellular proliferation;;disease of anatomical entity;;disease of anatomical entity;;disease of anatomical entity;;disease of anatomical entity;;disease of anatomical entity;;disease of anatomical entity;;disease of anatomical entity;;-;;disease of…	LTF	3J35J	P:Inorganic ion transport and metabolism	P02788	Lactotransferrin OS=Homo sapiens OX=9606 GN=LTF PE=1 SV=6	PF00405;; PF12974	Transferrin;;Phosphonate-bd	Transferrin;;ABC transporter, phosphonate, periplasmic substrate-binding protein	1.64	0.61	2.96	0.65	11.36	4.56	1.37	3.42	1.01	0.31	2.68	3.23	3.24	25.22	66	1.84	11.65	1.16	14.78	30.87	1.58	25.03	55.11
ENSG00000012232	EXTL3	exostosin like glycosyltransferase 3 [Source:HGNC Symbol;Acc:HGNC:3518]	GO:0005783;; GO:0006486;; GO:0016021;; GO:0016020;; GO:0005789;; GO:0016757	cellular_component;;biological_process;;cellular_component;;cellular_component;;cellular_component;;molecular_function	endoplasmic reticulum;;protein glycosylation;;integral component of membrane;;membrane;;endoplasmic reticulum membrane;;transferase activity, transferring glycosyl groups	------	------	------	------	NP_001431.1	exostosin-like 3 [Homo sapiens]	------		------	------	------	------	------	------	3JAT7	T:Signal transduction mechanisms	O43909	Exostosin-like 3 OS=Homo sapiens OX=9606 GN=EXTL3 PE=1 SV=1	PF09258;; PF03016	Glyco_transf_64;;Exostosin	Glycosyl transferase family 64 domain;;Exostosin family	2.56	0.55	3.33	0.66	0.35	0.39	1.16	0.46	5.81	1	1.1	0.32	1.15	1.5	4.16	8.23	0.61	0.55	2.17	1.34	0.83	7.14	6.42
ENSG00000012660	ELOVL5	ELOVL fatty acid elongase 5 [Source:HGNC Symbol;Acc:HGNC:21308]	GO:0043651;; GO:0006636;; GO:0030425;; GO:0005789;; GO:0034625;; GO:0030176;; GO:0035338;; GO:0042761;; GO:0005783;; GO:0036109;; GO:0016020;; GO:0009922;; GO:0043025;; GO:0102756;; GO:0045723;; GO:0030148;; GO:0034626;; GO:0102337;; GO:0102336;; GO:0102338;; GO:0019367;; GO:0097447	biological_process;;biological_process;;cellular_component;;cellular_component;;biological_process;;cellular_component;;biological_process;;biological_process;;cellular_component;;biological_process;;cellular_component;;molecular_function;;cellular_component;;molecular_function;;biological_process;;biological_process;;biological_process;;molecular_function;;molecular_function;;molecular_function;…	linoleic acid metabolic process;;unsaturated fatty acid biosynthetic process;;dendrite;;endoplasmic reticulum membrane;;fatty acid elongation, monounsaturated fatty acid;;integral component of endoplasmic reticulum membrane;;long-chain fatty-acyl-CoA biosynthetic process;;very long-chain fatty acid biosynthetic process;;endoplasmic reticulum;;alpha-linolenic acid metabolic process;;membrane;;fatt…	K10244	ELOVL5	hsa00062;; hsa01040	Fatty acid elongation;;Biosynthesis of unsaturated fatty acids	NP_001229757	elongation of very long chain fatty acids protein 5 isoform 2 [Homo sapiens]	R-HSA-548679	ELOVL5	R-HSA-75105;R-HSA-2046106;R-HSA-2046104;R-HSA-2046105;R-HSA-75876;R-HSA-1430728;R-HSA-8978868;R-HSA-556833	Fatty acyl-CoA biosynthesis;alpha-linolenic acid (ALA) metabolism;alpha-linolenic (omega3) and linoleic (omega6) acid metabolism;Linoleic acid (LA) metabolism;Synthesis of very long-chain fatty acyl-CoAs;Metabolism;Fatty acid metabolism;Metabolism of lipids	DOID:4	disease	-	ELOVL5	3JBGZ	I:Lipid transport and metabolism	Q9NYP7	Elongation of very long chain fatty acids protein 5 OS=Homo sapiens OX=9606 GN=ELOVL5 PE=1 SV=1	PF01151	ELO	GNS1/SUR4 family	26.79	3.34	12.28	2.56	14.79	4.19	14.18	4.03	37.91	6.92	9.22	1.18	4.6	15.62	50.53	56.82	8.98	2.72	16.85	5.78	5.72	46.59	52.6
ENSG00000012779	ALOX5	arachidonate 5-lipoxygenase [Source:HGNC Symbol;Acc:HGNC:435]	GO:1904813;; GO:0034774;; GO:0004051;; GO:0019221;; GO:0002540;; GO:0005829;; GO:0005635;; GO:0031965;; GO:0043312;; GO:0006691;; GO:0035655;; GO:0005576;; GO:0005654;; GO:2001301;; GO:0042759;; GO:0005506;; GO:0016363;; GO:0019372;; GO:0005641;; GO:0019370;; GO:0005615	cellular_component;;cellular_component;;molecular_function;;biological_process;;biological_process;;cellular_component;;cellular_component;;cellular_component;;biological_process;;biological_process;;biological_process;;cellular_component;;cellular_component;;biological_process;;biological_process;;molecular_function;;cellular_component;;biological_process;;cellular_component;;biological_process;…	ficolin-1-rich granule lumen;;secretory granule lumen;;arachidonate 5-lipoxygenase activity;;cytokine-mediated signaling pathway;;leukotriene production involved in inflammatory response;;cytosol;;nuclear envelope;;nuclear membrane;;neutrophil degranulation;;leukotriene metabolic process;;interleukin-18-mediated signaling pathway;;extracellular region;;nucleoplasm;;lipoxin biosynthetic process;;l…	K00461	ALOX5	hsa04913;; hsa00590;; hsa05145;; hsa04664;; hsa04726	Ovarian steroidogenesis;;Arachidonic acid metabolism;;Toxoplasmosis;;Fc epsilon RI signaling pathway;;Serotonergic synapse	NP_001307791	arachidonate 5-lipoxygenase isoform 5 [Homo sapiens]	R-HSA-265276;;R-HSA-6801306;;R-HSA-6801302;;R-HSA-429010;;R-HSA-6806468;;R-HSA-2318765	p-S272-ALOX5;;ALOX5;;ALOX5;;ALOX5;;ALOX5;;p-S272-ALOX5	R-HSA-556833;R-HSA-2142691;R-HSA-1430728;R-HSA-8978868;R-HSA-2142753;R-HSA-168256;R-HSA-168249;R-HSA-6798695;R-HSA-168256;R-HSA-168249;R-HSA-6798695;R-HSA-449147;R-HSA-168256;R-HSA-1280215;R-HSA-1430728;R-HSA-9026286;R-HSA-2142753;R-HSA-2142691;R-HSA-9027604;R-HSA-9025094;R-HSA-9020265;R-HSA-8978868;R-HSA-556833;R-HSA-9026403;R-HSA-446652;R-HSA-9023661;R-HSA-9018676;R-HSA-9018677;R-HSA-9018896;R-…	Metabolism of lipids;Synthesis of Leukotrienes (LT) and Eoxins (EX);Metabolism;Fatty acid metabolism;Arachidonic acid metabolism;Immune System;Innate Immune System;Neutrophil degranulation;Immune System;Innate Immune System;Neutrophil degranulation;Signaling by Interleukins;Immune System;Cytokine Signaling in Immune system;Metabolism;Biosynthesis of DPAn-3-derived protectins and resolvins;Arachid…	DOID:2237;; DOID:657;; DOID:1936;; DOID:2043;; DOID:1712;; DOID:7148;; DOID:10652;; DOID:1555;; DOID:684;; DOID:5844;; DOID:162;; DOID:399;; DOID:4029;; DOID:4451;; DOID:848	hepatitis;; adenoma;; atherosclerosis;; hepatitis B;; aortic valve stenosis;; rheumatoid arthritis;; Alzheimer's disease;; urticaria;; hepatocellular carcinoma;; myocardial infarction;; cancer;; tuberculosis;; gastritis;; renal carcinoma;; arthritis	disease of anatomical entity;;disease of cellular proliferation;;disease of anatomical entity;;disease by infectious agent;;disease of anatomical entity;;disease of anatomical entity;;disease of anatomical entity;;disease of anatomical entity;;disease of cellular proliferation;;disease of anatomical entity;;disease of cellular proliferation;;disease by infectious agent;;disease of anatomical enti…	ALOX5	3J7D6	C:Energy production and conversion	P09917	Polyunsaturated fatty acid 5-lipoxygenase OS=Homo sapiens OX=9606 GN=ALOX5 PE=1 SV=2	PF00305;; PF01477	Lipoxygenase;;PLAT	Lipoxygenase;;PLAT/LH2 domain	50	8.66	59.67	9.84	1.73	4.24	18.29	6.54	64.27	20.1	21.42	2.29	11.16	7.27	31.29	68.94	3.43	4.35	22.62	17.76	11.27	95.06	89.28
ENSG00000012822	CALCOCO1	calcium binding and coiled-coil domain 1 [Source:HGNC Symbol;Acc:HGNC:29306]	GO:0043565;; GO:0008022;; GO:0007165;; GO:0043231;; GO:0044212;; GO:0005829;; GO:0016055;; GO:0003713;; GO:0003712;; GO:0008013;; GO:0030374;; GO:0000790;; GO:0010628;; GO:0070016;; GO:0045893;; GO:0030518;; GO:0045944;; GO:0003682;; GO:0005634;; GO:0000980	molecular_function;;molecular_function;;biological_process;;cellular_component;;molecular_function;;cellular_component;;biological_process;;molecular_function;;molecular_function;;molecular_function;;molecular_function;;cellular_component;;biological_process;;molecular_function;;biological_process;;biological_process;;biological_process;;molecular_function;;cellular_component;;molecular_function	sequence-specific DNA binding;;protein C-terminus binding;;signal transduction;;intracellular membrane-bounded organelle;;transcription regulatory region DNA binding;;cytosol;;Wnt signaling pathway;;transcription coactivator activity;;transcription cofactor activity;;beta-catenin binding;;ligand-dependent nuclear receptor transcription coactivator activity;;nuclear chromatin;;positive regulation …	K25828	CALCOCO1	------	------	NP_065949	calcium-binding and coiled-coil domain-containing protein 1 isoform 1 [Homo sapiens]	------		------	------	------	------	------	CALCOCO1	3JCA0	K:Transcription	Q9P1Z2	Calcium-binding and coiled-coil domain-containing protein 1 OS=Homo sapiens OX=9606 GN=CALCOCO1 PE=1 SV=2	PF07888(CALCOCO1:Calcium binding and coiled-coil domain ;; PF17751;; PF18112	-;;SKICH;;Zn-C2H2_12	ALCOCO1) like;;SKICH domain;;Autophagy receptor zinc finger-C2H2 domain	7.45	1.84	8.13	1.52	5.61	1.77	4.53	2.35	13.3	3.79	3.2	0.55	2.31	9.34	31.32	34.51	5.36	0.75	6.04	7.17	4.55	22.48	21.72
ENSG00000012963	UBR7	ubiquitin protein ligase E3 component n-recognin 7 [Source:HGNC Symbol;Acc:HGNC:20344]	GO:0005737;; GO:0061630;; GO:0008270	cellular_component;;molecular_function;;molecular_function	cytoplasm;;ubiquitin protein ligase activity;;zinc ion binding	K11979	UBR7	------	------	NP_786924	putative E3 ubiquitin-protein ligase UBR7 [Homo sapiens]	------		------	------	------	------	------	UBR7	3JBS9	S:Function unknown	Q8N806	Putative E3 ubiquitin-protein ligase UBR7 OS=Homo sapiens OX=9606 GN=UBR7 PE=1 SV=2	PF02207(zf-UBR:Putative zinc finger in N-recognin ;; PF00628	-;;PHD	BR box);;PHD-finger	1.48	0.25	0.52	0.15	4.92	1.17	1.08	0.48	2.99	0.47	0.33	0.17	0.39	1.82	3.07	4.91	1.04	0.09	1.07	0.56	0.73	2.2	3.83
ENSG00000013275	PSMC4	proteasome 26S subunit, ATPase 4 [Source:HGNC Symbol;Acc:HGNC:9551]	GO:0016020;; GO:0036402;; GO:0022624;; GO:0090263;; GO:0002479;; GO:0038061;; GO:0033209;; GO:0016234;; GO:0031597;; GO:1901990;; GO:0070498;; GO:0061418;; GO:0000209;; GO:0008540;; GO:0043488;; GO:0043161;; GO:0006521;; GO:0001824;; GO:0000165;; GO:0005654;; GO:1902036;; GO:0006508;; GO:0016579;; GO:0005524;; GO:0002223;; GO:0090090;; GO:0050852;; GO:0043687;; GO:0031146;; GO:0031145;; GO:006007…	cellular_component;;molecular_function;;cellular_component;;biological_process;;biological_process;;biological_process;;biological_process;;cellular_component;;cellular_component;;biological_process;;biological_process;;biological_process;;biological_process;;cellular_component;;biological_process;;biological_process;;biological_process;;biological_process;;biological_process;;cellular_component;…	membrane;;proteasome-activating ATPase activity;;proteasome accessory complex;;positive regulation of canonical Wnt signaling pathway;;antigen processing and presentation of exogenous peptide antigen via MHC class I, TAP-dependent;;NIK/NF-kappaB signaling;;tumor necrosis factor-mediated signaling pathway;;inclusion body;;cytosolic proteasome complex;;regulation of mitotic cell cycle phase transit…	------	------	------	------	NP_006494	26S proteasome regulatory subunit 6B isoform 1 [Homo sapiens]	R-HSA-174315;;R-HSA-68777	PSMC4;;PSMC4	R-HSA-9762114;R-HSA-9759194;R-HSA-157118;R-HSA-8941858;R-HSA-5632684;R-HSA-9755511;R-HSA-5358351;R-HSA-1640170;R-HSA-73857;R-HSA-174143;R-HSA-9604323;R-HSA-212436;R-HSA-74160;R-HSA-2262752;R-HSA-69278;R-HSA-187577;R-HSA-8878159;R-HSA-453279;R-HSA-68867;R-HSA-8953897;R-HSA-8939902;R-HSA-453276;R-HSA-9711123;R-HSA-174178;R-HSA-9013694;R-HSA-69002;R-HSA-69656;R-HSA-69206;R-HSA-174084;R-HSA-69202;R-H…	GSK3B and BTRC:CUL1-mediated-degradation of NFE2L2;Nuclear events mediated by NFE2L2;Signaling by NOTCH;Regulation of RUNX3 expression and activity;Hedgehog 'on' state;KEAP1-NFE2L2 pathway;Signaling by Hedgehog;Cell Cycle;RNA Polymerase II Transcription;APC/C-mediated degradation of cell cycle proteins;Negative regulation of NOTCH4 signaling;Generic Transcription Pathway;Gene expression (Transcri…	DOID:14330	Parkinson's disease	disease of anatomical entity	PSMC4	3JCB5	O:Posttranslational modification, protein turnover, chaperones	P43686	26S proteasome regulatory subunit 6B OS=Homo sapiens OX=9606 GN=PSMC4 PE=1 SV=2	PF17862;; PF00004(AAA:ATPase family associated with various cellular activities ;; PF16450;; PF07724(AAA_2:AAA domain ;; PF07728(AAA_5:AAA domain ;; PF13191;; PF05496;; PF05673(DUF815:Protein of unknown function ;; PF13401;; PF00910;; PF13173;; PF01078	AAA_lid_3;;-;;Prot_ATP_ID_OB;;-;;-;;AAA_16;;RuvB_N;;-;;AAA_22;;RNA_helicase;;AAA_14;;Mg_chelatase	AAA+ lid domain;;AA);;Proteasomal ATPase OB C-terminal domain;;dc48 subfamily);;ynein-related subfamily);;AAA ATPase domain;;Holliday junction DNA helicase RuvB P-loop domain;;UF815);;AAA domain;;RNA helicase;;AAA domain;;Magnesium chelatase, subunit ChlI	5.45	2.26	2.28	1.13	22.09	3.01	3.38	1.61	8.17	2.58	1.93	1.3	2.15	12.78	17.87	13.11	8.97	2.1	3.59	4.61	3.59	5.95	9.16
ENSG00000013288	MAN2B2	mannosidase alpha class 2B member 2 [Source:HGNC Symbol;Acc:HGNC:29623]	GO:0043202;; GO:0070062;; GO:0030246;; GO:0009313;; GO:0005774;; GO:0006013;; GO:0006517;; GO:0046872;; GO:0004559	cellular_component;;cellular_component;;molecular_function;;biological_process;;cellular_component;;biological_process;;biological_process;;molecular_function;;molecular_function	lysosomal lumen;;extracellular exosome;;carbohydrate binding;;oligosaccharide catabolic process;;vacuolar membrane;;mannose metabolic process;;protein deglycosylation;;metal ion binding;;alpha-mannosidase activity	K12312	MAN2B2	hsa00511	Other glycan degradation	NP_056089	epididymis-specific alpha-mannosidase isoform 1 precursor [Homo sapiens]	R-HSA-6799575	MAN2B2	R-HSA-1430728;R-HSA-71387;R-HSA-8853383	Metabolism;Metabolism of carbohydrates;Lysosomal oligosaccharide catabolism	------	------	------	MAN2B2	3J5B4	G:Carbohydrate transport and metabolism	Q9Y2E5	Epididymis-specific alpha-mannosidase OS=Homo sapiens OX=9606 GN=MAN2B2 PE=1 SV=4	PF09261;; PF07748;; PF01074;; PF17677	Alpha-mann_mid;;Glyco_hydro_38C;;Glyco_hydro_38N;;Glyco_hydro38C2	Alpha mannosidase middle domain;;Glycosyl hydrolases family 38 C-terminal domain;;Glycosyl hydrolases family 38 N-terminal domain;;Glycosyl hydrolases family 38 C-terminal beta sandwich domain	2.51	0.71	1.55	0.52	7.71	0.67	1.67	0.84	4.78	1.38	0.58	0.32	0.78	2.18	6.79	8.59	2.19	0.5	2.09	1.88	0.72	4.29	6.23
ENSG00000013306	SLC25A39	solute carrier family 25 member 39 [Source:HGNC Symbol;Acc:HGNC:24279]	GO:0006783;; GO:0005743;; GO:0016021	biological_process;;cellular_component;;cellular_component	heme biosynthetic process;;mitochondrial inner membrane;;integral component of membrane	K15119	SLC25A39_40	------	------	NP_001137252	solute carrier family 25 member 39 isoform a [Homo sapiens]	------		------	------	------	------	------	SLC25A39	3JDAD	C:Energy production and conversion	Q9BZJ4	Solute carrier family 25 member 39 OS=Homo sapiens OX=9606 GN=SLC25A39 PE=2 SV=2	PF00153	Mito_carr	Mitochondrial carrier protein	303.26	241.65	369.79	329.42	131.01	199.27	194.38	387.43	175.22	304.49	296.47	345.7	270.06	182.34	158.94	146.83	199.53	207.73	355.28	261.83	214.58	201.81	214.23
ENSG00000013364	MVP	major vault protein [Source:HGNC Symbol;Acc:HGNC:7531]	GO:0005737;; GO:0005856;; GO:0070062;; GO:0048471;; GO:0005643;; GO:0005829;; GO:0016020;; GO:0043312;; GO:1904813;; GO:0031953;; GO:0019901;; GO:0023057;; GO:0019903;; GO:0005576;; GO:0038127;; GO:0034774;; GO:0015031;; GO:0061099;; GO:0051028;; GO:0005634;; GO:0042802	cellular_component;;cellular_component;;cellular_component;;cellular_component;;cellular_component;;cellular_component;;cellular_component;;biological_process;;cellular_component;;biological_process;;molecular_function;;biological_process;;molecular_function;;cellular_component;;biological_process;;cellular_component;;biological_process;;biological_process;;biological_process;;cellular_component;…	cytoplasm;;cytoskeleton;;extracellular exosome;;perinuclear region of cytoplasm;;nuclear pore;;cytosol;;membrane;;neutrophil degranulation;;ficolin-1-rich granule lumen;;negative regulation of protein autophosphorylation;;protein kinase binding;;negative regulation of signaling;;protein phosphatase binding;;extracellular region;;ERBB signaling pathway;;secretory granule lumen;;protein transport;;…	K17266	MVP	------	------	NP_059447	major vault protein isoform 1 [Homo sapiens]	R-HSA-6803290;;R-HSA-6803325;;R-HSA-6806474	MVP;;MVP;;MVP	R-HSA-168256;R-HSA-168249;R-HSA-6798695;R-HSA-168256;R-HSA-168249;R-HSA-6798695;R-HSA-168256;R-HSA-168249;R-HSA-6798695	Immune System;Innate Immune System;Neutrophil degranulation;Immune System;Innate Immune System;Neutrophil degranulation;Immune System;Innate Immune System;Neutrophil degranulation	DOID:3347;; DOID:1240;; DOID:12603;; DOID:715;; DOID:9538;; DOID:1612;; DOID:3905;; DOID:162;; DOID:3908	osteosarcoma;; leukemia;; acute leukemia;; T-cell lymphoblastic leukemia/lymphoma;; multiple myeloma;; breast cancer;; lung carcinoma;; cancer;; lung non-small cell carcinoma	disease of cellular proliferation;;disease of cellular proliferation;;disease of cellular proliferation;;disease of cellular proliferation;;disease of cellular proliferation;;disease of cellular proliferation;;disease of cellular proliferation;;disease of cellular proliferation;;disease of cellular proliferation	MVP	3JFBP	Z:Cytoskeleton	Q14764	Major vault protein OS=Homo sapiens OX=9606 GN=MVP PE=1 SV=4	PF01505;; PF17794;; PF17796;; PF17795;; PF11978	Vault;;Vault_2;;Vault_4;;Vault_3;;MVP_shoulder	Major Vault Protein repeat domain;;Major Vault Protein repeat domain;;Major Vault Protein repeat domain;;Major Vault Protein Repeat domain;;Shoulder domain	23.6	10.29	28.66	6.91	7.24	10.72	13.9	4.65	38.6	13.85	9.25	5.31	12.96	13.32	33.53	72.79	5.47	6.79	20.77	21.33	16.32	46.25	47.42
ENSG00000013374	NUB1	negative regulator of ubiquitin like proteins 1 [Source:HGNC Symbol;Acc:HGNC:17623]	GO:0032436;; GO:0005829;; GO:0043687;; GO:0034341;; GO:0016567;; GO:0006511;; GO:0005634;; GO:0034612	biological_process;;cellular_component;;biological_process;;biological_process;;biological_process;;biological_process;;cellular_component;;biological_process	positive regulation of proteasomal ubiquitin-dependent protein catabolic process;;cytosol;;post-translational protein modification;;response to interferon-gamma;;protein ubiquitination;;ubiquitin-dependent protein catabolic process;;nucleus;;response to tumor necrosis factor	------	------	------	------	NP_001350458	NEDD8 ultimate buster 1 isoform 3 [Homo sapiens]	R-HSA-8956129;;R-HSA-8956126	NUB1-1;;NUB1-2	R-HSA-597592;R-HSA-8951664;R-HSA-392499;R-HSA-597592;R-HSA-8951664;R-HSA-392499	Post-translational protein modification;Neddylation;Metabolism of proteins;Post-translational protein modification;Neddylation;Metabolism of proteins	DOID:14791	Leber congenital amaurosis	disease of anatomical entity	NUB1	3J49P;; 3J49P	O:Posttranslational modification, protein turnover, chaperones;;T:Signal transduction mechanisms	Q9Y5A7	NEDD8 ultimate buster 1 OS=Homo sapiens OX=9606 GN=NUB1 PE=1 SV=2	PF00627;; PF18037	UBA;;Ubiquitin_5	UBA/TS-N domain;;Ubiquitin-like domain	5.87	1.74	2.08	0.64	8.02	6.49	5.45	2.01	15.24	2.51	1.75	0.61	1.91	8.24	13.27	29.65	5.19	1.62	7.08	2.66	2.75	9.75	18.38
ENSG00000013441	CLK1	CDC like kinase 1 [Source:HGNC Symbol;Acc:HGNC:2068]	GO:0005737;; GO:0018107;; GO:0018105;; GO:0005634;; GO:0043484;; GO:0004674;; GO:0004715;; GO:0004712;; GO:0046777;; GO:0005524	cellular_component;;biological_process;;biological_process;;cellular_component;;biological_process;;molecular_function;;molecular_function;;molecular_function;;biological_process;;molecular_function	cytoplasm;;peptidyl-threonine phosphorylation;;peptidyl-serine phosphorylation;;nucleus;;regulation of RNA splicing;;protein serine/threonine kinase activity;;non-membrane spanning protein tyrosine kinase activity;;protein serine/threonine/tyrosine kinase activity;;protein autophosphorylation;;ATP binding	K23561	CLK1_4	hsa05134	Legionellosis	NP_001155879	dual specificity protein kinase CLK1 isoform 2 [Homo sapiens]	------		------	------	DOID:9909	hordeolum	disease of anatomical entity	CLK1	3J9F8	T:Signal transduction mechanisms	P49759	Dual specificity protein kinase CLK1 OS=Homo sapiens OX=9606 GN=CLK1 PE=1 SV=2	PF00069;; PF07714	Pkinase;;PK_Tyr_Ser-Thr	Protein kinase domain;;Protein tyrosine and serine/threonine kinase	20.65	1.94	9.87	1.5	29.44	5.02	20.76	5.21	24.74	5.64	3.14	1.22	5.38	18.52	33.03	40.76	16.55	3.39	12.09	5.61	3.44	28.03	53.73
ENSG00000013561	RNF14	ring finger protein 14 [Source:HGNC Symbol;Acc:HGNC:10058]	GO:0019787;; GO:0005737;; GO:0031624;; GO:0032436;; GO:0030521;; GO:0050681;; GO:0005829;; GO:0006355;; GO:0003713;; GO:0005634;; GO:0000151;; GO:0016567;; GO:0006357;; GO:0060765;; GO:0045893;; GO:0006511;; GO:0046872;; GO:0061630;; GO:0000209;; GO:0007165	molecular_function;;cellular_component;;molecular_function;;biological_process;;biological_process;;molecular_function;;cellular_component;;biological_process;;molecular_function;;cellular_component;;cellular_component;;biological_process;;biological_process;;biological_process;;biological_process;;biological_process;;molecular_function;;molecular_function;;biological_process;;biological_process	ubiquitin-like protein transferase activity;;cytoplasm;;ubiquitin conjugating enzyme binding;;positive regulation of proteasomal ubiquitin-dependent protein catabolic process;;androgen receptor signaling pathway;;androgen receptor binding;;cytosol;;regulation of transcription, DNA-templated;;transcription coactivator activity;;nucleus;;ubiquitin ligase complex;;protein ubiquitination;;regulation …	K11971	RNF14, ARA54	------	------	NP_899647	E3 ubiquitin-protein ligase RNF14 isoform 1 [Homo sapiens]	R-HSA-5688974	RNF14	R-HSA-983169;R-HSA-983168;R-HSA-168256;R-HSA-1280218	Class I MHC mediated antigen processing & presentation;Antigen processing: Ubiquitination & Proteasome degradation;Immune System;Adaptive Immune System	DOID:1520;; DOID:10286;; DOID:162	colon carcinoma;; prostate carcinoma;; cancer	disease of cellular proliferation;;disease of cellular proliferation;;disease of cellular proliferation	RNF14	3JDMQ	O:Posttranslational modification, protein turnover, chaperones	Q9UBS8	E3 ubiquitin-protein ligase RNF14 OS=Homo sapiens OX=9606 GN=RNF14 PE=1 SV=1	PF01485;; PF05773	IBR;;RWD	IBR domain, a half RING-finger domain;;RWD domain	2.75	0.15	0.69	0.23	5.78	0.2	0.89	1.53	2.52	0.74	0.41	0.13	0.24	1.49	2.33	8.14	1.21	0.23	1.84	0.48	0.53	1.89	3.43
ENSG00000013563	DNASE1L1	deoxyribonuclease 1 like 1 [Source:HGNC Symbol;Acc:HGNC:2957]	GO:0005783;; GO:0004536;; GO:0035580;; GO:0005634;; GO:0000737;; GO:0043312;; GO:0004530;; GO:0006308;; GO:0005576;; GO:0003677;; GO:0006259	cellular_component;;molecular_function;;cellular_component;;cellular_component;;biological_process;;biological_process;;molecular_function;;biological_process;;cellular_component;;molecular_function;;biological_process	endoplasmic reticulum;;deoxyribonuclease activity;;specific granule lumen;;nucleus;;DNA catabolic process, endonucleolytic;;neutrophil degranulation;;deoxyribonuclease I activity;;DNA catabolic process;;extracellular region;;DNA binding;;DNA metabolic process	K11995	DNASE1L	------	------	NP_001290549	deoxyribonuclease-1-like 1 precursor [Homo sapiens]	R-HSA-6799554;;R-HSA-6806320	DNASE1L1;;DNASE1L1	R-HSA-168256;R-HSA-168249;R-HSA-6798695;R-HSA-168256;R-HSA-168249;R-HSA-6798695	Immune System;Innate Immune System;Neutrophil degranulation;Immune System;Innate Immune System;Neutrophil degranulation	------	------	------	DNASE1L1	3J540	T:Signal transduction mechanisms	P49184	Deoxyribonuclease-1-like 1 OS=Homo sapiens OX=9606 GN=DNASE1L1 PE=1 SV=1	PF03372	Exo_endo_phos	Endonuclease/Exonuclease/phosphatase family	2.97	1.05	2.11	0.53	1.17	0.45	1.36	0.84	4.58	1.3	1.01	0.3	0.84	1.87	3.4	11.04	1.3	0.53	2.04	1.46	1.66	3.83	5.73
ENSG00000013583	HEBP1	heme binding protein 1 [Source:HGNC Symbol;Acc:HGNC:17176]	GO:0005737;; GO:0007623;; GO:0070062;; GO:0020037;; GO:0005576;; GO:0007186	cellular_component;;biological_process;;cellular_component;;molecular_function;;cellular_component;;biological_process	cytoplasm;;circadian rhythm;;extracellular exosome;;heme binding;;extracellular region;;G-protein coupled receptor signaling pathway	------	------	------	------	KAI2564534.1	heme binding protein 1, partial [Homo sapiens]	R-HSA-444480	HEBP1(1-21)	R-HSA-444473;R-HSA-372790;R-HSA-418594;R-HSA-373076;R-HSA-375276;R-HSA-388396;R-HSA-500792;R-HSA-162582	Formyl peptide receptors bind formyl peptides and many other ligands;Signaling by GPCR;G alpha (i) signalling events;Class A/1 (Rhodopsin-like receptors);Peptide ligand-binding receptors;GPCR downstream signalling;GPCR ligand binding;Signal Transduction	------	------	------	HEBP1	3JA3W	S:Function unknown	Q9NRV9	Heme-binding protein 1 OS=Homo sapiens OX=9606 GN=HEBP1 PE=1 SV=1	PF04832	SOUL	SOUL heme-binding protein	2.3	1.73	1.62	0.73	5.28	2.56	2.39	0.85	5.89	3.16	1.2	1.22	1.96	4.58	11.75	10.44	4.52	1.74	3.83	1.62	3.18	3.94	5.65
ENSG00000013725	CD6	CD6 molecule [Source:HGNC Symbol;Acc:HGNC:1691]	GO:1900017;; GO:0002438;; GO:0001772;; GO:0005887;; GO:0032496;; GO:0009897;; GO:0005044;; GO:0045087;; GO:0042102;; GO:0070891;; GO:0002250;; GO:0001771;; GO:0031663;; GO:0007157;; GO:0031226;; GO:0001530;; GO:0042802;; GO:0005576	biological_process;;biological_process;;cellular_component;;cellular_component;;biological_process;;cellular_component;;molecular_function;;biological_process;;biological_process;;molecular_function;;biological_process;;biological_process;;biological_process;;biological_process;;cellular_component;;molecular_function;;molecular_function;;cellular_component	positive regulation of cytokine production involved in inflammatory response;;acute inflammatory response to antigenic stimulus;;immunological synapse;;integral component of plasma membrane;;response to lipopolysaccharide;;external side of plasma membrane;;scavenger receptor activity;;innate immune response;;positive regulation of T cell proliferation;;lipoteichoic acid binding;;adaptive immune r…	K06456	CD6	hsa04514(Cell adhesion molecules	CAMs)	NP_006716	T-cell differentiation antigen CD6 isoform 1 precursor [Homo sapiens]	------		------	------	DOID:12894;; DOID:225;; DOID:2377	Sjogren's syndrome;; syndrome;; multiple sclerosis	disease of anatomical entity;;syndrome;;disease of anatomical entity	CD6	3J7RY	T:Signal transduction mechanisms	P30203	T-cell differentiation antigen CD6 OS=Homo sapiens OX=9606 GN=CD6 PE=1 SV=3	PF00530;; PF15494	SRCR;;SRCR_2	Scavenger receptor cysteine-rich domain;;Scavenger receptor cysteine-rich domain	4.23	3.56	2.03	2.24	17.44	2.46	3.25	2.59	9.16	4.52	0.79	0.71	1.08	14.55	4.81	24.02	5.12	1.56	4.83	12.95	9.63	4.68	10.36
ENSG00000013810	TACC3	transforming acidic coiled-coil containing protein 3 [Source:HGNC Symbol;Acc:HGNC:11524]	GO:0005737;; GO:0072686;; GO:0008283;; GO:0000922;; GO:0005829;; GO:0060236;; GO:0021987;; GO:0007052;; GO:0000226;; GO:1902850;; GO:0005815;; GO:0007091;; GO:0051301	cellular_component;;cellular_component;;biological_process;;cellular_component;;cellular_component;;biological_process;;biological_process;;biological_process;;biological_process;;biological_process;;cellular_component;;biological_process;;biological_process	cytoplasm;;mitotic spindle;;cell proliferation;;spindle pole;;cytosol;;regulation of mitotic spindle organization;;cerebral cortex development;;mitotic spindle organization;;microtubule cytoskeleton organization;;microtubule cytoskeleton organization involved in mitosis;;microtubule organizing center;;metaphase/anaphase transition of mitotic cell cycle;;cell division	K14283	TACC3, maskin	------	------	NP_006333	transforming acidic coiled-coil-containing protein 3 [Homo sapiens]	R-HSA-2160956	TACC3	R-HSA-9013507;R-HSA-9604323;R-HSA-9012852;R-HSA-9013694;R-HSA-157118;R-HSA-162582	NOTCH3 Activation and Transmission of Signal to the Nucleus;Negative regulation of NOTCH4 signaling;Signaling by NOTCH3;Signaling by NOTCH4;Signaling by NOTCH;Signal Transduction	------	------	------	TACC3	3J4B8	S:Function unknown	Q9Y6A5	Transforming acidic coiled-coil-containing protein 3 OS=Homo sapiens OX=9606 GN=TACC3 PE=1 SV=1	PF05010(TACC_C:Transforming acidic coiled-coil-containing protein	-	ACC), C-terminal	11.43	2.62	13.14	3.22	17.1	7.49	7.68	2.57	18.43	5.67	7.1	4.31	12	13.83	41.42	34.01	7.61	5.38	9.83	6.89	6.2	25.39	19.71
ENSG00000014216	CAPN1	calpain 1 [Source:HGNC Symbol;Acc:HGNC:1476]	GO:0032801;; GO:1904813;; GO:0005925;; GO:0005737;; GO:0070062;; GO:0016020;; GO:0005739;; GO:0005509;; GO:0097264;; GO:2000310;; GO:0006508;; GO:0022617;; GO:0016241;; GO:0008284;; GO:0050790;; GO:0060056;; GO:0070268;; GO:0005886;; GO:0005829;; GO:0043312;; GO:0005764;; GO:0005576;; GO:0004198	biological_process;;cellular_component;;cellular_component;;cellular_component;;cellular_component;;cellular_component;;cellular_component;;molecular_function;;biological_process;;biological_process;;biological_process;;biological_process;;biological_process;;biological_process;;biological_process;;biological_process;;biological_process;;cellular_component;;cellular_component;;biological_process;…	receptor catabolic process;;ficolin-1-rich granule lumen;;focal adhesion;;cytoplasm;;extracellular exosome;;membrane;;mitochondrion;;calcium ion binding;;self proteolysis;;regulation of N-methyl-D-aspartate selective glutamate receptor activity;;proteolysis;;extracellular matrix disassembly;;regulation of macroautophagy;;positive regulation of cell proliferation;;regulation of catalytic activity;…	K01367	CAPN1	hsa05131;; hsa04141;; hsa04218;; hsa04210;; hsa05010;; hsa04217	Shigellosis;;Protein processing in endoplasmic reticulum;;Cellular senescence;;Apoptosis;;Alzheimer disease;;Necroptosis	NP_005177	calpain-1 catalytic subunit [Homo sapiens]	R-HSA-3288367;;R-HSA-6801284;;R-HSA-6806485;;R-HSA-3828038	CAPN1;;CAPN1;;CAPN1;;CAPN1	R-HSA-6805567;R-HSA-8863678;R-HSA-8862803;R-HSA-1474228;R-HSA-1474244;R-HSA-1266738;R-HSA-9734009;R-HSA-9645723;R-HSA-6809371;R-HSA-1643685;R-HSA-168256;R-HSA-168249;R-HSA-6798695;R-HSA-168256;R-HSA-168249;R-HSA-6798695;R-HSA-9645723;R-HSA-9734009;R-HSA-8862803;R-HSA-1643685;R-HSA-8863678	Keratinization;Neurodegenerative Diseases;Deregulated CDK5 triggers multiple neurodegenerative pathways in Alzheimer's disease models;Degradation of the extracellular matrix;Extracellular matrix organization;Developmental Biology;Defective Intrinsic Pathway for Apoptosis;Diseases of programmed cell death;Formation of the cornified envelope;Disease;Immune System;Innate Immune System;Neutrophil deg…	DOID:1686;; DOID:9351;; DOID:423;; DOID:11723;; DOID:2355;; DOID:14330;; DOID:10652;; DOID:10283;; DOID:9884;; DOID:162;; DOID:3247;; DOID:12365	glaucoma;; diabetes mellitus;; myopathy;; Duchenne muscular dystrophy;; anemia;; Parkinson's disease;; Alzheimer's disease;; prostate cancer;; muscular dystrophy;; cancer;; rhabdomyosarcoma;; malaria	disease of anatomical entity;;disease of metabolism;;disease of anatomical entity;;disease of anatomical entity;;disease of anatomical entity;;disease of anatomical entity;;disease of anatomical entity;;disease of cellular proliferation;;disease of anatomical entity;;disease of cellular proliferation;;disease of cellular proliferation;;disease by infectious agent	CAPN1	3J3J6;; 3J3J6	O:Posttranslational modification, protein turnover, chaperones;;T:Signal transduction mechanisms	P07384	Calpain-1 catalytic subunit OS=Homo sapiens OX=9606 GN=CAPN1 PE=1 SV=1	PF13833;; PF00648;; PF01067;; PF13405;; PF00036;; PF13499	EF-hand_8;;Peptidase_C2;;Calpain_III;;EF-hand_6;;EF-hand_1;;EF-hand_7	EF-hand domain pair;;Calpain family cysteine protease;;Calpain large subunit, domain III;;EF-hand domain;;EF hand;;EF-hand domain pair	13.21	8.95	16.01	5.54	2.45	7.47	7.73	5.28	18.34	10.5	6.39	4.27	6.24	10.79	9.57	51.76	3.75	3.87	11.19	20.91	14.8	24.2	22.79
ENSG00000014641	MDH1	malate dehydrogenase 1 [Source:HGNC Symbol;Acc:HGNC:6970]	GO:0047860;; GO:0070062;; GO:0019674;; GO:0051287;; GO:0005829;; GO:0004470;; GO:0006099;; GO:0006734;; GO:0006107;; GO:0030060;; GO:0005615;; GO:0006108;; GO:0006094	molecular_function;;cellular_component;;biological_process;;molecular_function;;cellular_component;;molecular_function;;biological_process;;biological_process;;biological_process;;molecular_function;;cellular_component;;biological_process;;biological_process	diiodophenylpyruvate reductase activity;;extracellular exosome;;NAD metabolic process;;NAD binding;;cytosol;;malic enzyme activity;;tricarboxylic acid cycle;;NADH metabolic process;;oxaloacetate metabolic process;;L-malate dehydrogenase activity;;extracellular space;;malate metabolic process;;gluconeogenesis	------	------	------	------	NP_001303303.1	malate dehydrogenase, peroxisomal isoform MDH1x [Homo sapiens]	R-HSA-198471	MDH1	R-HSA-70263;R-HSA-1430728;R-HSA-70326;R-HSA-71387	Gluconeogenesis;Metabolism;Glucose metabolism;Metabolism of carbohydrates	DOID:10584;; DOID:3612;; DOID:5419	retinitis pigmentosa;; retinitis;; schizophrenia	disease of anatomical entity;;disease of anatomical entity;;disease of mental health	MDH1	3J84Y	C:Energy production and conversion	P40925	Malate dehydrogenase, cytoplasmic OS=Homo sapiens OX=9606 GN=MDH1 PE=1 SV=4	PF02866;; PF00056	Ldh_1_C;;Ldh_1_N	lactate/malate dehydrogenase, alpha/beta C-terminal domain;;lactate/malate dehydrogenase, NAD binding domain	8.94	2.64	2.14	1.44	29.54	4.68	4.94	2.88	11.48	3.16	1.73	1.1	2.07	16.54	14.9	23.38	12.78	2.06	5.61	2.89	5.28	8.35	16.77
ENSG00000015133	CCDC88C	coiled-coil domain containing 88C [Source:HGNC Symbol;Acc:HGNC:19967]	GO:0005737;; GO:0001932;; GO:0031648;; GO:0005813;; GO:0008017;; GO:0016055;; GO:0051260;; GO:0031098;; GO:0030705;; GO:0030165;; GO:0051959;; GO:0031122;; GO:0043621	cellular_component;;biological_process;;biological_process;;cellular_component;;molecular_function;;biological_process;;biological_process;;biological_process;;biological_process;;molecular_function;;molecular_function;;biological_process;;molecular_function	cytoplasm;;regulation of protein phosphorylation;;protein destabilization;;centrosome;;microtubule binding;;Wnt signaling pathway;;protein homooligomerization;;stress-activated protein kinase signaling cascade;;cytoskeleton-dependent intracellular transport;;PDZ domain binding;;dynein light intermediate chain binding;;cytoplasmic microtubule organization;;protein self-association	K25811	CCDC88C	hsa04310	Wnt signaling pathway	NP_001073883	protein Daple [Homo sapiens]	R-HSA-5368453	CCDC88C	R-HSA-201681;R-HSA-195721;R-HSA-5368598;R-HSA-162582	TCF dependent signaling in response to WNT;Signaling by WNT;Negative regulation of TCF-dependent signaling by DVL-interacting proteins;Signal Transduction	------	------	------	CCDC88C	3J4YT	J:Translation, ribosomal structure and biogenesis	Q9P219	Protein Daple OS=Homo sapiens OX=9606 GN=CCDC88C PE=1 SV=3	PF05622;; PF19047	HOOK;;HOOK_N	HOOK protein coiled-coil region;;HOOK domain	4.31	1.62	1.68	0.81	12.93	1.22	3.11	1.88	6.27	1.94	0.56	0.31	0.87	4.35	5.24	19.55	3.88	1.34	3.79	3.41	2.45	6.02	7.89
ENSG00000015285	WAS	WASP actin nucleation promoting factor [Source:HGNC Symbol;Acc:HGNC:12731]	GO:0003779	molecular_function	actin binding	------	------	------	------	XP_016885275.1	wiskott-Aldrich syndrome protein isoform X1 [Homo sapiens]	------		------	------	------	------	------	------	3JCIP;; 3JCIP	T:Signal transduction mechanisms;;Z:Cytoskeleton	P42768	Actin nucleation-promoting factor WAS OS=Homo sapiens OX=9606 GN=WAS PE=1 SV=4	PF00568;; PF00786;; PF02205	WH1;;PBD;;WH2	WH1 domain;;P21-Rho-binding domain;;WH2 motif	59.3	15.34	59.74	12.17	26.08	32.61	30.29	10.54	74.32	23.56	38.01	15.37	31.6	43.77	94.95	115.53	17.88	16.8	35.99	34.41	29.29	119.66	93.29
ENSG00000015475	BID	BH3 interacting domain death agonist [Source:HGNC Symbol;Acc:HGNC:1050]	GO:0005123;; GO:1902230;; GO:2001238;; GO:0090200;; GO:0032592;; GO:0042981;; GO:0008625;; GO:0005741;; GO:0016020;; GO:0051260;; GO:0005739;; GO:0043065;; GO:0043066;; GO:0032464;; GO:0097284;; GO:0032461;; GO:0042127;; GO:2000271;; GO:0006919;; GO:0006626;; GO:0051402;; GO:2001244;; GO:0042775;; GO:0010918;; GO:0042770;; GO:0008637;; GO:0031625;; GO:2000045;; GO:0090150;; GO:0005829;; GO:000183…	molecular_function;;biological_process;;biological_process;;biological_process;;cellular_component;;biological_process;;biological_process;;cellular_component;;cellular_component;;biological_process;;cellular_component;;biological_process;;biological_process;;biological_process;;biological_process;;biological_process;;biological_process;;biological_process;;biological_process;;biological_process;…	death receptor binding;;negative regulation of intrinsic apoptotic signaling pathway in response to DNA damage;;positive regulation of extrinsic apoptotic signaling pathway;;positive regulation of release of cytochrome c from mitochondria;;integral component of mitochondrial membrane;;regulation of apoptotic process;;extrinsic apoptotic signaling pathway via death domain receptors;;mitochondrial …	K04726	BID	hsa04650;; hsa05416;; hsa01524;; hsa05168;; hsa05169;; hsa05164;; hsa04210;; hsa05167;; hsa04215;; hsa05161;; hsa04217;; hsa05163;; hsa05200;; hsa04115;; hsa04071;; hsa04932(Non-alcoholic fatty liver disease ;; hsa05160;; hsa05162;; hsa05152;; hsa05014(Amyotrophic lateral sclerosis ;; hsa05010;; hsa05170	Natural killer cell mediated cytotoxicity;;Viral myocarditis;;Platinum drug resistance;;Herpes simplex virus 1 infection;;Epstein-Barr virus infection;;Influenza A;;Apoptosis;;Kaposi sarcoma-associated herpesvirus infection;;Apoptosis - multiple species;;Hepatitis B;;Necroptosis;;Human cytomegalovirus infection;;Pathways in cancer;;p53 signaling pathway;;Sphingolipid signaling pathway;;NAFLD);;He…	NP_932070	BH3-interacting domain death agonist isoform 1 [Homo sapiens]	R-HSA-141373;;R-HSA-139953;;R-HSA-114266;;R-HSA-50825	MYS-BID(62-195);;BID(62-195);;MYS-BID(62-195);;BID(1-195)	R-HSA-109606;R-HSA-75108;R-HSA-5357801;R-HSA-109581;R-HSA-114294;R-HSA-109606;R-HSA-75108;R-HSA-5357801;R-HSA-109581;R-HSA-75108;R-HSA-111447;R-HSA-114452;R-HSA-5357801;R-HSA-111452;R-HSA-111453;R-HSA-109606;R-HSA-109581;R-HSA-3700989;R-HSA-75108;R-HSA-212436;R-HSA-74160;R-HSA-5633008;R-HSA-5357801;R-HSA-6803204;R-HSA-109606;R-HSA-109581;R-HSA-73857	Intrinsic Pathway for Apoptosis;Activation, myristolyation of BID and translocation to mitochondria;Programmed Cell Death;Apoptosis;Activation, translocation and oligomerization of BAX;Intrinsic Pathway for Apoptosis;Activation, myristolyation of BID and translocation to mitochondria;Programmed Cell Death;Apoptosis;Activation, myristolyation of BID and translocation to mitochondria;Activation of …	DOID:1909;; DOID:4;; DOID:3347;; DOID:3717;; DOID:299;; DOID:7148;; DOID:684;; DOID:219;; DOID:3910;; DOID:162;; DOID:1324;; DOID:848	melanoma;; disease;; osteosarcoma;; gastric adenocarcinoma;; adenocarcinoma;; rheumatoid arthritis;; hepatocellular carcinoma;; colon cancer;; lung adenocarcinoma;; cancer;; lung cancer;; arthritis	disease of cellular proliferation;;-;;disease of cellular proliferation;;disease of cellular proliferation;;disease of cellular proliferation;;disease of anatomical entity;;disease of cellular proliferation;;disease of cellular proliferation;;disease of cellular proliferation;;disease of cellular proliferation;;disease of cellular proliferation;;disease of anatomical entity	BID	3JGXU	S:Function unknown	P55957	BH3-interacting domain death agonist OS=Homo sapiens OX=9606 GN=BID PE=1 SV=1	PF06393(BID:BH3 interacting domain	-	ID)	21.01	4.24	9.17	3.23	11.61	6.22	9.58	2.71	27.15	6.24	3.63	2.54	5.66	8.83	41.86	46.82	8.19	3.51	11.85	6.78	6.78	23.42	34.11
ENSG00000015479	MATR3	matrin 3 [Source:HGNC Symbol;Acc:HGNC:6912]	GO:0016363;; GO:0035198;; GO:0010608;; GO:0045087;; GO:0016020;; GO:0003281;; GO:0005198;; GO:0002218;; GO:0008270;; GO:0005637;; GO:0003170;; GO:0042802;; GO:0003723	cellular_component;;molecular_function;;biological_process;;biological_process;;cellular_component;;biological_process;;molecular_function;;biological_process;;molecular_function;;cellular_component;;biological_process;;molecular_function;;molecular_function	nuclear matrix;;miRNA binding;;posttranscriptional regulation of gene expression;;innate immune response;;membrane;;ventricular septum development;;structural molecule activity;;activation of innate immune response;;zinc ion binding;;nuclear inner membrane;;heart valve development;;identical protein binding;;RNA binding	K13213	MATR3	hsa05014(Amyotrophic lateral sclerosis	ALS)	NP_001181884	matrin-3 isoform a [Homo sapiens]	------		------	------	DOID:423;; DOID:225;; DOID:11720	myopathy;; syndrome;; distal myopathy	disease of anatomical entity;;syndrome;;disease of anatomical entity	MATR3	3J2QE	A:RNA processing and modification	P43243	Matrin-3 OS=Homo sapiens OX=9606 GN=MATR3 PE=1 SV=2	PF13893(RRM_5:RNA recognition motif. ;; PF00076(RRM_1:RNA recognition motif.	-;;-	.k.a. RRM, RBD, or RNP domain);;.k.a. RRM, RBD, or RNP domain)	13.1	1	1.94	0.55	27.48	3.23	7.67	4.08	19.24	2.34	2.23	0.19	1.82	14.59	24.2	38.08	11.38	1.16	8.37	3.47	1.97	14.3	28.9
ENSG00000015676	NUDCD3	NudC domain containing 3 [Source:HGNC Symbol;Acc:HGNC:22208]	GO:0032502;; GO:0005737;; GO:0006457;; GO:0060271;; GO:1905793;; GO:0051082;; GO:0005868	biological_process;;cellular_component;;biological_process;;biological_process;;biological_process;;molecular_function;;cellular_component	developmental process;;cytoplasm;;protein folding;;cilium assembly;;protein localization to pericentriolar material;;unfolded protein binding;;cytoplasmic dynein complex	------	------	------	------	NP_056147	nudC domain-containing protein 3 [Homo sapiens]	------		------	------	------	------	------	NUDCD3	3J8YF	T:Signal transduction mechanisms	Q8IVD9	NudC domain-containing protein 3 OS=Homo sapiens OX=9606 GN=NUDCD3 PE=1 SV=3	PF04969;; PF14050	CS;;Nudc_N	CS domain;;N-terminal conserved domain of Nudc.	1.52	0.65	0.42	0.32	3.91	0.33	0.87	0.51	3.56	0.85	0.18	0.15	0.22	2.84	3.53	9.25	1.38	0.14	1.13	2.23	0.83	1.65	3.47
ENSG00000016864	GLT8D1	glycosyltransferase 8 domain containing 1 [Source:HGNC Symbol;Acc:HGNC:24870]	GO:0005794;; GO:0016021;; GO:0016020;; GO:0016757	cellular_component;;cellular_component;;cellular_component;;molecular_function	Golgi apparatus;;integral component of membrane;;membrane;;transferase activity, transferring glycosyl groups	------	------	------	------	NP_690909	glycosyltransferase 8 domain-containing protein 1 [Homo sapiens]	------		------	------	------	------	------	GLT8D1	3J5YM	G:Carbohydrate transport and metabolism	Q68CQ7	Glycosyltransferase 8 domain-containing protein 1 OS=Homo sapiens OX=9606 GN=GLT8D1 PE=1 SV=2	PF01501	Glyco_transf_8	Glycosyl transferase family 8	3.94	0.44	1.51	0.22	14.32	1.47	2.22	1.67	6.58	1.55	1.44	0.52	1.74	7.93	17.99	12.55	7.54	1.03	3.13	0.99	0.74	4.46	7.23
ENSG00000017260	ATP2C1	ATPase secretory pathway Ca2+ transporting 1 [Source:HGNC Symbol;Acc:HGNC:13211]	GO:0016339;; GO:0006828;; GO:0008544;; GO:0031532;; GO:0016021;; GO:0016020;; GO:0005509;; GO:0030026;; GO:0032468;; GO:0046872;; GO:0005524;; GO:0043123;; GO:0005794;; GO:0099132;; GO:0006874;; GO:0030145;; GO:0006816;; GO:0034220;; GO:0008553;; GO:0005802;; GO:0070588;; GO:0000139;; GO:0005388;; GO:0015410;; GO:0032472	biological_process;;biological_process;;biological_process;;biological_process;;cellular_component;;cellular_component;;molecular_function;;biological_process;;biological_process;;molecular_function;;molecular_function;;biological_process;;cellular_component;;deleted;;biological_process;;molecular_function;;biological_process;;biological_process;;molecular_function;;cellular_component;;biological…	calcium-dependent cell-cell adhesion via plasma membrane cell adhesion molecules;;manganese ion transport;;epidermis development;;actin cytoskeleton reorganization;;integral component of membrane;;membrane;;calcium ion binding;;cellular manganese ion homeostasis;;Golgi calcium ion homeostasis;;metal ion binding;;ATP binding;;positive regulation of I-kappaB kinase/NF-kappaB signaling;;Golgi appara…	K01537	ATP2C	------	------	NP_001186109	calcium-transporting ATPase type 2C member 1 isoform 2a [Homo sapiens]	R-HSA-936898	ATP2C1	R-HSA-936837;R-HSA-983712;R-HSA-382551	Ion transport by P-type ATPases;Ion channel transport;Transport of small molecules	------	------	------	ATP2C1	3J5GV	P:Inorganic ion transport and metabolism	P98194	Calcium-transporting ATPase type 2C member 1 OS=Homo sapiens OX=9606 GN=ATP2C1 PE=1 SV=3	PF00122;; PF00689;; PF00690;; PF00702;; PF13246(Cation_ATPase:Cation transport ATPase ;; PF08282	E1-E2_ATPase;;Cation_ATPase_C;;Cation_ATPase_N;;Hydrolase;;-;;Hydrolase_3	E1-E2 ATPase;;Cation transporting ATPase, C-terminus;;Cation transporter/ATPase, N-terminus;;haloacid dehalogenase-like hydrolase;;-type);;haloacid dehalogenase-like hydrolase	2.48	0.31	1.02	0.21	1.62	0.59	1.48	0.96	3.42	0.63	0.35	0.12	0.16	1.8	5	6.38	0.96	0.45	1.97	1.28	0.79	2.99	3.65
ENSG00000017483	SLC38A5	solute carrier family 38 member 5 [Source:HGNC Symbol;Acc:HGNC:18070]	GO:0003333;; GO:0006865;; GO:0015816;; GO:0005887;; GO:0005886;; GO:0015187;; GO:0015171	biological_process;;biological_process;;biological_process;;cellular_component;;cellular_component;;molecular_function;;molecular_function	amino acid transmembrane transport;;amino acid transport;;glycine transport;;integral component of plasma membrane;;plasma membrane;;glycine transmembrane transporter activity;;amino acid transmembrane transporter activity	K14992	SLC38A5, SNAT5	hsa04727	GABAergic synapse	XP_016885450.1	sodium-coupled neutral amino acid transporter 5 isoform X6 [Homo sapiens]	R-HSA-352167	SLC38A5	R-HSA-425393;R-HSA-425407;R-HSA-352230;R-HSA-382551	Transport of inorganic cations/anions and amino acids/oligopeptides;SLC-mediated transmembrane transport;Amino acid transport across the plasma membrane;Transport of small molecules	DOID:1059	intellectual disability	disease of mental health	SLC38A5	3J9AQ	E:Amino acid transport and metabolism	Q8WUX1	Sodium-coupled neutral amino acid transporter 5 OS=Homo sapiens OX=9606 GN=SLC38A5 PE=1 SV=1	PF01490	Aa_trans	Transmembrane amino acid transporter protein	9.1	13.25	7.22	7.76	16.44	13.31	4.86	9.57	11.59	8.02	6.43	18.82	18.14	9.74	14.68	9.24	9.25	7.02	5.38	3.54	12.73	4.13	10.33
ENSG00000017797	RALBP1	ralA binding protein 1 [Source:HGNC Symbol;Acc:HGNC:9841]	GO:0043547;; GO:0042626;; GO:0007264;; GO:0006897;; GO:0017160;; GO:0051056;; GO:0005829;; GO:0016020;; GO:0005096;; GO:0048365;; GO:1990961;; GO:0022857;; GO:0007165;; GO:0042910;; GO:1900753;; GO:0043087;; GO:0055085;; GO:0006935	biological_process;;molecular_function;;biological_process;;biological_process;;molecular_function;;biological_process;;cellular_component;;cellular_component;;molecular_function;;molecular_function;;biological_process;;molecular_function;;biological_process;;molecular_function;;biological_process;;biological_process;;biological_process;;biological_process	positive regulation of GTPase activity;;ATPase activity, coupled to transmembrane movement of substances;;small GTPase mediated signal transduction;;endocytosis;;Ral GTPase binding;;regulation of small GTPase mediated signal transduction;;cytosol;;membrane;;GTPase activator activity;;Rac GTPase binding;;drug transmembrane export;;transmembrane transporter activity;;signal transduction;;xenobiotic…	K08773	RALBP1	hsa05212;; hsa04014;; hsa05200	Pancreatic cancer;;Ras signaling pathway;;Pathways in cancer	NP_006779	ralA-binding protein 1 [Homo sapiens]	R-HSA-195194	RALBP1	R-HSA-9012999;R-HSA-194315;R-HSA-162582;R-HSA-9716542;R-HSA-9013149;R-HSA-9013148	RHO GTPase cycle;Signaling by Rho GTPases;Signal Transduction;Signaling by Rho GTPases, Miro GTPases and RHOBTB3;RAC1 GTPase cycle;CDC42 GTPase cycle	DOID:4450;; DOID:3908;; DOID:1826;; DOID:162	renal cell carcinoma;; lung non-small cell carcinoma;; epilepsy;; cancer	disease of cellular proliferation;;disease of cellular proliferation;;disease of anatomical entity;;disease of cellular proliferation	RALBP1	3J8NW	T:Signal transduction mechanisms	Q15311	RalA-binding protein 1 OS=Homo sapiens OX=9606 GN=RALBP1 PE=1 SV=3	PF00620	RhoGAP	RhoGAP domain	12.79	0.86	6.73	0.8	13.68	1.94	5	3.56	18.49	2.23	4.32	0.77	2.9	4.51	16.1	25.27	3.33	1.53	8.12	1.99	1.25	18.62	16.18
ENSG00000018280	SLC11A1	solute carrier family 11 member 1 [Source:HGNC Symbol;Acc:HGNC:10907]	GO:0032623;; GO:0005770;; GO:0015707;; GO:0048255;; GO:0019730;; GO:0042116;; GO:0032147;; GO:0048002;; GO:0055072;; GO:0006826;; GO:0042742;; GO:0050829;; GO:0006909;; GO:0006828;; GO:0032496;; GO:0010628;; GO:0045342;; GO:0015086;; GO:0046915;; GO:0009617;; GO:0005887;; GO:0070574;; GO:1902023;; GO:0032729;; GO:0002309;; GO:0002369;; GO:0031902;; GO:0042803;; GO:0050766;; GO:0006879;; GO:005113…	biological_process;;cellular_component;;biological_process;;biological_process;;biological_process;;biological_process;;biological_process;;biological_process;;biological_process;;biological_process;;biological_process;;biological_process;;biological_process;;biological_process;;biological_process;;biological_process;;biological_process;;molecular_function;;molecular_function;;biological_process;…	interleukin-2 production;;late endosome;;nitrite transport;;mRNA stabilization;;antimicrobial humoral response;;macrophage activation;;activation of protein kinase activity;;antigen processing and presentation of peptide antigen;;iron ion homeostasis;;iron ion transport;;defense response to bacterium;;defense response to Gram-negative bacterium;;phagocytosis;;manganese ion transport;;response to …	K12347	SLC11A1, NRAMP1	hsa04142	Lysosome	NP_000569	natural resistance-associated macrophage protein 1 [Homo sapiens]	R-HSA-6803350;;R-HSA-437103;;R-HSA-6803283;;R-HSA-6803331	SLC11A1;;SLC11A1;;SLC11A1;;SLC11A1	R-HSA-168256;R-HSA-168249;R-HSA-6798695;R-HSA-1222556;R-HSA-6803544;R-HSA-168249;R-HSA-168256;R-HSA-382551;R-HSA-6803157;R-HSA-425410;R-HSA-425407;R-HSA-425366;R-HSA-168256;R-HSA-168249;R-HSA-6798695;R-HSA-168256;R-HSA-168249;R-HSA-6798695	Immune System;Innate Immune System;Neutrophil degranulation;ROS and RNS production in phagocytes;Ion influx/efflux at host-pathogen interface;Innate Immune System;Immune System;Transport of small molecules;Antimicrobial peptides;Metal ion SLC transporters;SLC-mediated transmembrane transport;Transport of bile salts and organic acids, metal ions and amine compounds;Immune System;Innate Immune Syst…	DOID:9146;; DOID:2377;; DOID:2355;; DOID:11077;; DOID:401;; DOID:848;; DOID:8778;; DOID:3083;; DOID:13241;; DOID:399;; DOID:2957;; DOID:9351;; DOID:9352;; DOID:4766;; DOID:1024;; DOID:4;; DOID:162;; DOID:6196;; DOID:10247;; DOID:13378;; DOID:106;; DOID:417;; DOID:11335;; DOID:7148;; DOID:418;; DOID:5041;; DOID:2841	visceral leishmaniasis;; multiple sclerosis;; anemia;; brucellosis;; multidrug-resistant tuberculosis;; arthritis;; Crohn's disease;; chronic obstructive pulmonary disease;; Behcet's disease;; tuberculosis;; pulmonary tuberculosis;; diabetes mellitus;; type 2 diabetes mellitus;; embryoma;; leprosy;; disease;; cancer;; reactive arthritis;; pleurisy;; Kawasaki disease;; pleural tuberculosis;; autoi…	disease of anatomical entity;;disease of anatomical entity;;disease of anatomical entity;;disease by infectious agent;;disease by infectious agent;;disease of anatomical entity;;disease of anatomical entity;;disease of anatomical entity;;disease of anatomical entity;;disease by infectious agent;;disease of anatomical entity;;disease of metabolism;;disease of metabolism;;disease of cellular prolif…	SLC11A1	3JE0J	P:Inorganic ion transport and metabolism	P49279	Natural resistance-associated macrophage protein 1 OS=Homo sapiens OX=9606 GN=SLC11A1 PE=2 SV=1	PF01566	Nramp	Natural resistance-associated macrophage protein	38.12	4.46	57.89	5.36	1.83	4.19	13.71	4.9	27.69	9.25	16.33	3.39	17.48	4.4	19.96	47.69	1.59	3.9	21.08	10.78	11.4	145.39	62.15
ENSG00000019169	MARCO	macrophage receptor with collagenous structure [Source:HGNC Symbol;Acc:HGNC:6895]	GO:0005737;; GO:0005886;; GO:0038024;; GO:0001540;; GO:0007166;; GO:0008329;; GO:0005044;; GO:0045087;; GO:0006898;; GO:0006911;; GO:0004888;; GO:0030666;; GO:0006897;; GO:0097242;; GO:0043277;; GO:0005887;; GO:0001664;; GO:0007193;; GO:0070374;; GO:0001934;; GO:0005581	cellular_component;;cellular_component;;molecular_function;;molecular_function;;biological_process;;molecular_function;;molecular_function;;biological_process;;biological_process;;biological_process;;molecular_function;;cellular_component;;biological_process;;biological_process;;biological_process;;cellular_component;;molecular_function;;biological_process;;biological_process;;biological_process;…	cytoplasm;;plasma membrane;;cargo receptor activity;;beta-amyloid binding;;cell surface receptor signaling pathway;;signaling pattern recognition receptor activity;;scavenger receptor activity;;innate immune response;;receptor-mediated endocytosis;;phagocytosis, engulfment;;transmembrane signaling receptor activity;;endocytic vesicle membrane;;endocytosis;;beta-amyloid clearance;;apoptotic cell c…	K13884	MARCO	hsa04145	Phagosome	XP_011510385	macrophage receptor MARCO isoform X2 [Homo sapiens]	R-HSA-2173724;;R-HSA-2239463	6xHC-MARCO;;6xHC-MARCO	R-HSA-3000480;R-HSA-2173782;R-HSA-5653656;R-HSA-3000480;R-HSA-2173782;R-HSA-5653656	Scavenging by Class A Receptors;Binding and Uptake of Ligands by Scavenger Receptors;Vesicle-mediated transport;Scavenging by Class A Receptors;Binding and Uptake of Ligands by Scavenger Receptors;Vesicle-mediated transport	DOID:1485	cystic fibrosis	genetic disease	MARCO	3J6WN	T:Signal transduction mechanisms	Q9UEW3	Macrophage receptor MARCO OS=Homo sapiens OX=9606 GN=MARCO PE=1 SV=1	PF01391(Collagen:Collagen triple helix repeat ;; PF00530;; PF15494	-;;SRCR;;SRCR_2	0 copies);;Scavenger receptor cysteine-rich domain;;Scavenger receptor cysteine-rich domain	0.83	0.28	0.46	0.26	5.52	5.14	1.56	0.3	2.23	1.17	0.1	2.47	1.77	2.37	2.72	1.28	0.52	2.73	1.62	0.53	1.46	1.38	1.33
ENSG00000019582	CD74	CD74 molecule [Source:HGNC Symbol;Acc:HGNC:1697]	GO:0000187;; GO:0005737;; GO:0042609;; GO:0001540;; GO:0019886;; GO:0008283;; GO:0009986;; GO:0019955;; GO:0030669;; GO:0019883;; GO:0030666;; GO:0004896	biological_process;;cellular_component;;molecular_function;;molecular_function;;biological_process;;biological_process;;cellular_component;;molecular_function;;cellular_component;;biological_process;;cellular_component;;molecular_function	activation of MAPK activity;;cytoplasm;;CD4 receptor binding;;beta-amyloid binding;;antigen processing and presentation of exogenous peptide antigen via MHC class II;;cell proliferation;;cell surface;;cytokine binding;;clathrin-coated endocytic vesicle membrane;;antigen processing and presentation of endogenous antigen;;endocytic vesicle membrane;;cytokine receptor activity	K06505	CD74, DHLAG	hsa04612;; hsa05168;; hsa05152	Antigen processing and presentation;;Herpes simplex virus 1 infection;;Tuberculosis	NP_001020330	HLA class II histocompatibility antigen gamma chain isoform a [Homo sapiens]	R-HSA-2130666;;R-HSA-2130460;;R-HSA-2213220;;R-HSA-2130320;;R-HSA-1181241;;R-HSA-2130522;;R-HSA-2130602;;R-HSA-2130446;;R-HSA-2130456;;R-HSA-2130493;;R-HSA-2130632;;R-HSA-2214388;;R-HSA-2130624	CD74;;CD74;;CD74(81-104);;CD74;;CD74;;CD74;;CD74(1-176);;CD74(81-104);;CD74;;CD74;;CD74(1-117);;CD74;;CD74	R-HSA-2132295;R-HSA-202733;R-HSA-168256;R-HSA-109582;R-HSA-1280218;R-HSA-168256;R-HSA-1280218;R-HSA-2132295;R-HSA-168256;R-HSA-1280218;R-HSA-2132295;R-HSA-168256;R-HSA-1280218;R-HSA-2132295;R-HSA-168256;R-HSA-1280218;R-HSA-2132295;R-HSA-168256;R-HSA-1280218;R-HSA-2132295;R-HSA-168256;R-HSA-1280218;R-HSA-2132295;R-HSA-168256;R-HSA-1280218;R-HSA-2132295;R-HSA-168256;R-HSA-1280218;R-HSA-2132295;R-HS…	MHC class II antigen presentation;Cell surface interactions at the vascular wall;Immune System;Hemostasis;Adaptive Immune System;Immune System;Adaptive Immune System;MHC class II antigen presentation;Immune System;Adaptive Immune System;MHC class II antigen presentation;Immune System;Adaptive Immune System;MHC class II antigen presentation;Immune System;Adaptive Immune System;MHC class II antigen…	DOID:10591;; DOID:9538;; DOID:1612;; DOID:684;; DOID:13001;; DOID:162;; DOID:3298	pre-eclampsia;; multiple myeloma;; breast cancer;; hepatocellular carcinoma;; carotid stenosis;; cancer;; vaccinia	disease of anatomical entity;;disease of cellular proliferation;;disease of cellular proliferation;;disease of cellular proliferation;;disease of anatomical entity;;disease of cellular proliferation;;disease by infectious agent	CD74	3J8IA;; 3J8IA	M:Cell wall/membrane/envelope biogenesis;;W:Extracellular structures	P04233	HLA class II histocompatibility antigen gamma chain OS=Homo sapiens OX=9606 GN=CD74 PE=1 SV=3	PF00086;; PF08831;; PF09307	Thyroglobulin_1;;MHCassoc_trimer;;MHC2-interact	Thyroglobulin type-1 repeat;;Class II MHC-associated invariant chain trimerisation domain;;CLIP, MHC2 interacting	273.75	327.95	127.18	102.11	864.7	540.6	248.95	150.35	586.28	278.1	70.28	160.83	128.94	1053.41	836.29	1501.89	566.47	204.09	385.49	593.51	611.14	335.2	913.82
ENSG00000020633	RUNX3	RUNX family transcription factor 3 [Source:HGNC Symbol;Acc:HGNC:10473]	GO:0050680;; GO:0005737;; GO:0005654;; GO:0045786;; GO:0000122;; GO:0005634;; GO:0016513;; GO:0006366;; GO:0002062;; GO:0071559;; GO:0005524;; GO:0000977;; GO:0005730;; GO:0006468;; GO:0030182;; GO:0000790;; GO:0045893;; GO:0043231;; GO:0003700;; GO:0005829;; GO:0006355;; GO:0043378;; GO:0000981;; GO:0048935;; GO:0043371;; GO:0030097	biological_process;;cellular_component;;cellular_component;;biological_process;;biological_process;;cellular_component;;cellular_component;;biological_process;;biological_process;;biological_process;;molecular_function;;molecular_function;;cellular_component;;biological_process;;biological_process;;cellular_component;;biological_process;;cellular_component;;molecular_function;;cellular_component;…	negative regulation of epithelial cell proliferation;;cytoplasm;;nucleoplasm;;negative regulation of cell cycle;;negative regulation of transcription from RNA polymerase II promoter;;nucleus;;core-binding factor complex;;transcription from RNA polymerase II promoter;;chondrocyte differentiation;;response to transforming growth factor beta;;ATP binding;;RNA polymerase II regulatory region sequence…	K09279	RUNX3, AML2	hsa04658;; hsa05169	Th1 and Th2 cell differentiation;;Epstein-Barr virus infection	XP_011540653	runt-related transcription factor 3 isoform X2 [Homo sapiens]	R-HSA-8951965;;R-HSA-8937805;;R-HSA-8952387;;R-HSA-8952400;;R-HSA-8865393;;R-HSA-8952417;;R-HSA-8937797	Ac-K94,K171-RUNX3;;p-Y-RUNX3;;PolyUb-K94,K148-RUNX3;;PolyUb-K94,K148-RUNX3;;RUNX3;;PolyUb-RUNX3;;RUNX3	R-HSA-212436;R-HSA-74160;R-HSA-8878159;R-HSA-8951936;R-HSA-73857;R-HSA-212436;R-HSA-74160;R-HSA-8941858;R-HSA-8878159;R-HSA-73857;R-HSA-212436;R-HSA-74160;R-HSA-8941858;R-HSA-8878159;R-HSA-73857;R-HSA-212436;R-HSA-74160;R-HSA-8941858;R-HSA-8878159;R-HSA-73857;R-HSA-8949275;R-HSA-195721;R-HSA-201722;R-HSA-8952158;R-HSA-8951911;R-HSA-212436;R-HSA-74160;R-HSA-8951430;R-HSA-8951936;R-HSA-8941858;R-HS…	Generic Transcription Pathway;Gene expression (Transcription);Transcriptional regulation by RUNX3;RUNX3 regulates p14-ARF;RNA Polymerase II Transcription;Generic Transcription Pathway;Gene expression (Transcription);Regulation of RUNX3 expression and activity;Transcriptional regulation by RUNX3;RNA Polymerase II Transcription;Generic Transcription Pathway;Gene expression (Transcription);Regulatio…	DOID:2513;; DOID:1240;; DOID:1542;; DOID:11934;; DOID:1793;; DOID:10534;; DOID:3748;; DOID:1909;; DOID:12603;; DOID:4947;; DOID:2871;; DOID:4928;; DOID:3910;; DOID:5344;; DOID:1324;; DOID:9119;; DOID:4766;; DOID:4001;; DOID:4;; DOID:162;; DOID:5517;; DOID:3275;; DOID:1749;; DOID:684;; DOID:9206;; DOID:5041	basal cell carcinoma;; leukemia;; head and neck carcinoma;; head and neck cancer;; pancreatic cancer;; stomach cancer;; esophagus squamous cell carcinoma;; melanoma;; acute leukemia;; cholangiocarcinoma;; endometrial carcinoma;; intrahepatic cholangiocarcinoma;; lung adenocarcinoma;; testicular yolk sac tumor;; lung cancer;; acute myeloid leukemia;; embryoma;; ovarian carcinoma;; disease;; cancer…	disease of cellular proliferation;;disease of cellular proliferation;;disease of cellular proliferation;;disease of cellular proliferation;;disease of cellular proliferation;;disease of cellular proliferation;;disease of cellular proliferation;;disease of cellular proliferation;;disease of cellular proliferation;;disease of cellular proliferation;;disease of cellular proliferation;;disease of cel…	RUNX3	3JAFD	K:Transcription	Q13761	Runt-related transcription factor 3 OS=Homo sapiens OX=9606 GN=RUNX3 PE=1 SV=2	PF08504;; PF00853	RunxI;;Runt	Runx inhibition domain;;Runt domain	5.71	2.05	2.33	1.49	23.77	1.87	4.41	2.14	8.59	3.46	1.07	0.63	1.18	15.75	9.52	24.79	10.42	1.21	3.93	4.73	4.17	6.36	8.19
ENSG00000021355	SERPINB1	serpin family B member 1 [Source:HGNC Symbol;Acc:HGNC:3311]	GO:0050713;; GO:0016020;; GO:0070062;; GO:0005615;; GO:0044342;; GO:0043312;; GO:0062023;; GO:0030414;; GO:0004867;; GO:0010951;; GO:0034774;; GO:0005576	biological_process;;cellular_component;;cellular_component;;cellular_component;;biological_process;;biological_process;;cellular_component;;molecular_function;;molecular_function;;biological_process;;cellular_component;;cellular_component	negative regulation of interleukin-1 beta secretion;;membrane;;extracellular exosome;;extracellular space;;type B pancreatic cell proliferation;;neutrophil degranulation;;collagen-containing extracellular matrix;;peptidase inhibitor activity;;serine-type endopeptidase inhibitor activity;;negative regulation of endopeptidase activity;;secretory granule lumen;;extracellular region	K23425	SERPINB1	------	------	NP_109591	leukocyte elastase inhibitor [Homo sapiens]	R-HSA-6804818;;R-HSA-6804786	SERPINB1;;SERPINB1	R-HSA-168256;R-HSA-168249;R-HSA-6798695;R-HSA-168256;R-HSA-168249;R-HSA-6798695	Immune System;Innate Immune System;Neutrophil degranulation;Immune System;Innate Immune System;Neutrophil degranulation	------	------	------	SERPINB1	3J7VJ	V:Defense mechanisms	P30740	Leukocyte elastase inhibitor OS=Homo sapiens OX=9606 GN=SERPINB1 PE=1 SV=1	PF00079(Serpin:Serpin	-	erine protease inhibitor)	40.51	3.24	28.75	2.23	33.52	9.44	12.05	4.47	33.38	5.54	26.75	2.2	15.35	17.82	99.57	43.74	16.95	4.07	19.35	4.75	6.07	74.55	46.35
ENSG00000021574	SPAST	spastin [Source:HGNC Symbol;Acc:HGNC:11233]	GO:0019896;; GO:0005811;; GO:0008152;; GO:0031117;; GO:0000281;; GO:0051228;; GO:0048487;; GO:0044877;; GO:0061640;; GO:0016887;; GO:0005874;; GO:0071782;; GO:0005737;; GO:0090148;; GO:0005819;; GO:0006888;; GO:0070062;; GO:0005813;; GO:0016021;; GO:1904115;; GO:0051260;; GO:0008568;; GO:0008089;; GO:0005654;; GO:0032467;; GO:0005524;; GO:0032506;; GO:0051013;; GO:0008017;; GO:0031965;; GO:003112…	biological_process;;cellular_component;;biological_process;;biological_process;;biological_process;;biological_process;;molecular_function;;molecular_function;;biological_process;;molecular_function;;cellular_component;;cellular_component;;cellular_component;;biological_process;;cellular_component;;biological_process;;cellular_component;;cellular_component;;cellular_component;;cellular_component;…	axonal transport of mitochondrion;;lipid particle;;metabolic process;;positive regulation of microtubule depolymerization;;mitotic cytokinesis;;mitotic spindle disassembly;;beta-tubulin binding;;macromolecular complex binding;;cytoskeleton-dependent cytokinesis;;ATPase activity;;microtubule;;endoplasmic reticulum tubular network;;cytoplasm;;membrane fission;;spindle;;ER to Golgi vesicle-mediated …	------	------	------	------	NP_055761.2	spastin isoform 1 [Homo sapiens]	R-HSA-9668426	SPAST	R-HSA-9668328;R-HSA-2555396;R-HSA-68886;R-HSA-69278;R-HSA-68882;R-HSA-1640170;R-HSA-2995410	Sealing of the nuclear envelope (NE) by ESCRT-III;Mitotic Metaphase and Anaphase;M Phase;Cell Cycle, Mitotic;Mitotic Anaphase;Cell Cycle;Nuclear Envelope (NE) Reassembly	DOID:607;; DOID:231;; DOID:230;; DOID:1307;; DOID:1059;; DOID:225;; DOID:332	paraplegia;; motor neuron disease;; lateral sclerosis;; dementia;; intellectual disability;; syndrome;; amyotrophic lateral sclerosis	disease of anatomical entity;;disease of anatomical entity;;disease of anatomical entity;;disease of mental health;;disease of mental health;;syndrome;;disease of anatomical entity	SPAST	3J88D	O:Posttranslational modification, protein turnover, chaperones	Q9UBP0	Spastin OS=Homo sapiens OX=9606 GN=SPAST PE=1 SV=1	PF00004(AAA:ATPase family associated with various cellular activities ;; PF17862;; PF09336;; PF05496;; PF07728(AAA_5:AAA domain ;; PF13401;; PF04212(MIT:MIT ;; PF06068	-;;AAA_lid_3;;Vps4_C;;RuvB_N;;-;;AAA_22;;-;;TIP49	AA);;AAA+ lid domain;;Vps4 C terminal oligomerisation domain;;Holliday junction DNA helicase RuvB P-loop domain;;ynein-related subfamily);;AAA domain;;icrotubule interacting and transport) domain;;TIP49 P-loop domain	3.09	0.24	1.29	0.17	1.45	0.29	1.28	0.49	3.9	0.52	0.58	0.06	0.26	0.87	2.96	6.3	0.93	0.2	1.6	0.58	0.37	5.22	4.54
ENSG00000021762	OSBPL5	oxysterol binding protein like 5 [Source:HGNC Symbol;Acc:HGNC:16392]	GO:0005548;; GO:0006893;; GO:0032934;; GO:0016021;; GO:0070273;; GO:0036150;; GO:0008142;; GO:0015914;; GO:0016020;; GO:0008289;; GO:0030301;; GO:0005789;; GO:0043231;; GO:0140268;; GO:0015248;; GO:0008203;; GO:0001786;; GO:0005829;; GO:0015485	molecular_function;;biological_process;;molecular_function;;cellular_component;;molecular_function;;biological_process;;molecular_function;;biological_process;;cellular_component;;molecular_function;;biological_process;;cellular_component;;cellular_component;;cellular_component;;molecular_function;;biological_process;;molecular_function;;cellular_component;;molecular_function	phospholipid transporter activity;;Golgi to plasma membrane transport;;sterol binding;;integral component of membrane;;phosphatidylinositol-4-phosphate binding;;phosphatidylserine acyl-chain remodeling;;oxysterol binding;;phospholipid transport;;membrane;;lipid binding;;cholesterol transport;;endoplasmic reticulum membrane;;intracellular membrane-bounded organelle;;endoplasmic reticulum-plasma me…	K20464	OSBPL5, ORP5	hsa04979	Cholesterol metabolism	NP_065947	oxysterol-binding protein-related protein 5 isoform a [Homo sapiens]	R-HSA-8867856	OSBPL5	R-HSA-556833;R-HSA-1482801;R-HSA-1483206;R-HSA-1430728;R-HSA-1483257	Metabolism of lipids;Acyl chain remodelling of PS;Glycerophospholipid biosynthesis;Metabolism;Phospholipid metabolism	DOID:162	cancer	disease of cellular proliferation	OSBPL5	3JFCJ	T:Signal transduction mechanisms	Q9H0X9	Oxysterol-binding protein-related protein 5 OS=Homo sapiens OX=9606 GN=OSBPL5 PE=1 SV=1	PF00169;; PF01237;; PF01237	PH;;Oxysterol_BP;;Oxysterol_BP	PH domain;;Oxysterol-binding protein ;;Oxysterol-binding protein	2.78	1.29	1.28	1.29	0.35	0.81	1.11	0.74	4.39	1.74	0.18	0.12	0.61	0.51	0.18	5.44	0.44	0.38	1.48	2.19	2.63	1.6	2.14
ENSG00000022277	RTF2	replication termination factor 2 [Source:HGNC Symbol;Acc:HGNC:15890]	GO:0097752;; GO:0005657;; GO:0071171;; GO:0072711;; GO:1902979;; GO:0003677;; GO:0005634	biological_process;;cellular_component;;biological_process;;biological_process;;biological_process;;molecular_function;;cellular_component	regulation of DNA stability;;replication fork;;site-specific DNA replication termination at RTS1 barrier;;cellular response to hydroxyurea;;mitotic DNA replication termination;;DNA binding;;nucleus	K25186	RTF2	------	------	XP_016883361	replication termination factor 2 isoform X1 [Homo sapiens]	------		------	------	------	------	------	------	3JDDP	S:Function unknown	Q9BY42	Replication termination factor 2 OS=Homo sapiens OX=9606 GN=RTF2 PE=1 SV=3	PF04641	Rtf2	Rtf2 RING-finger	29.85	3.49	17.65	3.28	12.21	7.3	10.97	3.86	33.19	6	18.04	2.19	9.23	16.88	61.33	44.44	9.43	4.24	14.27	5.33	7.25	42.5	42.66
ENSG00000022567	SLC45A4	solute carrier family 45 member 4 [Source:HGNC Symbol;Acc:HGNC:29196]	GO:0016021;; GO:0008506	cellular_component;;molecular_function:sucrose	integral component of membrane;;proton symporter activity	K15378	SLC45A1_2_4	------	------	NP_001273575	solute carrier family 45 member 4 isoform 1 [Homo sapiens]	------		------	------	------	------	------	SLC45A4	3J894	G:Carbohydrate transport and metabolism	E7EV90	Solute carrier family 45 member 4 OS=Homo sapiens OX=9606 GN=SLC45A4 PE=1 SV=1	PF13347	MFS_2	MFS/sugar transport protein	2.11	0.47	3.1	0.64	0.37	0.3	1.46	0.42	5.66	0.94	0.49	0.21	0.69	0.84	3.33	10.83	0.25	0.24	1.86	1.25	0.72	8.11	4.96
ENSG00000022840	RNF10	ring finger protein 10 [Source:HGNC Symbol;Acc:HGNC:10055]	GO:0005737;; GO:0044212;; GO:0005634;; GO:0031643;; GO:0051865;; GO:0045944;; GO:0045893;; GO:0046872;; GO:0004842;; GO:0010626	cellular_component;;molecular_function;;cellular_component;;biological_process;;biological_process;;biological_process;;biological_process;;molecular_function;;molecular_function;;biological_process	cytoplasm;;transcription regulatory region DNA binding;;nucleus;;positive regulation of myelination;;protein autoubiquitination;;positive regulation of transcription from RNA polymerase II promoter;;positive regulation of transcription, DNA-templated;;metal ion binding;;ubiquitin-protein transferase activity;;negative regulation of Schwann cell proliferation	------	------	------	------	NP_001317403	RING finger protein 10 isoform 2 [Homo sapiens]	------		------	------	------	------	------	RNF10	3JF2I	O:Posttranslational modification, protein turnover, chaperones	Q8N5U6	RING finger protein 10 OS=Homo sapiens OX=9606 GN=RNF10 PE=1 SV=2	PF13639;; PF00097(zf-C3HC4:Zinc finger, C3HC4 type ;; PF13445;; PF14634;; PF13920(zf-C3HC4_3:Zinc finger, C3HC4 type ;; PF13923(zf-C3HC4_2:Zinc finger, C3HC4 type	zf-RING_2;;-;;zf-RING_UBOX;;zf-RING_5;;-;;-	Ring finger domain;;ING finger);;RING-type zinc-finger;;zinc-RING finger domain;;ING finger);;ING finger)	50.38	16.43	62.39	27.06	302.38	30.5	34.44	120.33	55.95	44.3	116.3	51.25	61.89	82.57	303.88	50.89	156.83	25.43	75.77	33.16	26.21	98.77	65
ENSG00000023041	ZDHHC6	zinc finger DHHC-type palmitoyltransferase 6 [Source:HGNC Symbol;Acc:HGNC:19160]	GO:0005783;; GO:0016021;; GO:0016020;; GO:0016740;; GO:0016746;; GO:0005515;; GO:0016409	cellular_component;;cellular_component;;cellular_component;;molecular_function;;molecular_function;;molecular_function;;molecular_function	endoplasmic reticulum;;integral component of membrane;;membrane;;transferase activity;;transferase activity, transferring acyl groups;;protein binding;;palmitoyltransferase activity	------	------	------	------	KAF5928044.1	hypothetical protein HPG69_015310 [Diceros bicornis minor]	------		------	------	------	------	------	------	3J5JK	S:Function unknown	A0A804HJ80	Palmitoyltransferase OS=Homo sapiens OX=9606 GN=ZDHHC6 PE=1 SV=1	PF01529;; PF07653	DHHC;;SH3_2	DHHC palmitoyltransferase;;Variant SH3 domain	2.9	0.25	0.82	0.54	2.69	0.61	2.04	1.38	4.18	1.28	0.5	0.21	0.48	3.91	7.41	9.89	3.24	1.22	3.8	1.47	0.64	3.62	7.42
ENSG00000023191	RNH1	ribonuclease/angiogenin inhibitor 1 [Source:HGNC Symbol;Acc:HGNC:10074]	GO:0008428;; GO:0070062;; GO:0005829;; GO:0045765;; GO:0005654;; GO:0006402;; GO:0032311	molecular_function;;cellular_component;;cellular_component;;biological_process;;cellular_component;;biological_process;;cellular_component	ribonuclease inhibitor activity;;extracellular exosome;;cytosol;;regulation of angiogenesis;;nucleoplasm;;mRNA catabolic process;;angiogenin-PRI complex	K16634	RNH1	------	------	NP_976320	ribonuclease inhibitor [Homo sapiens]	------		------	------	DOID:1909;; DOID:4;; DOID:5419	melanoma;; disease;; schizophrenia	disease of cellular proliferation;;-;;disease of mental health	RNH1	3J3E6	S:Function unknown	P13489	Ribonuclease inhibitor OS=Homo sapiens OX=9606 GN=RNH1 PE=1 SV=2	PF13516;; PF18779;; PF12799(LRR_4:Leucine Rich repeats ;; PF13855;; PF00560	LRR_6;;LRR_RI_capping;;-;;LRR_8;;LRR_1	Leucine Rich repeat;;Capping Ribonuclease inhibitor Leucine Rich Repeat;; copies);;Leucine rich repeat;;Leucine Rich Repeat	9.16	9.03	6.09	4.6	1.69	14.12	7.3	4.24	15.18	9.32	1.33	4.19	5.82	5.89	3.01	42.57	1.69	5.54	9.83	15.66	13.92	11.03	17.91
ENSG00000023287	RB1CC1	RB1 inducible coiled-coil 1 [Source:HGNC Symbol;Acc:HGNC:15574]	GO:0034727;; GO:2001237;; GO:0030242;; GO:0016236;; GO:0019898;; GO:0034045;; GO:0001889;; GO:0007049;; GO:0000045;; GO:0016241;; GO:0061709;; GO:0006914;; GO:0031965;; GO:0061723;; GO:0019901;; GO:0046330;; GO:1990316;; GO:0005789;; GO:0007507;; GO:0045793;; GO:0000407;; GO:0000422;; GO:0005829;; GO:0005764;; GO:0001934	biological_process;;biological_process;;biological_process;;biological_process;;cellular_component;;cellular_component;;biological_process;;biological_process;;biological_process;;biological_process;;biological_process;;biological_process;;cellular_component;;biological_process;;molecular_function;;biological_process;;cellular_component;;cellular_component;;biological_process;;biological_process;…	piecemeal microautophagy of nucleus;;negative regulation of extrinsic apoptotic signaling pathway;;pexophagy;;macroautophagy;;extrinsic component of membrane;;pre-autophagosomal structure membrane;;liver development;;cell cycle;;autophagosome assembly;;regulation of macroautophagy;;reticulophagy;;autophagy;;nuclear membrane;;glycophagy;;protein kinase binding;;positive regulation of JNK cascade;;…	K17589	RB1CC1	hsa04211;; hsa04140;; hsa05014(Amyotrophic lateral sclerosis ;; hsa05016;; hsa05017;; hsa05010	Longevity regulating pathway;;Autophagy - animal;;ALS);;Huntington disease;;Spinocerebellar ataxia;;Alzheimer disease	NP_055596	RB1-inducible coiled-coil protein 1 isoform 1 [Homo sapiens]	R-HSA-8948046;;R-HSA-5333627;;R-HSA-5675845	RB1CC1;;RB1CC1;;p-RB1CC1	R-HSA-1632852;R-HSA-9612973;R-HSA-1632852;R-HSA-9612973;R-HSA-1632852;R-HSA-9612973	Macroautophagy;Autophagy;Macroautophagy;Autophagy;Macroautophagy;Autophagy	DOID:162	cancer	disease of cellular proliferation	RB1CC1	3J8VZ;; 3J8VZ	K:Transcription;;T:Signal transduction mechanisms	Q8TDY2	RB1-inducible coiled-coil protein 1 OS=Homo sapiens OX=9606 GN=RB1CC1 PE=1 SV=3	PF10377;; PF04108	ATG11;;ATG17_like	Autophagy-related protein 11;;Autophagy protein ATG17-like domain	4.29	0.17	1.73	0.16	1.04	0.19	1.83	0.89	6.25	0.89	0.97	0.15	0.61	0.84	3.33	9.05	0.54	0.13	2.56	0.81	0.44	6.64	7.43
ENSG00000023318	ERP44	endoplasmic reticulum protein 44 [Source:HGNC Symbol;Acc:HGNC:18311]	GO:0006986;; GO:0006457;; GO:0070062;; GO:0005793;; GO:0009986;; GO:0043312;; GO:0005788;; GO:0005789;; GO:0005576;; GO:0003756;; GO:0035580;; GO:0045454;; GO:0009100;; GO:0034976	biological_process;;biological_process;;cellular_component;;cellular_component;;cellular_component;;biological_process;;cellular_component;;cellular_component;;cellular_component;;molecular_function;;cellular_component;;biological_process;;biological_process;;biological_process	response to unfolded protein;;protein folding;;extracellular exosome;;endoplasmic reticulum-Golgi intermediate compartment;;cell surface;;neutrophil degranulation;;endoplasmic reticulum lumen;;endoplasmic reticulum membrane;;extracellular region;;protein disulfide isomerase activity;;specific granule lumen;;cell redox homeostasis;;glycoprotein metabolic process;;response to endoplasmic reticulum …	K17264	ERP44, TXNDC4	------	------	NP_055866	endoplasmic reticulum resident protein 44 precursor [Homo sapiens]	R-HSA-6806302;;R-HSA-6799567	ERP44;;ERP44	R-HSA-168256;R-HSA-168249;R-HSA-6798695;R-HSA-168256;R-HSA-168249;R-HSA-6798695	Immune System;Innate Immune System;Neutrophil degranulation;Immune System;Innate Immune System;Neutrophil degranulation	------	------	------	ERP44	3J5IA;; 3J5IA	C:Energy production and conversion;;O:Posttranslational modification, protein turnover, chaperones	Q9BS26	Endoplasmic reticulum resident protein 44 OS=Homo sapiens OX=9606 GN=ERP44 PE=1 SV=1	PF00085;; PF13848;; PF01216;; PF07449;; PF04756;; PF13098	Thioredoxin;;Thioredoxin_6;;Calsequestrin;;HyaE;;OST3_OST6;;Thioredoxin_2	Thioredoxin;;Thioredoxin-like domain;;Calsequestrin;;Hydrogenase-1 expression protein HyaE;;OST3 / OST6 family, transporter family;;Thioredoxin-like domain	5.08	0.51	2.04	0.37	10.44	2.39	2.48	0.99	6.94	0.98	1.63	0.63	1.96	5.95	21.23	12.19	5.04	1.16	2.92	1	1.38	7.98	8.2
ENSG00000023330	ALAS1	5'-aminolevulinate synthase 1 [Source:HGNC Symbol;Acc:HGNC:396]	GO:0019216;; GO:0006783;; GO:0006782;; GO:0005829;; GO:0005739;; GO:0005654;; GO:0030170;; GO:0005759;; GO:0003870;; GO:0042802;; GO:0007005	biological_process;;biological_process;;biological_process;;cellular_component;;cellular_component;;cellular_component;;molecular_function;;cellular_component;;molecular_function;;molecular_function;;biological_process	regulation of lipid metabolic process;;heme biosynthetic process;;protoporphyrinogen IX biosynthetic process;;cytosol;;mitochondrion;;nucleoplasm;;pyridoxal phosphate binding;;mitochondrial matrix;;5-aminolevulinate synthase activity;;identical protein binding;;mitochondrion organization	K00643	E2.3.1.37, ALAS	hsa00260;; hsa00860	Glycine, serine and threonine metabolism;;Porphyrin and chlorophyll metabolism	NP_954635	5-aminolevulinate synthase, nonspecific, mitochondrial isoform 1 precursor [Homo sapiens]	R-HSA-1022086;;R-HSA-189438	PXLP-ALAS1;;ALAS1	R-HSA-189451;R-HSA-1430728;R-HSA-189445;R-HSA-1989781;R-HSA-1852241;R-HSA-2151201;R-HSA-1592230;R-HSA-1430728;R-HSA-556833;R-HSA-400206	Heme biosynthesis;Metabolism;Metabolism of porphyrins;PPARA activates gene expression;Organelle biogenesis and maintenance;Transcriptional activation of mitochondrial biogenesis;Mitochondrial biogenesis;Metabolism;Metabolism of lipids;Regulation of lipid metabolism by PPARalpha	DOID:2355;; DOID:10652	anemia;; Alzheimer's disease	disease of anatomical entity;;disease of anatomical entity	ALAS1	3J5KA	H:Coenzyme transport and metabolism	P13196	5-aminolevulinate synthase, nonspecific, mitochondrial OS=Homo sapiens OX=9606 GN=ALAS1 PE=1 SV=2	PF00155;; PF09029;; PF01053;; PF00266	Aminotran_1_2;;Preseq_ALAS;;Cys_Met_Meta_PP;;Aminotran_5	Aminotransferase class I and II;;5-aminolevulinate synthase presequence;;Cys/Met metabolism PLP-dependent enzyme;;Aminotransferase class-V	6.54	1.83	5.33	1.12	12.65	3.72	3.78	2.3	8.61	3.08	3.48	1.56	3.56	8.46	16.09	15.08	3.08	1.85	3.47	3.47	2.45	8.65	11.31
ENSG00000023445	BIRC3	baculoviral IAP repeat containing 3 [Source:HGNC Symbol;Acc:HGNC:591]	GO:0045121;; GO:0038061;; GO:0033209;; GO:0010803;; GO:0007166;; GO:0042981;; GO:0045088;; GO:0005737;; GO:2000116;; GO:0004842;; GO:0005634;; GO:0050727;; GO:0005654;; GO:0016740;; GO:0043066;; GO:0031398;; GO:0035666;; GO:0046872;; GO:0016579;; GO:0043027;; GO:0043123;; GO:0060544;; GO:0060546;; GO:0051291;; GO:0034121;; GO:0007283;; GO:1990001;; GO:0061630;; GO:0002756;; GO:0032991;; GO:003953…	cellular_component;;biological_process;;biological_process;;biological_process;;biological_process;;biological_process;;biological_process;;cellular_component;;biological_process;;molecular_function;;cellular_component;;biological_process;;cellular_component;;molecular_function;;biological_process;;biological_process;;biological_process;;molecular_function;;biological_process;;molecular_function;…	membrane raft;;NIK/NF-kappaB signaling;;tumor necrosis factor-mediated signaling pathway;;regulation of tumor necrosis factor-mediated signaling pathway;;cell surface receptor signaling pathway;;regulation of apoptotic process;;regulation of innate immune response;;cytoplasm;;regulation of cysteine-type endopeptidase activity;;ubiquitin-protein transferase activity;;nucleus;;regulation of inflamm…	K16060	BIRC2_3	hsa05132;; hsa04120;; hsa01524;; hsa05200;; hsa04621;; hsa04390;; hsa05222;; hsa04510;; hsa05145;; hsa04668;; hsa04210;; hsa04064;; hsa05202;; hsa04215;; hsa04217;; hsa05168	Salmonella infection;;Ubiquitin mediated proteolysis;;Platinum drug resistance;;Pathways in cancer;;NOD-like receptor signaling pathway;;Hippo signaling pathway;;Small cell lung cancer;;Focal adhesion;;Toxoplasmosis;;TNF signaling pathway;;Apoptosis;;NF-kappa B signaling pathway;;Transcriptional misregulation in cancer;;Apoptosis - multiple species;;Necroptosis;;Herpes simplex virus 1 infection	NP_892007.1	baculoviral IAP repeat-containing protein 3 [Homo sapiens]	R-HSA-50845;;R-HSA-5668478;;R-HSA-5675478	BIRC3;;K63polyUb-BIRC3;;K48pUb-BIRC3	R-HSA-937061;R-HSA-937041;R-HSA-168256;R-HSA-5357905;R-HSA-1280215;R-HSA-5357801;R-HSA-5676594;R-HSA-597592;R-HSA-168927;R-HSA-73887;R-HSA-5668541;R-HSA-168164;R-HSA-168898;R-HSA-168638;R-HSA-166016;R-HSA-5213460;R-HSA-168249;R-HSA-392499;R-HSA-5218859;R-HSA-166166;R-HSA-5357956;R-HSA-5675482;R-HSA-75893;R-HSA-5688426;R-HSA-168643;R-HSA-5689880;R-HSA-162582;R-HSA-1280215;R-HSA-5668541;R-HSA-16825…	TRIF(TICAM1)-mediated TLR4 signaling ;IKK complex recruitment mediated by RIP1;Immune System;Regulation of TNFR1 signaling;Cytokine Signaling in Immune system;Programmed Cell Death;TNF receptor superfamily (TNFSF) members mediating non-canonical NF-kB pathway;Post-translational protein modification;TICAM1, RIP1-mediated IKK complex recruitment;Death Receptor Signalling;TNFR2 non-canonical NF-kB p…	DOID:4766;; DOID:4;; DOID:2377;; DOID:1240;; DOID:11054;; DOID:8577;; DOID:9499;; DOID:2645;; DOID:10283;; DOID:219;; DOID:1040;; DOID:162;; DOID:1324;; DOID:225	embryoma;; disease;; multiple sclerosis;; leukemia;; urinary bladder cancer;; ulcerative colitis;; disseminated eosinophilic collagen disease;; benign mesothelioma;; prostate cancer;; colon cancer;; chronic lymphocytic leukemia;; cancer;; lung cancer;; syndrome	disease of cellular proliferation;;-;;disease of anatomical entity;;disease of cellular proliferation;;disease of cellular proliferation;;disease of anatomical entity;;disease of anatomical entity;;disease of cellular proliferation;;disease of cellular proliferation;;disease of cellular proliferation;;disease of cellular proliferation;;disease of cellular proliferation;;disease of cellular prolif…	BIRC3	3J2MG	O:Posttranslational modification, protein turnover, chaperones	Q13489	Baculoviral IAP repeat-containing protein 3 OS=Homo sapiens OX=9606 GN=BIRC3 PE=1 SV=2	PF13920(zf-C3HC4_3:Zinc finger, C3HC4 type ;; PF00653;; PF00619;; PF14447	-;;BIR;;CARD;;Prok-RING_4	ING finger);;Inhibitor of Apoptosis domain;;Caspase recruitment domain;;Prokaryotic RING finger family 4	4.5	0.48	0.48	0.16	4.29	0.73	3.66	1.53	7.05	1.56	0.37	0.09	0.22	4.34	2.83	16.63	2.73	0.46	4.33	3.21	1.19	3.74	11.61
ENSG00000023697	DERA	deoxyribose-phosphate aldolase [Source:HGNC Symbol;Acc:HGNC:24269]	GO:0004139;; GO:0046386;; GO:0005829;; GO:0016052;; GO:0043312;; GO:1904813;; GO:0046121;; GO:0006098;; GO:0009264;; GO:0034774;; GO:0005634;; GO:0005576	molecular_function;;biological_process;;cellular_component;;biological_process;;biological_process;;cellular_component;;biological_process;;biological_process;;biological_process;;cellular_component;;cellular_component;;cellular_component	deoxyribose-phosphate aldolase activity;;deoxyribose phosphate catabolic process;;cytosol;;carbohydrate catabolic process;;neutrophil degranulation;;ficolin-1-rich granule lumen;;deoxyribonucleoside catabolic process;;pentose-phosphate shunt;;deoxyribonucleotide catabolic process;;secretory granule lumen;;nucleus;;extracellular region	K01619	deoC, DERA	hsa00030	Pentose phosphate pathway	NP_057038	deoxyribose-phosphate aldolase isoform 1 [Homo sapiens]	R-HSA-6787324;;R-HSA-6803295;;R-HSA-6806489;;R-HSA-6803313	DERA;;DERA;;DERA;;DERA	R-HSA-1430728;R-HSA-71336;R-HSA-71387;R-HSA-168256;R-HSA-168249;R-HSA-6798695;R-HSA-168256;R-HSA-168249;R-HSA-6798695;R-HSA-168256;R-HSA-168249;R-HSA-6798695	Metabolism;Pentose phosphate pathway;Metabolism of carbohydrates;Immune System;Innate Immune System;Neutrophil degranulation;Immune System;Innate Immune System;Neutrophil degranulation;Immune System;Innate Immune System;Neutrophil degranulation	------	------	------	DERA	3JDWQ	F:Nucleotide transport and metabolism	Q9Y315	Deoxyribose-phosphate aldolase OS=Homo sapiens OX=9606 GN=DERA PE=1 SV=2	PF01791;; PF20028	DeoC;;VMAP-C	DeoC/LacD family aldolase;;vWA-MoxR associated protein C-terminal domain	2.98	0.48	1.37	0.22	4.18	0.94	1.09	0.75	2.71	0.53	1.13	0.3	0.76	2.06	5.35	4.54	1.82	0.39	1.44	0.36	0.89	3.61	4.61
ENSG00000023734	STRAP	serine/threonine kinase receptor associated protein [Source:HGNC Symbol;Acc:HGNC:30796]	GO:0005737;; GO:0000387;; GO:0010719;; GO:0010633;; GO:0060394;; GO:0005829;; GO:0000122;; GO:0050680;; GO:0005654;; GO:0032797;; GO:0003723;; GO:0005102;; GO:0034719;; GO:0030512;; GO:0030277	cellular_component;;biological_process;;biological_process;;biological_process;;biological_process;;cellular_component;;biological_process;;biological_process;;cellular_component;;cellular_component;;molecular_function;;molecular_function;;cellular_component;;biological_process;;biological_process	cytoplasm;;spliceosomal snRNP assembly;;negative regulation of epithelial to mesenchymal transition;;negative regulation of epithelial cell migration;;negative regulation of pathway-restricted SMAD protein phosphorylation;;cytosol;;negative regulation of transcription from RNA polymerase II promoter;;negative regulation of epithelial cell proliferation;;nucleoplasm;;SMN complex;;RNA binding;;rece…	K13137	STRAP, UNRIP	------	------	KAI2564646.1	serine/threonine kinase receptor associated protein [Homo sapiens]	R-HSA-2127556	STRAP	R-HSA-170834;R-HSA-9006936;R-HSA-2173789;R-HSA-162582;R-HSA-2173788	Signaling by TGF-beta Receptor Complex;Signaling by TGFB family members;TGF-beta receptor signaling activates SMADs;Signal Transduction;Downregulation of TGF-beta receptor signaling	------	------	------	STRAP	3J5ZY	I:Lipid transport and metabolism	Q9Y3F4	Serine-threonine kinase receptor-associated protein OS=Homo sapiens OX=9606 GN=STRAP PE=1 SV=1	PF00400;; PF20426;; PF12894	WD40;;NBCH_WD40;;ANAPC4_WD40	WD domain, G-beta repeat;;Neurobeachin beta propeller domain;;Anaphase-promoting complex subunit 4 WD40 domain	4.8	0.75	1.54	0.44	25.9	3.73	2.7	2.05	6.98	1.57	1.96	0.49	1.8	7.69	14.21	10.38	8.07	2.14	2.83	1.34	2.36	4.9	6.91
ENSG00000023892	DEF6	DEF6 guanine nucleotide exchange factor [Source:HGNC Symbol;Acc:HGNC:2760]	GO:0005737;; GO:0005856;; GO:0030175;; GO:0005829;; GO:0016020;; GO:0005654;; GO:0005886;; GO:0048471;; GO:0005634	cellular_component;;cellular_component;;cellular_component;;cellular_component;;cellular_component;;cellular_component;;cellular_component;;cellular_component;;cellular_component	cytoplasm;;cytoskeleton;;filopodium;;cytosol;;membrane;;nucleoplasm;;plasma membrane;;perinuclear region of cytoplasm;;nucleus	K20072	SWAP70	------	------	NP_071330	differentially expressed in FDCP 6 homolog [Homo sapiens]	R-HSA-9691487	DEF6	R-HSA-9012999;R-HSA-194315;R-HSA-8980692;R-HSA-162582;R-HSA-9013404;R-HSA-9716542;R-HSA-9013149;R-HSA-9013148	RHO GTPase cycle;Signaling by Rho GTPases;RHOA GTPase cycle;Signal Transduction;RAC2 GTPase cycle;Signaling by Rho GTPases, Miro GTPases and RHOBTB3;RAC1 GTPase cycle;CDC42 GTPase cycle	DOID:3459	breast carcinoma	disease of cellular proliferation	DEF6	3J4F9	T:Signal transduction mechanisms	Q9H4E7	Differentially expressed in FDCP 6 homolog OS=Homo sapiens OX=9606 GN=DEF6 PE=1 SV=1	PF00169;; PF15409;; PF08458	PH;;PH_8;;PH_2	PH domain;;Pleckstrin homology domain;;Plant pleckstrin homology-like region	15.45	5.72	9.83	3.65	11.14	5.71	8.85	3.46	23.02	6.82	3.17	2.4	4.93	12.02	15.83	32.57	6.75	4.68	10.21	14.39	9.71	19.79	22.22
ENSG00000023902	PLEKHO1	pleckstrin homology domain containing O1 [Source:HGNC Symbol;Acc:HGNC:24310]	GO:0005737;; GO:0005634;; GO:0008360;; GO:0036195;; GO:0072673;; GO:0007520;; GO:0051451;; GO:0032587	cellular_component;;cellular_component;;biological_process;;cellular_component;;biological_process;;biological_process;;biological_process;;cellular_component	cytoplasm;;nucleus;;regulation of cell shape;;muscle cell projection membrane;;lamellipodium morphogenesis;;myoblast fusion;;myoblast migration;;ruffle membrane	K24022	PLEKHO	------	------	NP_001291652	pleckstrin homology domain-containing family O member 1 isoform b [Homo sapiens]	------		------	------	------	------	------	PLEKHO1	3J1ZD	T:Signal transduction mechanisms	Q53GL0	Pleckstrin homology domain-containing family O member 1 OS=Homo sapiens OX=9606 GN=PLEKHO1 PE=1 SV=2	PF00169	PH	PH domain	8.97	8.07	6.42	4.28	16.23	22.41	11.87	4.67	33.95	7.99	4	7.04	11.87	34.56	76.39	67.64	22.44	13.05	12.47	10.24	14.26	13.06	27.28
ENSG00000024048	UBR2	ubiquitin protein ligase E3 component n-recognin 2 [Source:HGNC Symbol;Acc:HGNC:21289]	GO:0071596;; GO:0005737;; GO:0033522;; GO:0071233;; GO:0070728;; GO:0006342;; GO:0005829;; GO:0010529;; GO:0000151;; GO:0016567;; GO:0007283;; GO:0000785;; GO:0008270;; GO:0032007;; GO:0007131;; GO:0005634;; GO:0061630;; GO:0000209;; GO:0007140;; GO:0007141	biological_process;;cellular_component;;biological_process;;biological_process;;molecular_function;;biological_process;;cellular_component;;biological_process;;cellular_component;;biological_process;;biological_process;;cellular_component;;molecular_function;;biological_process;;biological_process;;cellular_component;;molecular_function;;biological_process;;biological_process;;biological_process	ubiquitin-dependent protein catabolic process via the N-end rule pathway;;cytoplasm;;histone H2A ubiquitination;;cellular response to leucine;;leucine binding;;chromatin silencing;;cytosol;;negative regulation of transposition;;ubiquitin ligase complex;;protein ubiquitination;;spermatogenesis;;chromatin;;zinc ion binding;;negative regulation of TOR signaling;;reciprocal meiotic recombination;;nuc…	K10626	UBR2	------	------	NP_056070	E3 ubiquitin-protein ligase UBR2 isoform 1 [Homo sapiens]	R-HSA-976055	UBR2	R-HSA-983169;R-HSA-983168;R-HSA-168256;R-HSA-1280218	Class I MHC mediated antigen processing & presentation;Antigen processing: Ubiquitination & Proteasome degradation;Immune System;Adaptive Immune System	------	------	------	UBR2	3JBXW	O:Posttranslational modification, protein turnover, chaperones	Q8IWV8	E3 ubiquitin-protein ligase UBR2 OS=Homo sapiens OX=9606 GN=UBR2 PE=1 SV=1	PF02617;; PF02207(zf-UBR:Putative zinc finger in N-recognin ;; PF18995	ClpS;;-;;PRT6_C	ATP-dependent Clp protease adaptor protein ClpS;;BR box);;Proteolysis_6 C-terminal	7.37	0.6	3.46	0.57	2.14	0.47	3.62	1.19	11.78	1.68	1.92	0.23	0.96	2.11	8.77	22.41	1.55	0.33	4.81	1.5	1.03	12.43	13.52
ENSG00000024862	CCDC28A	coiled-coil domain containing 28A [Source:HGNC Symbol;Acc:HGNC:21098]	------	------	------	------	------	------	------	NP_056254.1	-	------		------	------	------	------	------	CCDC28A	3JAPX	S:Function unknown	Q8IWP9	Coiled-coil domain-containing protein 28A OS=Homo sapiens OX=9606 GN=CCDC28A PE=1 SV=1	PF13270(DUF4061:Domain of unknown function ;; PF13270	-;;CCDC28	UF4061);;Coiled-coil domain-containing protein 28	11.09	1.51	5.13	1.25	9.57	3.79	4.92	2.2	17.36	2.39	5.15	0.83	3.15	8.92	34.01	22.56	6.25	1.65	5.49	1.73	2.97	14.91	21.13
ENSG00000025293	PHF20	PHD finger protein 20 [Source:HGNC Symbol;Acc:HGNC:16098]	GO:0000123;; GO:0043982;; GO:0005829;; GO:0043981;; GO:0031965;; GO:0043984;; GO:0005654;; GO:0003677;; GO:1901796;; GO:0046872;; GO:0071339;; GO:0000981	cellular_component;;biological_process;;cellular_component;;biological_process;;cellular_component;;biological_process;;cellular_component;;molecular_function;;biological_process;;molecular_function;;cellular_component;;molecular_function	histone acetyltransferase complex;;histone H4-K8 acetylation;;cytosol;;histone H4-K5 acetylation;;nuclear membrane;;histone H4-K16 acetylation;;nucleoplasm;;DNA binding;;regulation of signal transduction by p53 class mediator;;metal ion binding;;MLL1 complex;;RNA polymerase II transcription factor activity, sequence-specific DNA binding	K18402	PHF20	------	------	NP_057520	PHD finger protein 20 [Homo sapiens]	R-HSA-3222239;;R-HSA-6805776;;R-HSA-6805794	PHF20;;p-S291-PHF20;;p-S291-PHF20	R-HSA-3700989;R-HSA-6804759;R-HSA-5633007;R-HSA-69615;R-HSA-69620;R-HSA-212436;R-HSA-74160;R-HSA-6804757;R-HSA-69563;R-HSA-3214847;R-HSA-6806003;R-HSA-4839726;R-HSA-69580;R-HSA-1640170;R-HSA-69541;R-HSA-73857;R-HSA-3247509;R-HSA-3700989;R-HSA-6804759;R-HSA-5633007;R-HSA-212436;R-HSA-74160;R-HSA-73857;R-HSA-3700989;R-HSA-6804759;R-HSA-5633007;R-HSA-212436;R-HSA-74160;R-HSA-73857	Transcriptional Regulation by TP53;Regulation of TP53 Activity through Association with Co-factors;Regulation of TP53 Activity;G1/S DNA Damage Checkpoints;Cell Cycle Checkpoints;Generic Transcription Pathway;Gene expression (Transcription);Regulation of TP53 Degradation;p53-Dependent G1 DNA Damage Response;HATs acetylate histones;Regulation of TP53 Expression and Degradation;Chromatin organizatio…	DOID:162	cancer	disease of cellular proliferation	PHF20	3J70G	S:Function unknown	Q9BVI0	PHD finger protein 20 OS=Homo sapiens OX=9606 GN=PHF20 PE=1 SV=2	PF18115;; PF12618(DUF3776:Protein of unknown function ;; PF00628;; PF18104;; PF02820	Tudor_3;;-;;PHD;;Tudor_2;;MBT	DNA repair protein Crb2 Tudor domain;;UF3776);;PHD-finger;;Jumonji domain-containing protein 2A Tudor domain;;mbt repeat	6.02	0.66	1.84	0.8	5.64	1.32	3.46	1.83	6.94	1.63	1.15	0.48	0.97	4.2	10.39	14.68	3.99	0.89	4.07	2.55	2.21	5.06	8.32
ENSG00000025708	TYMP	thymidine phosphorylase [Source:HGNC Symbol;Acc:HGNC:3148]	GO:0043097;; GO:0000002;; GO:0008083;; GO:0016154;; GO:0006206;; GO:0009032;; GO:0030154;; GO:0004645;; GO:0006935;; GO:0031641;; GO:0006213;; GO:1905333;; GO:0046135;; GO:0051969;; GO:0001525;; GO:0005829;; GO:0042803	biological_process;;biological_process;;molecular_function;;molecular_function;;biological_process;;molecular_function;;biological_process;;molecular_function;;biological_process;;biological_process;;biological_process;;biological_process;;biological_process;;biological_process;;biological_process;;cellular_component;;molecular_function	pyrimidine nucleoside salvage;;mitochondrial genome maintenance;;growth factor activity;;pyrimidine-nucleoside phosphorylase activity;;pyrimidine nucleobase metabolic process;;thymidine phosphorylase activity;;cell differentiation;;phosphorylase activity;;chemotaxis;;regulation of myelination;;pyrimidine nucleoside metabolic process;;regulation of gastric motility;;pyrimidine nucleoside catabolic…	K00758	deoA, TYMP	hsa00983;; hsa05219;; hsa00240	Drug metabolism - other enzymes;;Bladder cancer;;Pyrimidine metabolism	NP_001244918	thymidine phosphorylase isoform 2 [Homo sapiens]	R-HSA-73610	TYMP	R-HSA-8956319;R-HSA-73614;R-HSA-8956321;R-HSA-15869;R-HSA-73621;R-HSA-1430728	Nucleotide catabolism;Pyrimidine salvage;Nucleotide salvage;Metabolism of nucleotides;Pyrimidine catabolism;Metabolism	DOID:4606;; DOID:1749;; DOID:5082;; DOID:3459;; DOID:4947;; DOID:4897;; DOID:3910;; DOID:10286;; DOID:162;; DOID:1520;; DOID:4001;; DOID:326;; DOID:4074;; DOID:3498	bile duct cancer;; squamous cell carcinoma;; liver cirrhosis;; breast carcinoma;; cholangiocarcinoma;; bile duct carcinoma;; lung adenocarcinoma;; prostate carcinoma;; cancer;; colon carcinoma;; ovarian carcinoma;; ischemia;; pancreatic adenocarcinoma;; pancreatic ductal adenocarcinoma	disease of cellular proliferation;;disease of cellular proliferation;;disease of anatomical entity;;disease of cellular proliferation;;disease of cellular proliferation;;disease of cellular proliferation;;disease of cellular proliferation;;disease of cellular proliferation;;disease of cellular proliferation;;disease of cellular proliferation;;disease of cellular proliferation;;disease of anatomic…	TYMP	3J3DV	G:Carbohydrate transport and metabolism	P19971	Thymidine phosphorylase OS=Homo sapiens OX=9606 GN=TYMP PE=1 SV=2	PF02885;; PF00591;; PF07831	Glycos_trans_3N;;Glycos_transf_3;;PYNP_C	Glycosyl transferase family, helical bundle domain;;Glycosyl transferase family, a/b domain;;Pyrimidine nucleoside phosphorylase C-terminal domain	24.56	73.61	48.3	21.18	37.2	120.6	29.83	10.64	108.42	41.4	7.17	10.99	18.89	17.45	56.97	161.47	18.1	27.68	43.64	49.07	54.87	84.24	106.16
ENSG00000025796	SEC63	SEC63 homolog, protein translocation regulator [Source:HGNC Symbol;Acc:HGNC:21082]	GO:0016020;; GO:0010259;; GO:0038023;; GO:0005783;; GO:0005829;; GO:0006612;; GO:0006620;; GO:0006614;; GO:0005789;; GO:0006807;; GO:0001889;; GO:0003723;; GO:0031204;; GO:0031207;; GO:0016021	cellular_component;;biological_process;;molecular_function;;cellular_component;;cellular_component;;biological_process;;biological_process;;biological_process;;cellular_component;;biological_process;;biological_process;;molecular_function;;biological_process;;cellular_component;;cellular_component	membrane;;multicellular organism aging;;signaling receptor activity;;endoplasmic reticulum;;cytosol;;protein targeting to membrane;;posttranslational protein targeting to membrane;;SRP-dependent cotranslational protein targeting to membrane;;endoplasmic reticulum membrane;;nitrogen compound metabolic process;;liver development;;RNA binding;;posttranslational protein targeting to membrane, translo…	K09540	SEC63, DNAJC23	hsa04141;; hsa03060	Protein processing in endoplasmic reticulum;;Protein export	XP_016865707	translocation protein SEC63 homolog isoform X1 [Homo sapiens]	------		------	------	DOID:409	liver disease	disease of anatomical entity	SEC63	3JEID;; 3JEID	O:Posttranslational modification, protein turnover, chaperones;;U:Intracellular trafficking, secretion, and vesicular transport	Q9UGP8	Translocation protein SEC63 homolog OS=Homo sapiens OX=9606 GN=SEC63 PE=1 SV=2	PF02889;; PF00226	Sec63;;DnaJ	Sec63 Brl domain;;DnaJ domain	1.66	0.25	0.45	0.16	5.06	0.58	0.93	0.45	2.48	0.48	0.29	0.06	0.61	2.14	6.97	5.41	2.15	0.35	1.83	0.82	0.37	2.34	3.03
ENSG00000026025	VIM	vimentin [Source:HGNC Symbol;Acc:HGNC:12692]	GO:0005200;; GO:0071222;; GO:0019221;; GO:0060020;; GO:0071225;; GO:0032967;; GO:0005925;; GO:0005737;; GO:0070062;; GO:0043488;; GO:0005777;; GO:0043005;; GO:0045727;; GO:0042802;; GO:0005856;; GO:1990254;; GO:0070307;; GO:0005212;; GO:0031252;; GO:0030049;; GO:0045335;; GO:0005882;; GO:0010977;; GO:0019904;; GO:0005886;; GO:0014002;; GO:0005844;; GO:0016363;; GO:0045109;; GO:0060395;; GO:000582…	molecular_function;;biological_process;;biological_process;;biological_process;;biological_process;;biological_process;;cellular_component;;cellular_component;;cellular_component;;biological_process;;cellular_component;;cellular_component;;biological_process;;molecular_function;;cellular_component;;molecular_function;;biological_process;;molecular_function;;cellular_component;;biological_process;…	structural constituent of cytoskeleton;;cellular response to lipopolysaccharide;;cytokine-mediated signaling pathway;;Bergmann glial cell differentiation;;cellular response to muramyl dipeptide;;positive regulation of collagen biosynthetic process;;focal adhesion;;cytoplasm;;extracellular exosome;;regulation of mRNA stability;;peroxisome;;neuron projection;;positive regulation of translation;;ide…	K07606	VIM	hsa05206;; hsa05169	MicroRNAs in cancer;;Epstein-Barr virus infection	NP_003371	vimentin [Homo sapiens]	R-HSA-9660019;;R-HSA-9659977;;R-HSA-350316;;R-HSA-350317;;R-HSA-350264;;R-HSA-350323;;R-HSA-350294;;R-HSA-201600;;R-HSA-350314;;R-HSA-9657898;;R-HSA-9646687	Vimentin;;Vimentin;;VIM(430-466);;VIM(2-429);;VIM(2-85);;VIM(2-259);;VIM(86-466);;VIM;;VIM(260-466);;Vimentin;;Vimentin	R-HSA-9615710;R-HSA-9612973;R-HSA-9613829;R-HSA-9612973;R-HSA-111465;R-HSA-75153;R-HSA-5357801;R-HSA-109581;R-HSA-264870;R-HSA-111465;R-HSA-75153;R-HSA-5357801;R-HSA-109581;R-HSA-264870;R-HSA-111465;R-HSA-75153;R-HSA-5357801;R-HSA-109581;R-HSA-264870;R-HSA-111465;R-HSA-75153;R-HSA-5357801;R-HSA-109581;R-HSA-264870;R-HSA-111465;R-HSA-75153;R-HSA-5357801;R-HSA-109581;R-HSA-264870;R-HSA-75153;R-HSA-…	Late endosomal microautophagy;Autophagy;Chaperone Mediated Autophagy;Autophagy;Apoptotic cleavage of cellular proteins;Apoptotic execution phase;Programmed Cell Death;Apoptosis;Caspase-mediated cleavage of cytoskeletal proteins;Apoptotic cleavage of cellular proteins;Apoptotic execution phase;Programmed Cell Death;Apoptosis;Caspase-mediated cleavage of cytoskeletal proteins;Apoptotic cleavage of …	DOID:1909;; DOID:2237;; DOID:8398;; DOID:7148;; DOID:3559;; DOID:1115;; DOID:684;; DOID:1749;; DOID:1883;; DOID:4007;; DOID:399;; DOID:3459;; DOID:4947;; DOID:10286;; DOID:5419;; DOID:162;; DOID:4928;; DOID:7319;; DOID:769;; DOID:848;; DOID:4644	melanoma;; hepatitis;; osteoarthritis;; rheumatoid arthritis;; pseudomyxoma peritonei;; sarcoma;; hepatocellular carcinoma;; squamous cell carcinoma;; hepatitis C;; bladder carcinoma;; tuberculosis;; breast carcinoma;; cholangiocarcinoma;; prostate carcinoma;; schizophrenia;; cancer;; intrahepatic cholangiocarcinoma;; axonal neuropathy;; neuroblastoma;; arthritis;; epidermolysis bullosa simplex	disease of cellular proliferation;;disease of anatomical entity;;disease of anatomical entity;;disease of anatomical entity;;disease of cellular proliferation;;disease of cellular proliferation;;disease of cellular proliferation;;disease of cellular proliferation;;disease by infectious agent;;disease of cellular proliferation;;disease by infectious agent;;disease of cellular proliferation;;diseas…	VIM	3J270	Z:Cytoskeleton	P08670	Vimentin OS=Homo sapiens OX=9606 GN=VIM PE=1 SV=4	PF00038;; PF04732(Filament_head:Intermediate filament head ;; PF14988(DUF4515:Domain of unknown function	Filament;;-;;-	Intermediate filament protein;;NA binding) region;;UF4515)	205.13	36.66	129.3	32	394.98	80.91	81.03	54.19	216.48	67.03	142.61	48.45	119.87	250.14	806.6	444.17	243.05	51.57	157.27	85.98	88.82	351.12	286.57
ENSG00000026103	FAS	Fas cell surface death receptor [Source:HGNC Symbol;Acc:HGNC:11920]	GO:0007165;; GO:0005515	biological_process;;molecular_function	signal transduction;;protein binding	------	------	------	------	NP_000034.1	tumor necrosis factor receptor superfamily member 6 isoform 1 precursor [Homo sapiens]	------		------	------	------	------	------	------	3J9SQ;; 3J9CR	T:Signal transduction mechanisms;;T:Signal transduction mechanisms	P25445	Tumor necrosis factor receptor superfamily member 6 OS=Homo sapiens OX=9606 GN=FAS PE=1 SV=1	PF00020;; PF00531	TNFR_c6;;Death	TNFR/NGFR cysteine-rich region;;Death domain	10.11	0.6	2.48	0.3	4.97	1.57	5.08	1.46	11.8	1.41	2.77	0.42	1.13	3.43	17.03	20.9	3.6	0.54	7.92	1	1.33	24.93	24.91
ENSG00000026297	RNASET2	ribonuclease T2 [Source:HGNC Symbol;Acc:HGNC:21686]	GO:0033897;; GO:0043202;; GO:0070062;; GO:0004540;; GO:0004521;; GO:0043312;; GO:0005788;; GO:0005764;; GO:0035578;; GO:0005576;; GO:0003723;; GO:0006401;; GO:0005615	molecular_function;;cellular_component;;cellular_component;;molecular_function;;molecular_function;;biological_process;;cellular_component;;cellular_component;;cellular_component;;cellular_component;;molecular_function;;biological_process;;cellular_component	ribonuclease T2 activity;;lysosomal lumen;;extracellular exosome;;ribonuclease activity;;endoribonuclease activity;;neutrophil degranulation;;endoplasmic reticulum lumen;;lysosome;;azurophil granule lumen;;extracellular region;;RNA binding;;RNA catabolic process;;extracellular space	K01166	RNASET2	------	------	NP_003721	ribonuclease T2 precursor [Homo sapiens]	R-HSA-6799345;;R-HSA-6806248	RNASET2;;RNASET2	R-HSA-168256;R-HSA-168249;R-HSA-6798695;R-HSA-168256;R-HSA-168249;R-HSA-6798695	Immune System;Innate Immune System;Neutrophil degranulation;Immune System;Innate Immune System;Neutrophil degranulation	DOID:1909;; DOID:162	melanoma;; cancer	disease of cellular proliferation;;disease of cellular proliferation	RNASET2	3J9AN	A:RNA processing and modification	O00584	Ribonuclease T2 OS=Homo sapiens OX=9606 GN=RNASET2 PE=1 SV=2	PF00445	Ribonuclease_T2	Ribonuclease T2 family	51.96	16.95	53.4	10.32	127.02	55.64	32.55	12.92	129.89	30.63	44.84	33.63	71.59	91.77	317.1	107.75	94.96	40.59	46.67	28.79	22.17	103.83	74.78
ENSG00000026508	CD44	CD44 molecule (Indian blood group) [Source:HGNC Symbol;Acc:HGNC:1681]	GO:0034116;; GO:0033138;; GO:0005887;; GO:1902166;; GO:0005518;; GO:0042110;; GO:1900625;; GO:0007160;; GO:0035692;; GO:0050900;; GO:0005925;; GO:2000392;; GO:0070062;; GO:0005540;; GO:0005902;; GO:0044344;; GO:0016324;; GO:0043066;; GO:0016477;; GO:0022617;; GO:0005794;; GO:0030214;; GO:0031258;; GO:0098609;; GO:0009986;; GO:0030667;; GO:0016323;; GO:0060333;; GO:0043518;; GO:0006954;; GO:000588…	biological_process;;biological_process;;cellular_component;;biological_process;;molecular_function;;biological_process;;biological_process;;biological_process;;cellular_component;;biological_process;;cellular_component;;biological_process;;cellular_component;;molecular_function;;cellular_component;;biological_process;;cellular_component;;biological_process;;biological_process;;biological_process;…	positive regulation of heterotypic cell-cell adhesion;;positive regulation of peptidyl-serine phosphorylation;;integral component of plasma membrane;;negative regulation of intrinsic apoptotic signaling pathway in response to DNA damage by p53 class mediator;;collagen binding;;T cell activation;;positive regulation of monocyte aggregation;;cell-matrix adhesion;;macrophage migration inhibitory fac…	K06256	CD44	hsa05131;; hsa05205;; hsa05206;; hsa04512;; hsa05169;; hsa04640	Shigellosis;;Proteoglycans in cancer;;MicroRNAs in cancer;;ECM-receptor interaction;;Epstein-Barr virus infection;;Hematopoietic cell lineage	NP_000601	CD44 antigen isoform 1 precursor [Homo sapiens]	R-HSA-6804776;;R-HSA-1031688	CD44;;CD44	R-HSA-168256;R-HSA-168249;R-HSA-6798695;R-HSA-216083;R-HSA-71387;R-HSA-168256;R-HSA-168249;R-HSA-1474228;R-HSA-202733;R-HSA-1280215;R-HSA-2142845;R-HSA-1474244;R-HSA-1430728;R-HSA-877300;R-HSA-6798695;R-HSA-913531;R-HSA-1630316;R-HSA-2160916;R-HSA-109582	Immune System;Innate Immune System;Neutrophil degranulation;Integrin cell surface interactions;Metabolism of carbohydrates;Immune System;Innate Immune System;Degradation of the extracellular matrix;Cell surface interactions at the vascular wall;Cytokine Signaling in Immune system;Hyaluronan metabolism;Extracellular matrix organization;Metabolism;Interferon gamma signaling;Neutrophil degranulation…	DOID:12689;; DOID:1240;; DOID:824;; DOID:3627;; DOID:1542;; DOID:11934;; DOID:3459;; DOID:715;; DOID:7693;; DOID:848;; DOID:2154;; DOID:1800;; DOID:3347;; DOID:657;; DOID:3192;; DOID:3149;; DOID:4989;; DOID:9538;; DOID:1612;; DOID:5520;; DOID:4450;; DOID:5223;; DOID:1909;; DOID:1107;; DOID:3717;; DOID:4001;; DOID:3319;; DOID:162;; DOID:10608;; DOID:5411;; DOID:452;; DOID:640;; DOID:1627;; DOID:11…	acoustic neuroma;; leukemia;; periodontitis;; aortic aneurysm;; head and neck carcinoma;; head and neck cancer;; breast carcinoma;; T-cell lymphoblastic leukemia/lymphoma;; abdominal aortic aneurysm;; arthritis;; nephroblastoma;; neuroendocrine carcinoma;; osteosarcoma;; adenoma;; neurilemmoma;; keratoacanthoma;; pancreatitis;; multiple myeloma;; breast cancer;; head and neck squamous cell carcin…	disease of cellular proliferation;;disease of cellular proliferation;;disease of anatomical entity;;disease of anatomical entity;;disease of cellular proliferation;;disease of cellular proliferation;;disease of cellular proliferation;;disease of cellular proliferation;;disease of anatomical entity;;disease of anatomical entity;;disease of cellular proliferation;;disease of cellular proliferation;…	CD44	3J66Y	T:Signal transduction mechanisms	P16070	CD44 antigen OS=Homo sapiens OX=9606 GN=CD44 PE=1 SV=3	PF00193	Xlink	Extracellular link domain	20.98	8.51	23	3.19	121.82	8.31	14.92	9.27	42.31	14.58	22.19	6.33	10.96	41.01	172.73	108.45	32.08	7.19	23.94	15.76	13.53	52.44	58.27
ENSG00000026751	SLAMF7	SLAM family member 7 [Source:HGNC Symbol;Acc:HGNC:21394]	GO:0050776;; GO:0016021;; GO:0042267;; GO:0002250;; GO:0005886;; GO:0007155;; GO:0030101;; GO:0042802	biological_process;;cellular_component;;biological_process;;biological_process;;cellular_component;;biological_process;;biological_process;;molecular_function	regulation of immune response;;integral component of membrane;;natural killer cell mediated cytotoxicity;;adaptive immune response;;plasma membrane;;cell adhesion;;natural killer cell activation;;identical protein binding	K06733	SLAMF7, CD319	------	------	NP_067004	SLAM family member 7 isoform a precursor [Homo sapiens]	R-HSA-3006369	SLAMF7	R-HSA-168256;R-HSA-1280218;R-HSA-198933	Immune System;Adaptive Immune System;Immunoregulatory interactions between a Lymphoid and a non-Lymphoid cell	DOID:4;; DOID:9538	disease;; multiple myeloma	-;;disease of cellular proliferation	SLAMF7	3JBIY	T:Signal transduction mechanisms	Q9NQ25	SLAM family member 7 OS=Homo sapiens OX=9606 GN=SLAMF7 PE=1 SV=1	PF07686;; PF13927;; PF00047	V-set;;Ig_3;;ig	Immunoglobulin V-set domain;;Immunoglobulin domain;;Immunoglobulin domain	7	1.07	1.06	0.37	31.65	4.07	3.3	2.21	9.3	1.56	1.14	0.46	1.03	13.29	10.09	18.06	11.04	1.29	3.59	1.4	2.21	5.18	15.12
ENSG00000026950	BTN3A1	butyrophilin subfamily 3 member A1 [Source:HGNC Symbol;Acc:HGNC:1138]	GO:0050663;; GO:0009897;; GO:0050852;; GO:0050798;; GO:0016021;; GO:0072643;; GO:0050776;; GO:0002250;; GO:0005886;; GO:0005102	biological_process;;cellular_component;;biological_process;;biological_process;;cellular_component;;biological_process;;biological_process;;biological_process;;cellular_component;;molecular_function	cytokine secretion;;external side of plasma membrane;;T cell receptor signaling pathway;;activated T cell proliferation;;integral component of membrane;;interferon-gamma secretion;;regulation of immune response;;adaptive immune response;;plasma membrane;;receptor binding	K06712	BTN, CD277	------	------	NP_008979	butyrophilin subfamily 3 member A1 isoform a precursor [Homo sapiens]	R-HSA-8851049	BTN3A1	R-HSA-168256;R-HSA-1280218;R-HSA-8851680	Immune System;Adaptive Immune System;Butyrophilin (BTN) family interactions	------	------	------	BTN3A1	3J4CC	T:Signal transduction mechanisms	O00481	Butyrophilin subfamily 3 member A1 OS=Homo sapiens OX=9606 GN=BTN3A1 PE=1 SV=3	PF07686;; PF00622;; PF13765;; PF13927;; PF07679;; PF00047	V-set;;SPRY;;PRY;;Ig_3;;I-set;;ig	Immunoglobulin V-set domain;;SPRY domain;;SPRY-associated domain;;Immunoglobulin domain;;Immunoglobulin I-set domain;;Immunoglobulin domain	10.87	2.27	4.25	0.99	10.82	3.3	7.07	3.77	20.82	4.53	1.77	0.57	1.17	9.8	10.95	64.1	5.86	1.06	12.54	4.53	5.23	15.7	31.33
ENSG00000027075	PRKCH	protein kinase C eta [Source:HGNC Symbol;Acc:HGNC:9403]	GO:0018105;; GO:0050861;; GO:0019899;; GO:2000810;; GO:0007165;; GO:0035556;; GO:0004697;; GO:0005737;; GO:0070062;; GO:0004674;; GO:0010744;; GO:0046872;; GO:0005524;; GO:0006468;; GO:1903078;; GO:0034351;; GO:0060252;; GO:0005886;; GO:0030168;; GO:0051092;; GO:0005829;; GO:0045618	biological_process;;biological_process;;molecular_function;;biological_process;;biological_process;;biological_process;;molecular_function;;cellular_component;;cellular_component;;molecular_function;;biological_process;;molecular_function;;molecular_function;;biological_process;;biological_process;;biological_process;;biological_process;;cellular_component;;biological_process;;biological_process;…	peptidyl-serine phosphorylation;;positive regulation of B cell receptor signaling pathway;;enzyme binding;;regulation of bicellular tight junction assembly;;signal transduction;;intracellular signal transduction;;protein kinase C activity;;cytoplasm;;extracellular exosome;;protein serine/threonine kinase activity;;positive regulation of macrophage derived foam cell differentiation;;metal ion bind…	K18051	PRKCH	hsa04750;; hsa04270	Inflammatory mediator regulation of TRP channels;;Vascular smooth muscle contraction	NP_006246	protein kinase C eta type [Homo sapiens]	R-HSA-58208	PRKCH	R-HSA-372790;R-HSA-388396;R-HSA-418597;R-HSA-416476;R-HSA-114508;R-HSA-109582;R-HSA-162582;R-HSA-76002	Signaling by GPCR;GPCR downstream signalling;G alpha (z) signalling events;G alpha (q) signalling events;Effects of PIP2 hydrolysis;Hemostasis;Signal Transduction;Platelet activation, signaling and aggregation	DOID:423;; DOID:7148;; DOID:684;; DOID:4450;; DOID:3454;; DOID:848;; DOID:3526	myopathy;; rheumatoid arthritis;; hepatocellular carcinoma;; renal cell carcinoma;; brain infarction;; arthritis;; cerebral infarction	disease of anatomical entity;;disease of anatomical entity;;disease of cellular proliferation;;disease of cellular proliferation;;disease of anatomical entity;;disease of anatomical entity;;disease of anatomical entity	PRKCH	3J6VY	T:Signal transduction mechanisms	P24723	Protein kinase C eta type OS=Homo sapiens OX=9606 GN=PRKCH PE=1 SV=4	PF00069;; PF00130(C1_1:Phorbol esters/diacylglycerol binding domain ;; PF00433;; PF00168;; PF07714;; PF14531	Pkinase;;-;;Pkinase_C;;C2;;PK_Tyr_Ser-Thr;;Kinase-like	Protein kinase domain;;1 domain);;Protein kinase C terminal domain;;C2 domain;;Protein tyrosine and serine/threonine kinase;;Kinase-like	9.39	1.47	2.7	1.03	15.32	1.82	5.46	3.05	15.93	3.04	1.67	0.43	0.98	15.22	11.77	29.21	7.15	0.8	5.31	4.72	2.9	9.84	16.12
ENSG00000027697	IFNGR1	interferon gamma receptor 1 [Source:HGNC Symbol;Acc:HGNC:5439]	GO:1904469;; GO:0019221;; GO:0060334;; GO:0009615;; GO:0019955;; GO:0048143;; GO:0060333;; GO:0001774;; GO:0010628;; GO:0007165;; GO:1900222;; GO:0005886;; GO:0005887;; GO:1902004;; GO:0004906;; GO:0004896	biological_process;;biological_process;;biological_process;;biological_process;;molecular_function;;biological_process;;biological_process;;biological_process;;biological_process;;biological_process;;biological_process;;cellular_component;;cellular_component;;biological_process;;molecular_function;;molecular_function	positive regulation of tumor necrosis factor secretion;;cytokine-mediated signaling pathway;;regulation of interferon-gamma-mediated signaling pathway;;response to virus;;cytokine binding;;astrocyte activation;;interferon-gamma-mediated signaling pathway;;microglial cell activation;;positive regulation of gene expression;;signal transduction;;negative regulation of beta-amyloid clearance;;plasma …	K05132	IFNGR1, CD119	hsa04659;; hsa04658;; hsa04066;; hsa04650;; hsa05321(Inflammatory bowel disease ;; hsa04380;; hsa05200;; hsa04630;; hsa05142(Chagas disease ;; hsa05235;; hsa05140;; hsa05152;; hsa05168;; hsa04217;; hsa05145;; hsa05164;; hsa05167;; hsa04060	Th17 cell differentiation;;Th1 and Th2 cell differentiation;;HIF-1 signaling pathway;;Natural killer cell mediated cytotoxicity;;IBD);;Osteoclast differentiation;;Pathways in cancer;;Jak-STAT signaling pathway;;American trypanosomiasis);;PD-L1 expression and PD-1 checkpoint pathway in cancer;;Leishmaniasis;;Tuberculosis;;Herpes simplex virus 1 infection;;Necroptosis;;Toxoplasmosis;;Influenza A;;K…	NP_000407	interferon gamma receptor 1 isoform 1 precursor [Homo sapiens]	R-HSA-629623;;R-HSA-873798	IFNGR1;;p-Y440-IFNGR1	R-HSA-5663205;R-HSA-9679506;R-HSA-9679191;R-HSA-168256;R-HSA-1280215;R-HSA-877312;R-HSA-877300;R-HSA-913531;R-HSA-1643685;R-HSA-1280215;R-HSA-913531;R-HSA-877300;R-HSA-168256	Infectious disease;SARS-CoV Infections;Potential therapeutics for SARS;Immune System;Cytokine Signaling in Immune system;Regulation of IFNG signaling;Interferon gamma signaling;Interferon Signaling;Disease;Cytokine Signaling in Immune system;Interferon Signaling;Interferon gamma signaling;Immune System	DOID:1240;; DOID:1036;; DOID:820;; DOID:1019;; DOID:1205;; DOID:13450;; DOID:848;; DOID:10325;; DOID:10591;; DOID:14069;; DOID:399;; DOID:12155;; DOID:1040;; DOID:2957;; DOID:9074;; DOID:1024;; DOID:4;; DOID:10887;; DOID:7148;; DOID:13375;; DOID:225;; DOID:8632;; DOID:12365	leukemia;; chronic leukemia;; myocarditis;; osteomyelitis;; allergic hypersensitivity disease;; coccidioidomycosis;; arthritis;; silicosis;; pre-eclampsia;; cerebral malaria;; tuberculosis;; lymphocytic choriomeningitis;; chronic lymphocytic leukemia;; pulmonary tuberculosis;; systemic lupus erythematosus;; leprosy;; disease;; lepromatous leprosy;; rheumatoid arthritis;; temporal arteritis;; synd…	disease of cellular proliferation;;disease of cellular proliferation;;disease of anatomical entity;;disease of anatomical entity;;disease of anatomical entity;;disease by infectious agent;;disease of anatomical entity;;disease of anatomical entity;;disease of anatomical entity;;disease by infectious agent;;disease by infectious agent;;disease of anatomical entity;;disease of cellular proliferatio…	IFNGR1	3J8I6	T:Signal transduction mechanisms	P15260	Interferon gamma receptor 1 OS=Homo sapiens OX=9606 GN=IFNGR1 PE=1 SV=1	PF07140(IFNGR1:Interferon gamma receptor ;; PF01108;; PF09294	-;;Tissue_fac;;Interfer-bind	FNGR1);;Tissue factor;;Interferon-alpha/beta receptor, fibronectin type III	68.57	1.96	30.38	2.04	8.52	4.32	20.3	6.78	47.04	7.1	21.35	2.51	13.71	13.81	84.09	70.88	10.38	3.1	22.92	3.53	3.89	112.18	68.92
ENSG00000027847	B4GALT7	beta-1,4-galactosyltransferase 7 [Source:HGNC Symbol;Acc:HGNC:930]	GO:0005794;; GO:0005975;; GO:0006487;; GO:0048147;; GO:0097435;; GO:0030145;; GO:0006464;; GO:0000139;; GO:0046525;; GO:0006029;; GO:0008378;; GO:0003831;; GO:0030203;; GO:0032580;; GO:0016021;; GO:0006024	cellular_component;;biological_process;;biological_process;;biological_process;;biological_process;;molecular_function;;biological_process;;cellular_component;;molecular_function;;biological_process;;molecular_function;;molecular_function;;biological_process;;cellular_component;;cellular_component;;biological_process	Golgi apparatus;;carbohydrate metabolic process;;protein N-linked glycosylation;;negative regulation of fibroblast proliferation;;fibril organization;;manganese ion binding;;cellular protein modification process;;Golgi membrane;;xylosylprotein 4-beta-galactosyltransferase activity;;proteoglycan metabolic process;;galactosyltransferase activity;;beta-N-acetylglucosaminylglycopeptide beta-1,4-galac…	K00733	B4GALT7	hsa00534;; hsa00532	Glycosaminoglycan biosynthesis - heparan sulfate / heparin;;Glycosaminoglycan biosynthesis - chondroitin sulfate / dermatan sulfate	XP_016864488	beta-1,4-galactosyltransferase 7 isoform X1 [Homo sapiens]	R-HSA-3621785;;R-HSA-3621790;;R-HSA-3621734;;R-HSA-1889950	B4GALT7;;B4GALT7;;B4GALT7;;B4GALT7	R-HSA-5668914;R-HSA-3781865;R-HSA-3560782;R-HSA-3560783;R-HSA-1643685;R-HSA-5668914;R-HSA-3781865;R-HSA-3560782;R-HSA-3560783;R-HSA-1643685;R-HSA-5668914;R-HSA-3781865;R-HSA-3560782;R-HSA-3560783;R-HSA-1643685;R-HSA-71387;R-HSA-1793185;R-HSA-1638091;R-HSA-1430728;R-HSA-1971475;R-HSA-1630316	Diseases of metabolism;Diseases of glycosylation;Diseases associated with glycosaminoglycan metabolism;Defective B4GALT7 causes EDS, progeroid type;Disease;Diseases of metabolism;Diseases of glycosylation;Diseases associated with glycosaminoglycan metabolism;Defective B4GALT7 causes EDS, progeroid type;Disease;Diseases of metabolism;Diseases of glycosylation;Diseases associated with glycosaminogl…	DOID:225;; DOID:13359	syndrome;; Ehlers-Danlos syndrome	syndrome;;disease of anatomical entity	B4GALT7	3J71D	G:Carbohydrate transport and metabolism	Q9UBV7	Beta-1,4-galactosyltransferase 7 OS=Homo sapiens OX=9606 GN=B4GALT7 PE=1 SV=1	PF13733;; PF02709	Glyco_transf_7N;;Glyco_transf_7C	N-terminal region of glycosyl transferase group 7;;N-terminal domain of galactosyltransferase	4.08	2.9	4.85	1.29	3.62	6.74	0.35	1.8	1.93	2.59	1.59	4.23	1.73	3.91	3.37	6.36	0.54	1.85	2.71	3.07	0.58	0.8	2.97
ENSG00000027869	SH2D2A	SH2 domain containing 2A [Source:HGNC Symbol;Acc:HGNC:10821]	GO:0005070;; GO:0005737;; GO:0008283;; GO:0005829;; GO:0030154;; GO:0017124;; GO:0007165;; GO:0048010;; GO:0001525	molecular_function;;cellular_component;;biological_process;;cellular_component;;biological_process;;molecular_function;;biological_process;;biological_process;;biological_process	SH3/SH2 adaptor activity;;cytoplasm;;cell proliferation;;cytosol;;cell differentiation;;SH3 domain binding;;signal transduction;;vascular endothelial growth factor receptor signaling pathway;;angiogenesis	K08273	SH2D2A, VRAP	hsa04370	VEGF signaling pathway	NP_001154913	SH2 domain-containing protein 2A isoform 1 [Homo sapiens]	R-HSA-4420125	SH2D2A	R-HSA-194138;R-HSA-4420097;R-HSA-9006934;R-HSA-162582	Signaling by VEGF;VEGFA-VEGFR2 Pathway;Signaling by Receptor Tyrosine Kinases;Signal Transduction	DOID:4;; DOID:7148;; DOID:848	disease;; rheumatoid arthritis;; arthritis	-;;disease of anatomical entity;;disease of anatomical entity	SH2D2A	3JG05	T:Signal transduction mechanisms	Q9NP31	SH2 domain-containing protein 2A OS=Homo sapiens OX=9606 GN=SH2D2A PE=1 SV=3	PF00017	SH2	SH2 domain	2.85	1.46	0.76	0.68	10.48	2	2.05	1.14	4.92	1.59	0.35	0.37	0.68	5.8	3.28	6.45	2.96	1.09	1.66	3.03	2.83	2.16	5.34
ENSG00000028137	TNFRSF1B	TNF receptor superfamily member 1B [Source:HGNC Symbol;Acc:HGNC:11917]	GO:0048714;; GO:0045121;; GO:0071222;; GO:0019221;; GO:2001141;; GO:0097191;; GO:0031641;; GO:0002947;; GO:0035579;; GO:0150077;; GO:0150098;; GO:0150079;; GO:0051044;; GO:0003177;; GO:0003176;; GO:0016021;; GO:0016020;; GO:0005031;; GO:0005886;; GO:0048471;; GO:0043120;; GO:0033209;; GO:0060548;; GO:0042129;; GO:0002724;; GO:0006954;; GO:0002739;; GO:0071363;; GO:1901215;; GO:0031625;; GO:000756…	biological_process;;cellular_component;;biological_process;;biological_process;;biological_process;;biological_process;;biological_process;;cellular_component;;cellular_component;;biological_process;;biological_process;;biological_process;;biological_process;;biological_process;;biological_process;;cellular_component;;cellular_component;;molecular_function;;cellular_component;;cellular_component;…	positive regulation of oligodendrocyte differentiation;;membrane raft;;cellular response to lipopolysaccharide;;cytokine-mediated signaling pathway;;regulation of RNA biosynthetic process;;extrinsic apoptotic signaling pathway;;regulation of myelination;;tumor necrosis factor receptor superfamily complex;;specific granule membrane;;regulation of neuroinflammatory response;;glial cell-neuron signa…	K05141	TNFRSF1B, TNFR2, CD120b	hsa04920;; hsa04668;; hsa05014(Amyotrophic lateral sclerosis ;; hsa05170;; hsa04060;; hsa04061	Adipocytokine signaling pathway;;TNF signaling pathway;;ALS);;Human immunodeficiency virus 1 infection;;Cytokine-cytokine receptor interaction;;Viral protein interaction with cytokine and cytokine receptor	NP_001057	tumor necrosis factor receptor superfamily member 1B precursor [Homo sapiens]	R-HSA-6785037;;R-HSA-5661484;;R-HSA-6806149	TNFRSF1B(27-?);;TNFRSF1B;;TNFRSF1B	R-HSA-1280215;R-HSA-6783783;R-HSA-168256;R-HSA-449147;R-HSA-5668541;R-HSA-449147;R-HSA-168249;R-HSA-168256;R-HSA-1280215;R-HSA-6785807;R-HSA-6798695;R-HSA-5669034;R-HSA-168256;R-HSA-168249;R-HSA-6798695	Cytokine Signaling in Immune system;Interleukin-10 signaling;Immune System;Signaling by Interleukins;TNFR2 non-canonical NF-kB pathway;Signaling by Interleukins;Innate Immune System;Immune System;Cytokine Signaling in Immune system;Interleukin-4 and Interleukin-13 signaling;Neutrophil degranulation;TNFs bind their physiological receptors;Immune System;Innate Immune System;Neutrophil degranulation	DOID:1398;; DOID:2355;; DOID:1229;; DOID:3459;; DOID:13564;; DOID:4195;; DOID:612;; DOID:848;; DOID:2237;; DOID:409;; DOID:12177;; DOID:13241;; DOID:10652;; DOID:399;; DOID:230;; DOID:12351;; DOID:1307;; DOID:332;; DOID:9351;; DOID:11613;; DOID:11612;; DOID:4001;; DOID:3393;; DOID:9970;; DOID:5419;; DOID:162;; DOID:7147;; DOID:8398;; DOID:10603;; DOID:6590;; DOID:12361;; DOID:10588;; DOID:11476;;…	parasitic infectious disease;; anemia;; paranoid schizophrenia;; breast carcinoma;; aspergillosis;; hyperglycemia;; primary immunodeficiency disease;; arthritis;; hepatitis;; liver disease;; common variable immunodeficiency;; Behcet's disease;; Alzheimer's disease;; tuberculosis;; lateral sclerosis;; alcoholic hepatitis;; dementia;; amyotrophic lateral sclerosis;; diabetes mellitus;; hyperandroge…	disease by infectious agent;;disease of anatomical entity;;disease of mental health;;disease of cellular proliferation;;disease by infectious agent;;disease of metabolism;;disease of anatomical entity;;disease of anatomical entity;;disease of anatomical entity;;disease of anatomical entity;;disease of anatomical entity;;disease of anatomical entity;;disease of anatomical entity;;disease by infect…	TNFRSF1B	3J2WP	T:Signal transduction mechanisms	P20333	Tumor necrosis factor receptor superfamily member 1B OS=Homo sapiens OX=9606 GN=TNFRSF1B PE=1 SV=3	PF00020	TNFR_c6	TNFR/NGFR cysteine-rich region	36.57	14.51	31.96	10.87	39.65	21.21	21.26	8.03	66.92	19.35	15.43	10.25	18.7	43.9	85.92	133.75	28.57	10.4	34.92	22.02	26.71	58.79	68.04
ENSG00000028277	POU2F2	POU class 2 homeobox 2 [Source:HGNC Symbol;Acc:HGNC:9213]	GO:0043565;; GO:0098586;; GO:0003700;; GO:0005634;; GO:0001228;; GO:0048469;; GO:0006355;; GO:0045944;; GO:0000976;; GO:0019904;; GO:0045893;; GO:0003677;; GO:0032755;; GO:0000978;; GO:0000981;; GO:0002335	molecular_function;;biological_process;;molecular_function;;cellular_component;;molecular_function;;biological_process;;biological_process;;biological_process;;molecular_function;;molecular_function;;biological_process;;molecular_function;;biological_process;;molecular_function;;molecular_function;;biological_process	sequence-specific DNA binding;;cellular response to virus;;transcription factor activity, sequence-specific DNA binding;;nucleus;;transcriptional activator activity, RNA polymerase II transcription regulatory region sequence-specific binding;;cell maturation;;regulation of transcription, DNA-templated;;positive regulation of transcription from RNA polymerase II promoter;;transcription regulatory …	------	------	------	------	NP_001381305.1	POU domain, class 2, transcription factor 2 isoform 8 [Homo sapiens]	------		------	------	------	------	------	------	3J9IP	K:Transcription	A0A8I5KYI8	POU domain protein OS=Homo sapiens OX=9606 GN=POU2F2 PE=1 SV=1	PF00157;; PF19536;; PF00046	Pou;;POU2F1_C;;Homeodomain	Pou domain - N-terminal to homeobox domain;;POU domain, class 2, transcription factor 1 C-terminal;;Homeodomain	2.42	0.74	0.69	0.33	3.79	2.91	1.22	0.7	3.82	3.72	0.39	0.51	0.81	3.4	3	17.25	2.34	1.47	1.81	1.49	1.1	1.6	3.22
ENSG00000028528	SNX1	sorting nexin 1 [Source:HGNC Symbol;Acc:HGNC:11172]	GO:1990459;; GO:0010008;; GO:0005737;; GO:0030904;; GO:0031982;; GO:0030905;; GO:0006886;; GO:0016020;; GO:1990460;; GO:0031901;; GO:0042803;; GO:0005794;; GO:0005154;; GO:0030027;; GO:0005158;; GO:0042147;; GO:0072673;; GO:0034498;; GO:0031623;; GO:0032991;; GO:0043231;; GO:0035091;; GO:0005829;; GO:0045296;; GO:0005764;; GO:0045732;; GO:0042802;; GO:0046982;; GO:0005768	molecular_function;;cellular_component;;cellular_component;;cellular_component;;cellular_component;;cellular_component;;biological_process;;cellular_component;;molecular_function;;cellular_component;;molecular_function;;cellular_component;;molecular_function;;cellular_component;;molecular_function;;biological_process;;biological_process;;biological_process;;biological_process;;cellular_component;…	transferrin receptor binding;;endosome membrane;;cytoplasm;;retromer complex;;vesicle;;retromer, tubulation complex;;intracellular protein transport;;membrane;;leptin receptor binding;;early endosome membrane;;protein homodimerization activity;;Golgi apparatus;;epidermal growth factor receptor binding;;lamellipodium;;insulin receptor binding;;retrograde transport, endosome to Golgi;;lamellipodium…	K17917	SNX1_2	hsa04144	Endocytosis	NP_001229862	sorting nexin-1 isoform d [Homo sapiens]	------		------	------	DOID:219;; DOID:162	colon cancer;; cancer	disease of cellular proliferation;;disease of cellular proliferation	SNX1	3JF4R	U:Intracellular trafficking, secretion, and vesicular transport	Q13596	Sorting nexin-1 OS=Homo sapiens OX=9606 GN=SNX1 PE=1 SV=3	PF00787;; PF03700;; PF09325;; PF03700;; PF10456	PX;;Sorting_nexin;;Vps5;;Sorting_nexin;;BAR_3_WASP_bdg	PX domain;;Sorting nexin, N-terminal domain ;;Vps5 C terminal like;;Sorting nexin, N-terminal domain;;WASP-binding domain of Sorting nexin protein	7.81	0.72	3.6	0.54	6.7	1.97	2.48	2.49	7.6	1.41	3.16	0.43	3.32	7.13	21.86	21.61	4.27	0.47	5.11	1.41	1.17	14.24	12.42
ENSG00000028839	TBPL1	TATA-box binding protein like 1 [Source:HGNC Symbol;Acc:HGNC:11589]	GO:0005737;; GO:0006235;; GO:0001675;; GO:0003700;; GO:0005669;; GO:0008134;; GO:0003713;; GO:0001228;; GO:0005672;; GO:0001016;; GO:0000126;; GO:0045944;; GO:0005667;; GO:0006366;; GO:0007289;; GO:0000978;; GO:0000979;; GO:0070898;; GO:0000981	cellular_component;;biological_process;;biological_process;;molecular_function;;cellular_component;;molecular_function;;molecular_function;;molecular_function;;cellular_component;;molecular_function;;cellular_component;;biological_process;;cellular_component;;biological_process;;biological_process;;molecular_function;;molecular_function;;biological_process;;molecular_function	cytoplasm;;dTTP biosynthetic process;;acrosome assembly;;transcription factor activity, sequence-specific DNA binding;;transcription factor TFIID complex;;transcription factor binding;;transcription coactivator activity;;transcriptional activator activity, RNA polymerase II transcription regulatory region sequence-specific binding;;transcription factor TFIIA complex;;RNA polymerase III regulatory…	------	------	------	------	NP_001240605	TATA box-binding protein-like protein 1 [Homo sapiens]	------		------	------	------	------	------	TBPL1	3J9PB	K:Transcription	P62380	TATA box-binding protein-like 1 OS=Homo sapiens OX=9606 GN=TBPL1 PE=1 SV=1	PF00352(TBP:Transcription factor TFIID	-	r TATA-binding protein, TBP)	5.12	0.39	0.47	0.17	12.38	1.03	1.11	0.78	7.43	0.85	1.55	0.71	1.33	5.7	14.37	10.36	5.27	0.66	0.82	0.65	0.56	4.63	4.41
ENSG00000029363	BCLAF1	BCL2 associated transcription factor 1 [Source:HGNC Symbol;Acc:HGNC:16863]	GO:0005737;; GO:0016607;; GO:1990830;; GO:0043620;; GO:0005634;; GO:0006915;; GO:0043065;; GO:0045892;; GO:0003723;; GO:0003677;; GO:2001244;; GO:2001022;; GO:0005654;; GO:2000144	cellular_component;;cellular_component;;biological_process;;biological_process;;cellular_component;;biological_process;;biological_process;;biological_process;;molecular_function;;molecular_function;;biological_process;;biological_process;;cellular_component;;biological_process	cytoplasm;;nuclear speck;;cellular response to leukemia inhibitory factor;;regulation of DNA-templated transcription in response to stress;;nucleus;;apoptotic process;;positive regulation of apoptotic process;;negative regulation of transcription, DNA-templated;;RNA binding;;DNA binding;;positive regulation of intrinsic apoptotic signaling pathway;;positive regulation of response to DNA damage st…	K13087	BCLAF1	------	------	NP_055554	bcl-2-associated transcription factor 1 isoform 1 [Homo sapiens]	------		------	------	DOID:11726;; DOID:767;; DOID:9884	Emery-Dreifuss muscular dystrophy;; muscular atrophy;; muscular dystrophy	disease of anatomical entity;;disease of anatomical entity;;disease of anatomical entity	BCLAF1	3JFA7	K:Transcription	Q9NYF8	Bcl-2-associated transcription factor 1 OS=Homo sapiens OX=9606 GN=BCLAF1 PE=1 SV=2	PF15440	THRAP3_BCLAF1	THRAP3/BCLAF1 family	8.15	0.66	2.67	0.33	5.31	0.67	3.34	1.76	12.22	1.65	1.02	0.5	1.58	4.09	12.51	27.2	3.17	0.38	4.12	2.99	1.06	12.82	13.12
ENSG00000029364	SLC39A9	solute carrier family 39 member 9 [Source:HGNC Symbol;Acc:HGNC:20182]	GO:0046873;; GO:0006829;; GO:0016021	molecular_function;;biological_process;;cellular_component	metal ion transmembrane transporter activity;;zinc II ion transport;;integral component of membrane	K14715	SLC39A9, ZIP9	hsa05010;; hsa05012	Alzheimer disease;;Parkinson disease	NP_060845.2	zinc transporter ZIP9 isoform 1 [Homo sapiens]	------		------	------	------	------	------	SLC39A9	3J6A4	P:Inorganic ion transport and metabolism	Q9NUM3	Zinc transporter ZIP9 OS=Homo sapiens OX=9606 GN=SLC39A9 PE=1 SV=2	PF02535	Zip	ZIP Zinc transporter	2.18	0.47	0.64	0.26	5.47	0.51	1.16	0.57	3.02	0.72	0.42	0.2	0.41	2.89	6.78	5.86	1.86	0.27	1.25	0.78	0.57	3	3.79
ENSG00000029534	ANK1	ankyrin 1 [Source:HGNC Symbol;Acc:HGNC:492]	GO:0007165;; GO:0005515	biological_process;;molecular_function	signal transduction;;protein binding	------	------	------	------	XP_016814886.1	ankyrin-1 isoform X5 [Pan troglodytes]	------		------	------	------	------	------	------	3J7P7	M:Cell wall/membrane/envelope biogenesis	A0A2I3T7G2	Ankyrin 1 OS=Pan troglodytes OX=9598 GN=ANK1 PE=4 SV=1	PF12796(Ank_2:Ankyrin repeats ;; PF00023;; PF13637(Ank_4:Ankyrin repeats ;; PF13857(Ank_5:Ankyrin repeats ;; PF13606;; PF17809;; PF00791;; PF00531	-;;Ank;;-;;-;;Ank_3;;UPA_2;;ZU5;;Death	copies);;Ankyrin repeat;;any copies);;any copies);;Ankyrin repeat;;UPA domain;;ZU5 domain;;Death domain	1.82	1.86	1.96	2.2	3.82	3.4	2.28	6.21	2.67	3.24	5.64	1.29	1.94	2.87	4.44	3.7	6.05	3.82	5.37	1.95	1.32	4.14	2.83
ENSG00000030110	BAK1	BCL2 antagonist/killer 1 [Source:HGNC Symbol;Acc:HGNC:949]	GO:0008635;; GO:0097202;; GO:0007568;; GO:0005783;; GO:0031100;; GO:0031072;; GO:0005829;; GO:0051087;; GO:0097145;; GO:0051400;; GO:0031307;; GO:0042802	biological_process;;biological_process;;biological_process;;cellular_component;;biological_process;;molecular_function;;cellular_component;;molecular_function;;cellular_component;;molecular_function;;cellular_component;;molecular_function	activation of cysteine-type endopeptidase activity involved in apoptotic process by cytochrome c;;activation of cysteine-type endopeptidase activity;;aging;;endoplasmic reticulum;;animal organ regeneration;;heat shock protein binding;;cytosol;;chaperone binding;;BAK complex;;BH domain binding;;integral component of mitochondrial outer membrane;;identical protein binding	K14021	BAK, BAK1	hsa05132;; hsa05218;; hsa05130;; hsa05212;; hsa05213;; hsa05210;; hsa05216;; hsa05217;; hsa05214;; hsa04141;; hsa01524;; hsa05168;; hsa05169;; hsa05164;; hsa05165;; hsa05167;; hsa05160;; hsa05162;; hsa05163;; hsa04210;; hsa05206;; hsa05200;; hsa05203;; hsa05202;; hsa05226;; hsa05225;; hsa05224;; hsa05223;; hsa05222;; hsa05220;; hsa04215;; hsa05170	Salmonella infection;;Melanoma;;Pathogenic Escherichia coli infection;;Pancreatic cancer;;Endometrial cancer;;Colorectal cancer;;Thyroid cancer;;Basal cell carcinoma;;Glioma;;Protein processing in endoplasmic reticulum;;Platinum drug resistance;;Herpes simplex virus 1 infection;;Epstein-Barr virus infection;;Influenza A;;Human papillomavirus infection;;Kaposi sarcoma-associated herpesvirus infect…	NP_001179	bcl-2 homologous antagonist/killer [Homo sapiens]	R-HSA-139896;;R-HSA-50690	BAK1;;BAK1	R-HSA-109606;R-HSA-5357801;R-HSA-111452;R-HSA-109581;R-HSA-111471;R-HSA-5620971;R-HSA-5218859;R-HSA-5357801;R-HSA-111457;R-HSA-111452;R-HSA-109606;R-HSA-109581	Intrinsic Pathway for Apoptosis;Programmed Cell Death;Activation and oligomerization of BAK protein;Apoptosis;Apoptotic factor-mediated response;Pyroptosis;Regulated Necrosis;Programmed Cell Death;Release of apoptotic factors from the mitochondria;Activation and oligomerization of BAK protein;Intrinsic Pathway for Apoptosis;Apoptosis	DOID:1686;; DOID:1909;; DOID:225;; DOID:417;; DOID:12704;; DOID:1749;; DOID:162;; DOID:50;; DOID:4;; DOID:12894;; DOID:12337;; DOID:7148;; DOID:127;; DOID:10608;; DOID:10534;; DOID:1272;; DOID:12361;; DOID:769;; DOID:848;; DOID:3298	glaucoma;; melanoma;; syndrome;; autoimmune hypersensitivity disease;; ataxia telangiectasia;; squamous cell carcinoma;; cancer;; thyroid gland disease;; disease;; Sjogren's syndrome;; varicocele;; rheumatoid arthritis;; leiomyoma;; celiac disease;; stomach cancer;; telangiectasis;; Graves' disease;; neuroblastoma;; arthritis;; vaccinia	disease of anatomical entity;;disease of cellular proliferation;;syndrome;;disease of anatomical entity;;disease of anatomical entity;;disease of cellular proliferation;;disease of cellular proliferation;;disease of anatomical entity;;-;;disease of anatomical entity;;disease of anatomical entity;;disease of anatomical entity;;disease of cellular proliferation;;disease of anatomical entity;;diseas…	BAK1	3J3GJ	T:Signal transduction mechanisms	Q16611	Bcl-2 homologous antagonist/killer OS=Homo sapiens OX=9606 GN=BAK1 PE=1 SV=1	PF00452	Bcl-2	Apoptosis regulator proteins, Bcl-2 family	3.68	2.19	2.24	1.04	7.02	3.39	1.9	0.98	6.47	2.46	0.54	0.65	1	4.03	6.19	13.41	2.2	0.86	4.4	3.29	4.86	4.81	7.4
ENSG00000030582	GRN	granulin precursor [Source:HGNC Symbol;Acc:HGNC:4601]	GO:0005125;; GO:0005783;; GO:0060266;; GO:0007165;; GO:0050821;; GO:1902564;; GO:0035578;; GO:0043524;; GO:0007042;; GO:0007041;; GO:0007040;; GO:0002282;; GO:0016020;; GO:0008083;; GO:0005765;; GO:0005615;; GO:0106016;; GO:0051087;; GO:0002265;; GO:0045766;; GO:0005576;; GO:0048680;; GO:1905247;; GO:0005794;; GO:0030335;; GO:1905673;; GO:1903979;; GO:0005886;; GO:0010595;; GO:0070062;; GO:190042…	molecular_function;;cellular_component;;biological_process;;biological_process;;biological_process;;biological_process;;cellular_component;;biological_process;;biological_process;;biological_process;;biological_process;;biological_process;;cellular_component;;molecular_function;;cellular_component;;cellular_component;;biological_process;;molecular_function;;biological_process;;biological_process;…	cytokine activity;;endoplasmic reticulum;;negative regulation of respiratory burst involved in inflammatory response;;signal transduction;;protein stabilization;;negative regulation of neutrophil activation;;azurophil granule lumen;;negative regulation of neuron apoptotic process;;lysosomal lumen acidification;;lysosomal transport;;lysosome organization;;microglial cell activation involved in imm…	K23879	GRN	------	------	NP_002078	progranulin precursor [Homo sapiens]	R-HSA-6806217;;R-HSA-6799168	GRN;;GRN	R-HSA-168256;R-HSA-168249;R-HSA-6798695;R-HSA-168256;R-HSA-168249;R-HSA-6798695	Immune System;Innate Immune System;Neutrophil degranulation;Immune System;Innate Immune System;Neutrophil degranulation	DOID:1936;; DOID:10937;; DOID:2377;; DOID:12217;; DOID:1240;; DOID:1749;; DOID:162;; DOID:9588;; DOID:10652;; DOID:684;; DOID:230;; DOID:1307;; DOID:5419;; DOID:14330;; DOID:9970;; DOID:332;; DOID:225;; DOID:1967;; DOID:4001;; DOID:848	atherosclerosis;; impulse control disorder;; multiple sclerosis;; Lewy body dementia;; leukemia;; squamous cell carcinoma;; cancer;; encephalitis;; Alzheimer's disease;; hepatocellular carcinoma;; lateral sclerosis;; dementia;; schizophrenia;; Parkinson's disease;; obesity;; amyotrophic lateral sclerosis;; syndrome;; leiomyosarcoma;; ovarian carcinoma;; arthritis	disease of anatomical entity;;disease of mental health;;disease of anatomical entity;;disease of mental health;;disease of cellular proliferation;;disease of cellular proliferation;;disease of cellular proliferation;;disease of anatomical entity;;disease of anatomical entity;;disease of cellular proliferation;;disease of anatomical entity;;disease of mental health;;disease of mental health;;disea…	GRN	3JEX3	T:Signal transduction mechanisms	P28799	Progranulin OS=Homo sapiens OX=9606 GN=GRN PE=1 SV=2	PF00396	Granulin	Granulin	47.97	41.31	65.93	39.35	78.78	94.31	47.49	24.99	95.42	45.54	26.45	45.76	65.3	55.23	105.75	226.68	27.51	46.77	69.54	98.01	94.84	148.56	150.05
ENSG00000031698	SARS1	seryl-tRNA synthetase 1 [Source:HGNC Symbol;Acc:HGNC:10537]	GO:0005737;; GO:0006434;; GO:0008033;; GO:0070062;; GO:1904046;; GO:0000122;; GO:0005829;; GO:0097056(biological_process:selenocysteinyl-tRNA;; GO:0004828;; GO:0005634;; GO:0016259;; GO:0003723;; GO:0006418;; GO:0000978;; GO:0042803;; GO:0006412;; GO:0005524;; GO:0016525	cellular_component;;biological_process;;biological_process;;cellular_component;;biological_process;;biological_process;;cellular_component;;-;;molecular_function;;cellular_component;;biological_process;;molecular_function;;biological_process;;molecular_function;;molecular_function;;biological_process;;molecular_function;;biological_process	cytoplasm;;seryl-tRNA aminoacylation;;tRNA processing;;extracellular exosome;;negative regulation of vascular endothelial growth factor production;;negative regulation of transcription from RNA polymerase II promoter;;cytosol;;ec) biosynthetic process;;serine-tRNA ligase activity;;nucleus;;selenocysteine metabolic process;;RNA binding;;tRNA aminoacylation for protein translation;;RNA polymerase I…	K01875	SARS, serS	hsa00970	Aminoacyl-tRNA biosynthesis	NP_001317598	serine--tRNA ligase, cytoplasmic isoform b [Homo sapiens]	R-HSA-379691	SARS	R-HSA-379716;R-HSA-379724;R-HSA-2408557;R-HSA-71291;R-HSA-392499;R-HSA-72766;R-HSA-1430728;R-HSA-2408522	Cytosolic tRNA aminoacylation;tRNA Aminoacylation;Selenocysteine synthesis;Metabolism of amino acids and derivatives;Metabolism of proteins;Translation;Metabolism;Selenoamino acid metabolism	DOID:1074;; DOID:225;; DOID:1920;; DOID:6432;; DOID:10763	kidney failure;; syndrome;; hyperuricemia;; pulmonary hypertension;; hypertension	disease of anatomical entity;;syndrome;;disease of metabolism;;disease of anatomical entity;;disease of anatomical entity	SARS1	3JBGB	J:Translation, ribosomal structure and biogenesis	P49591	Serine--tRNA ligase, cytoplasmic OS=Homo sapiens OX=9606 GN=SARS1 PE=1 SV=3	PF02403;; PF00587(tRNA-synt_2b:tRNA synthetase class II core domain	Seryl_tRNA_N;;-	Seryl-tRNA synthetase N-terminal domain;;, H, P, S and T)	10.89	2.96	4.86	1.54	34.36	6.89	5.77	3.19	15.5	4.95	3.88	2.21	4.52	27.21	33.64	30.92	17.43	3.77	7.28	7.13	5.2	11.22	18.16
ENSG00000031823	RANBP3	RAN binding protein 3 [Source:HGNC Symbol;Acc:HGNC:9850]	GO:0005737;; GO:0043547;; GO:0006611;; GO:0005634;; GO:0008536;; GO:0005654;; GO:0005643;; GO:0070412	cellular_component;;biological_process;;biological_process;;cellular_component;;molecular_function;;cellular_component;;cellular_component;;molecular_function	cytoplasm;;positive regulation of GTPase activity;;protein export from nucleus;;nucleus;;Ran GTPase binding;;nucleoplasm;;nuclear pore;;R-SMAD binding	K15304	RANBP3	hsa05166	Human T-cell leukemia virus 1 infection	NP_015561	ran-binding protein 3 isoform RANBP3-d [Homo sapiens]	------		------	------	DOID:1240;; DOID:715	leukemia;; T-cell lymphoblastic leukemia/lymphoma	disease of cellular proliferation;;disease of cellular proliferation	RANBP3	3J43K	U:Intracellular trafficking, secretion, and vesicular transport	Q9H6Z4	Ran-binding protein 3 OS=Homo sapiens OX=9606 GN=RANBP3 PE=1 SV=1	PF00638	Ran_BP1	RanBP1 domain	5.94	2.4	3.88	1.33	1.76	1.39	2.75	1.06	9.78	2.85	1.45	0.54	1.52	4.2	7.29	15.8	2.54	1.01	5.01	4.33	4.34	8.23	10.3
ENSG00000032219	ARID4A	AT-rich interaction domain 4A [Source:HGNC Symbol;Acc:HGNC:9885]	GO:0044212;; GO:0006349;; GO:0017053;; GO:0097368;; GO:0036124;; GO:0005829;; GO:0005654;; GO:0034773;; GO:0007283;; GO:0006357;; GO:0045892;; GO:0048821;; GO:0005886;; GO:0003677;; GO:0045944;; GO:0005634;; GO:0080182;; GO:0000981	molecular_function;;biological_process;;cellular_component;;biological_process;;biological_process;;cellular_component;;cellular_component;;biological_process;;biological_process;;biological_process;;biological_process;;biological_process;;cellular_component;;molecular_function;;biological_process;;cellular_component;;biological_process;;molecular_function	transcription regulatory region DNA binding;;regulation of gene expression by genetic imprinting;;transcriptional repressor complex;;establishment of Sertoli cell barrier;;histone H3-K9 trimethylation;;cytosol;;nucleoplasm;;histone H4-K20 trimethylation;;spermatogenesis;;regulation of transcription from RNA polymerase II promoter;;negative regulation of transcription, DNA-templated;;erythrocyte d…	K19194	ARID4A, RBP1	------	------	NP_002883	AT-rich interactive domain-containing protein 4A isoform I [Homo sapiens]	R-HSA-4650032	ARID4A	R-HSA-5663205;R-HSA-9679506;R-HSA-9679191;R-HSA-4839726;R-HSA-3214815;R-HSA-1643685;R-HSA-3247509	Infectious disease;SARS-CoV Infections;Potential therapeutics for SARS;Chromatin organization;HDACs deacetylate histones;Disease;Chromatin modifying enzymes	DOID:162	cancer	disease of cellular proliferation	ARID4A	3J8SZ	K:Transcription	P29374	AT-rich interactive domain-containing protein 4A OS=Homo sapiens OX=9606 GN=ARID4A PE=1 SV=3	PF11717;; PF08169(RBB1NT:RBB1NT ;; PF01388;; PF11717;; PF18104	Tudor-knot;;-;;ARID;;Tudor-knot;;Tudor_2	RNA binding activity-knot of a chromodomain ;;UC162) domain;;ARID/BRIGHT DNA binding domain;;RNA binding activity-knot of a chromodomain;;Jumonji domain-containing protein 2A Tudor domain	3.65	0.18	1.43	0.12	1.18	0.27	1.5	0.59	4.84	0.73	1	0.09	0.27	0.67	2.41	8.09	0.55	0.39	1.98	0.56	0.29	5.3	6.41
ENSG00000032444	PNPLA6	patatin like phospholipase domain containing 6 [Source:HGNC Symbol;Acc:HGNC:16268]	GO:0005783;; GO:0016021;; GO:0016020;; GO:0005789;; GO:0046475;; GO:0004622;; GO:0046470	cellular_component;;cellular_component;;cellular_component;;cellular_component;;biological_process;;molecular_function;;biological_process	endoplasmic reticulum;;integral component of membrane;;membrane;;endoplasmic reticulum membrane;;glycerophospholipid catabolic process;;lysophospholipase activity;;phosphatidylcholine metabolic process	K14676	NTE, NRE	hsa00564	Glycerophospholipid metabolism	NP_001159583	patatin-like phospholipase domain-containing protein 6 isoform a [Homo sapiens]	R-HSA-1498821	PNPLA6	R-HSA-556833;R-HSA-6814848;R-HSA-1430728;R-HSA-1483257;R-HSA-1483255	Metabolism of lipids;Glycerophospholipid catabolism;Metabolism;Phospholipid metabolism;PI Metabolism	DOID:231;; DOID:769	motor neuron disease;; neuroblastoma	disease of anatomical entity;;disease of cellular proliferation	PNPLA6	3J71B	I:Lipid transport and metabolism	Q8IY17	Patatin-like phospholipase domain-containing protein 6 OS=Homo sapiens OX=9606 GN=PNPLA6 PE=1 SV=3	PF01734;; PF00027	Patatin;;cNMP_binding	Patatin-like phospholipase;;Cyclic nucleotide-binding domain	4.8	4.64	4.92	4.04	10.03	11.72	4.8	2.82	10.52	5.99	2.35	3.67	6.76	5.94	7	25.59	5.06	6.08	6.95	10.42	7.4	11.82	9.5
ENSG00000033011	ALG1	ALG1 chitobiosyldiphosphodolichol beta-mannosyltransferase [Source:HGNC Symbol;Acc:HGNC:18294]	GO:0005783;; GO:0006486;; GO:0006488;; GO:0016021;; GO:0016020;; GO:0005789;; GO:0004578;; GO:0000030	cellular_component;;biological_process;;biological_process;;cellular_component;;cellular_component;;cellular_component;;molecular_function;;molecular_function	endoplasmic reticulum;;protein glycosylation;;dolichol-linked oligosaccharide biosynthetic process;;integral component of membrane;;membrane;;endoplasmic reticulum membrane;;chitobiosyldiphosphodolichol beta-mannosyltransferase activity;;mannosyltransferase activity	K03842	ALG1	hsa00513;; hsa00510	Various types of N-glycan biosynthesis;;N-Glycan biosynthesis	NP_061982	chitobiosyldiphosphodolichol beta-mannosyltransferase isoform 1 [Homo sapiens]	R-HSA-4549311;;R-HSA-4549398;;R-HSA-4549314;;R-HSA-4549402;;R-HSA-4549401;;R-HSA-4549385;;R-HSA-449223;;R-HSA-4549371	ALG1;;ALG1;;ALG1;;ALG1;;ALG1;;ALG1;;ALG1;;ALG1	R-HSA-4549380;R-HSA-3781865;R-HSA-3781860;R-HSA-5668914;R-HSA-1643685;R-HSA-4549380;R-HSA-3781865;R-HSA-3781860;R-HSA-5668914;R-HSA-1643685;R-HSA-4549380;R-HSA-3781865;R-HSA-3781860;R-HSA-5668914;R-HSA-1643685;R-HSA-4549380;R-HSA-3781865;R-HSA-3781860;R-HSA-5668914;R-HSA-1643685;R-HSA-4549380;R-HSA-3781865;R-HSA-3781860;R-HSA-5668914;R-HSA-1643685;R-HSA-4549380;R-HSA-3781865;R-HSA-3781860;R-HSA-5…	Defective ALG1 causes CDG-1k;Diseases of glycosylation;Diseases associated with N-glycosylation of proteins;Diseases of metabolism;Disease;Defective ALG1 causes CDG-1k;Diseases of glycosylation;Diseases associated with N-glycosylation of proteins;Diseases of metabolism;Disease;Defective ALG1 causes CDG-1k;Diseases of glycosylation;Diseases associated with N-glycosylation of proteins;Diseases of m…	------	------	------	ALG1	3J676	O:Posttranslational modification, protein turnover, chaperones	Q9BT22	Chitobiosyldiphosphodolichol beta-mannosyltransferase OS=Homo sapiens OX=9606 GN=ALG1 PE=1 SV=2	PF00534;; PF13692;; PF13439;; PF13579	Glycos_transf_1;;Glyco_trans_1_4;;Glyco_transf_4;;Glyco_trans_4_4	Glycosyl transferases group 1;;Glycosyl transferases group 1;;Glycosyltransferase Family 4;;Glycosyl transferase 4-like domain	1.14	0.71	0.44	0.38	4.86	0.86	0.62	0.37	1.53	0.66	0.31	0.23	0.44	2.65	2.27	4.34	1.92	0.37	1.15	1.29	1.38	1.03	1.96
ENSG00000033100	CHPF2	chondroitin polymerizing factor 2 [Source:HGNC Symbol;Acc:HGNC:29270]	GO:0030206;; GO:0016021;; GO:0016020;; GO:0050510;; GO:0008376;; GO:0000139;; GO:0032580	biological_process;;cellular_component;;cellular_component;;molecular_function;;molecular_function;;cellular_component;;cellular_component	chondroitin sulfate biosynthetic process;;integral component of membrane;;membrane;;N-acetylgalactosaminyl-proteoglycan 3-beta-glucuronosyltransferase activity;;acetylgalactosaminyltransferase activity;;Golgi membrane;;Golgi cisterna membrane	K03419	CHPF2	hsa00532	Glycosaminoglycan biosynthesis - chondroitin sulfate / dermatan sulfate	NP_061888	chondroitin sulfate glucuronyltransferase isoform 1 precursor [Homo sapiens]	R-HSA-1971502	CHPF2	R-HSA-1630316;R-HSA-1430728;R-HSA-71387;R-HSA-2022870;R-HSA-1793185	Glycosaminoglycan metabolism;Metabolism;Metabolism of carbohydrates;Chondroitin sulfate biosynthesis;Chondroitin sulfate/dermatan sulfate metabolism	DOID:162	cancer	disease of cellular proliferation	CHPF2	3J6EN	O:Posttranslational modification, protein turnover, chaperones	Q9P2E5	Chondroitin sulfate glucuronyltransferase OS=Homo sapiens OX=9606 GN=CHPF2 PE=2 SV=2	PF05679;; PF02434	CHGN;;Fringe	Chondroitin N-acetylgalactosaminyltransferase;;Fringe-like	3.23	1.27	3.69	1.12	0.71	1.1	2.09	1.13	5.29	2.03	0.8	0.8	1.63	1.56	2.68	13.75	0.75	0.65	3.86	3.71	3.14	8.53	8.11
ENSG00000033327	GAB2	GRB2 associated binding protein 2 [Source:HGNC Symbol;Acc:HGNC:14458]	GO:0008284;; GO:0005737;; GO:0038095;; GO:0019221;; GO:0005829;; GO:0030316;; GO:0043306;; GO:0005068;; GO:0043325;; GO:0005886;; GO:0007411;; GO:0005547;; GO:0048015	biological_process;;cellular_component;;biological_process;;biological_process;;cellular_component;;biological_process;;biological_process;;molecular_function;;molecular_function;;cellular_component;;biological_process;;molecular_function;;biological_process	positive regulation of cell proliferation;;cytoplasm;;Fc-epsilon receptor signaling pathway;;cytokine-mediated signaling pathway;;cytosol;;osteoclast differentiation;;positive regulation of mast cell degranulation;;transmembrane receptor protein tyrosine kinase adaptor activity;;phosphatidylinositol-3,4-bisphosphate binding;;plasma membrane;;axon guidance;;phosphatidylinositol-3,4,5-trisphosphate…	K08091	GAB2	hsa04380;; hsa04072;; hsa04071;; hsa04014;; hsa04664;; hsa04666;; hsa05220	Osteoclast differentiation;;Phospholipase D signaling pathway;;Sphingolipid signaling pathway;;Ras signaling pathway;;Fc epsilon RI signaling pathway;;Fc gamma R-mediated phagocytosis;;Chronic myeloid leukemia	NP_536739	GRB2-associated-binding protein 2 isoform a [Homo sapiens]	R-HSA-8855574;;R-HSA-508239;;R-HSA-2685615;;R-HSA-9677149;;R-HSA-912529	p-5Y-GAB2;;GAB2;;p-Y452,Y476,Y584-GAB2;;p-Y643-GAB2;;p-Y-GAB2	R-HSA-422475;R-HSA-9675108;R-HSA-1266738;R-HSA-8853659;R-HSA-449147;R-HSA-9682385;R-HSA-168256;R-HSA-1280215;R-HSA-9607240;R-HSA-9703465;R-HSA-1266738;R-HSA-2730905;R-HSA-9675108;R-HSA-8853659;R-HSA-1643685;R-HSA-1839124;R-HSA-1226099;R-HSA-5663202;R-HSA-2454202;R-HSA-451927;R-HSA-912526;R-HSA-168249;R-HSA-1433557;R-HSA-8983432;R-HSA-5655302;R-HSA-9006934;R-HSA-512988;R-HSA-9703648;R-HSA-9674555;…	Axon guidance;Nervous system development;Developmental Biology;RET signaling;Signaling by Interleukins;FLT3 signaling in disease;Immune System;Cytokine Signaling in Immune system;FLT3 Signaling;Signaling by FLT3 fusion proteins;Developmental Biology;Role of LAT2/NTAL/LAB on calcium mobilization;Nervous system development;RET signaling;Disease;FGFR1 mutant receptor activation;Signaling by FGFR in …	DOID:1909;; DOID:1240;; DOID:1036;; DOID:4001;; DOID:9538;; DOID:10652;; DOID:1307;; DOID:162;; DOID:225	melanoma;; leukemia;; chronic leukemia;; ovarian carcinoma;; multiple myeloma;; Alzheimer's disease;; dementia;; cancer;; syndrome	disease of cellular proliferation;;disease of cellular proliferation;;disease of cellular proliferation;;disease of cellular proliferation;;disease of cellular proliferation;;disease of anatomical entity;;disease of mental health;;disease of cellular proliferation;;syndrome	GAB2	3JAR8	T:Signal transduction mechanisms	Q9UQC2	GRB2-associated-binding protein 2 OS=Homo sapiens OX=9606 GN=GAB2 PE=1 SV=1	PF00169;; PF15413	PH;;PH_11	PH domain;;Pleckstrin homology domain	8.81	0.81	8.93	1.22	1.47	1.13	3.54	1.31	10.05	2.25	3.96	0.57	2.05	2.55	12.23	21.85	1.85	1.24	4.94	2.37	1.58	18.11	15
ENSG00000033627	ATP6V0A1	ATPase H+ transporting V0 subunit a1 [Source:HGNC Symbol;Acc:HGNC:865]	GO:1902600;; GO:0033179;; GO:0046961	biological_process;;cellular_component;;molecular_function	hydrogen ion transmembrane transport;;proton-transporting V-type ATPase, V0 domain;;proton-transporting ATPase activity, rotational mechanism	------	------	------	------	NP_001365461.1	V-type proton ATPase 116 kDa subunit a 1 isoform 8 [Homo sapiens]	------		------	------	------	------	------	------	3JA7N	C:Energy production and conversion	A0A2J8RF35	V-type proton ATPase subunit a OS=Pongo abelii OX=9601 GN=CR201_G0051472 PE=3 SV=1	PF01496	V_ATPase_I	V-type ATPase 116kDa subunit family	2.73	1.06	2.2	0.99	0.76	1.05	1.84	0.68	3.91	1.69	0.97	0.88	1.23	2.91	6.34	8.6	1.14	0.77	2.59	2.17	1.86	4.32	6.31
ENSG00000033800	PIAS1	protein inhibitor of activated STAT 1 [Source:HGNC Symbol;Acc:HGNC:2752]	GO:0008022;; GO:0032436;; GO:0061665;; GO:0050681;; GO:0019899;; GO:0008270;; GO:0003677;; GO:0045444;; GO:0008542;; GO:0016607;; GO:0016605;; GO:0000122;; GO:0005634;; GO:0003714;; GO:0003713;; GO:0019789;; GO:0007259;; GO:0005654;; GO:0043066;; GO:0065004;; GO:0033235;; GO:0042127;; GO:0000082;; GO:0051152;; GO:0007283;; GO:0019904;; GO:0060334;; GO:0016925;; GO:0031625;; GO:0030521;; GO:0045893	molecular_function;;biological_process;;molecular_function;;molecular_function;;molecular_function;;molecular_function;;molecular_function;;biological_process;;biological_process;;cellular_component;;cellular_component;;biological_process;;cellular_component;;molecular_function;;molecular_function;;molecular_function;;biological_process;;cellular_component;;biological_process;;biological_process;…	protein C-terminus binding;;positive regulation of proteasomal ubiquitin-dependent protein catabolic process;;SUMO ligase activity;;androgen receptor binding;;enzyme binding;;zinc ion binding;;DNA binding;;fat cell differentiation;;visual learning;;nuclear speck;;PML body;;negative regulation of transcription from RNA polymerase II promoter;;nucleus;;transcription corepressor activity;;transcript…	K04706	PIAS1	hsa04120;; hsa05160;; hsa04630	Ubiquitin mediated proteolysis;;Hepatitis C;;Jak-STAT signaling pathway	NP_001307616	E3 SUMO-protein ligase PIAS1 isoform 1 [Homo sapiens]	R-HSA-877307	PIAS1	R-HSA-5696395;R-HSA-913531;R-HSA-3232118;R-HSA-3108232;R-HSA-5696398;R-HSA-168256;R-HSA-3899300;R-HSA-392499;R-HSA-1280215;R-HSA-4551638;R-HSA-877312;R-HSA-877300;R-HSA-2990846;R-HSA-3108214;R-HSA-3232142;R-HSA-73894;R-HSA-597592;R-HSA-4090294;R-HSA-5696399	Formation of Incision Complex in GG-NER;Interferon Signaling;SUMOylation of transcription factors;SUMO E3 ligases SUMOylate target proteins;Nucleotide Excision Repair;Immune System;SUMOylation of transcription cofactors;Metabolism of proteins;Cytokine Signaling in Immune system;SUMOylation of chromatin organization proteins;Regulation of IFNG signaling;Interferon gamma signaling;SUMOylation;SUMOy…	DOID:657;; DOID:162	adenoma;; cancer	disease of cellular proliferation;;disease of cellular proliferation	PIAS1	3J9ZI	K:Transcription	O75925	E3 SUMO-protein ligase PIAS1 OS=Homo sapiens OX=9606 GN=PIAS1 PE=1 SV=2	PF14324;; PF02891	PINIT;;zf-MIZ	PINIT domain;;MIZ/SP-RING zinc finger	5.33	0.53	3.36	0.64	4.96	1.13	3.13	0.98	6.46	1.37	1.57	0.55	1.51	2.47	11.72	15.21	2.05	0.78	3.3	1.27	1.09	8.42	8.54
ENSG00000034152	MAP2K3	mitogen-activated protein kinase kinase 3 [Source:HGNC Symbol;Acc:HGNC:6843]	GO:0000187;; GO:0032147;; GO:0042035;; GO:0007165;; GO:0060048;; GO:0023014;; GO:0005737;; GO:0016020;; GO:0031098;; GO:0005654;; GO:0004674;; GO:0004713;; GO:0005524;; GO:0038066;; GO:0019901;; GO:0043536;; GO:0045893;; GO:0006954;; GO:0005829;; GO:0004708;; GO:0045860;; GO:0035924	biological_process;;biological_process;;biological_process;;biological_process;;biological_process;;biological_process;;cellular_component;;cellular_component;;biological_process;;cellular_component;;molecular_function;;molecular_function;;molecular_function;;biological_process;;molecular_function;;biological_process;;biological_process;;biological_process;;cellular_component;;molecular_function;…	activation of MAPK activity;;activation of protein kinase activity;;regulation of cytokine biosynthetic process;;signal transduction;;cardiac muscle contraction;;signal transduction by protein phosphorylation;;cytoplasm;;membrane;;stress-activated protein kinase signaling cascade;;nucleoplasm;;protein serine/threonine kinase activity;;protein tyrosine kinase activity;;ATP binding;;p38MAPK cascade…	K04432	MAP2K3, MKK3	hsa05132;; hsa05135;; hsa04218;; hsa04750;; hsa05145;; hsa04010;; hsa04620;; hsa05170;; hsa04912;; hsa05235;; hsa04015;; hsa04664;; hsa05169;; hsa05014(Amyotrophic lateral sclerosis ;; hsa04935;; hsa04714;; hsa05161;; hsa04668	Salmonella infection;;Yersinia infection;;Cellular senescence;;Inflammatory mediator regulation of TRP channels;;Toxoplasmosis;;MAPK signaling pathway;;Toll-like receptor signaling pathway;;Human immunodeficiency virus 1 infection;;GnRH signaling pathway;;PD-L1 expression and PD-1 checkpoint pathway in cancer;;Rap1 signaling pathway;;Fc epsilon RI signaling pathway;;Epstein-Barr virus infection;;…	NP_659731	dual specificity mitogen-activated protein kinase kinase 3 isoform B [Homo sapiens]	R-HSA-5211393;;R-HSA-167955;;R-HSA-168051;;R-HSA-5211399;;R-HSA-5211404;;R-HSA-450229	MAP2K3-3(27-347);;p-S189,T193-MAP2K3;;MAP2K3;;MAP2K3-3(1-26);;MAP2K3-3;;p-S189,T193-MAP2K3	R-HSA-5663205;R-HSA-5339562;R-HSA-5210891;R-HSA-1643685;R-HSA-937061;R-HSA-2559580;R-HSA-2559583;R-HSA-449147;R-HSA-181438;R-HSA-166016;R-HSA-168188;R-HSA-975871;R-HSA-1280215;R-HSA-168142;R-HSA-168164;R-HSA-2262752;R-HSA-168898;R-HSA-166166;R-HSA-450302;R-HSA-8953897;R-HSA-168256;R-HSA-168181;R-HSA-168249;R-HSA-450294;R-HSA-168179;R-HSA-975138;R-HSA-448424;R-HSA-168176;R-HSA-975155;R-HSA-166058;…	Infectious disease;Uptake and actions of bacterial toxins;Uptake and function of anthrax toxins;Disease;TRIF(TICAM1)-mediated TLR4 signaling ;Oxidative Stress Induced Senescence;Cellular Senescence;Signaling by Interleukins;Toll Like Receptor 2 (TLR2) Cascade;Toll Like Receptor 4 (TLR4) Cascade;Toll Like Receptor TLR6:TLR2 Cascade;MyD88 cascade initiated on plasma membrane;Cytokine Signaling in I…	DOID:162	cancer	disease of cellular proliferation	MAP2K3	3J92D	T:Signal transduction mechanisms	P46734	Dual specificity mitogen-activated protein kinase kinase 3 OS=Homo sapiens OX=9606 GN=MAP2K3 PE=1 SV=2	PF00069;; PF07714;; PF14531;; PF03109	Pkinase;;PK_Tyr_Ser-Thr;;Kinase-like;;ABC1	Protein kinase domain;;Protein tyrosine and serine/threonine kinase;;Kinase-like;;ABC1 atypical kinase-like domain	25.74	8.7	29.83	12.36	5.06	10.45	14.41	24.49	37.53	17.89	19.86	7.12	14.38	13.18	20.89	48.2	9.46	9.8	23.01	18.53	13.48	53.08	38.84
ENSG00000034510	TMSB10	thymosin beta 10 [Source:HGNC Symbol;Acc:HGNC:11879]	GO:0005737;; GO:0007015;; GO:0030334;; GO:0005856;; GO:0042989;; GO:0003785	cellular_component;;biological_process;;biological_process;;cellular_component;;biological_process;;molecular_function	cytoplasm;;actin filament organization;;regulation of cell migration;;cytoskeleton;;sequestering of actin monomers;;actin monomer binding	K13785	TMSB10	------	------	NP_066926	thymosin beta-10 [Homo sapiens]	------		------	------	DOID:419;; DOID:418;; DOID:3963;; DOID:4766;; DOID:162	scleroderma;; systemic scleroderma;; thyroid gland carcinoma;; embryoma;; cancer	disease of anatomical entity;;disease of anatomical entity;;disease of cellular proliferation;;disease of cellular proliferation;;disease of cellular proliferation	TMSB10	3JKWQ	N:Cell motility	P63313	Thymosin beta-10 OS=Homo sapiens OX=9606 GN=TMSB10 PE=1 SV=2	PF01290	Thymosin	Thymosin beta-4 family	1110.17	555.34	352.49	223.18	13635.1	3536.41	606.93	294.47	1375.13	597.97	329.22	425.21	791.8	3731.61	4449.76	2376.96	3903.94	1238.37	689.83	747.51	1049.33	844.28	1625.44
ENSG00000034677	RNF19A	ring finger protein 19A, RBR E3 ubiquitin protein ligase [Source:HGNC Symbol;Acc:HGNC:13432]	GO:0005737;; GO:0031624;; GO:0098978;; GO:0032436;; GO:0005829;; GO:0005813;; GO:0008134;; GO:0000151;; GO:0099576;; GO:0016021;; GO:0098794;; GO:0006511;; GO:0000226;; GO:0046872;; GO:0061630;; GO:0000209;; GO:0098686	cellular_component;;molecular_function;;cellular_component;;biological_process;;cellular_component;;cellular_component;;molecular_function;;cellular_component;;biological_process;;cellular_component;;cellular_component;;biological_process;;biological_process;;molecular_function;;molecular_function;;biological_process;;cellular_component	cytoplasm;;ubiquitin conjugating enzyme binding;;glutamatergic synapse;;positive regulation of proteasomal ubiquitin-dependent protein catabolic process;;cytosol;;centrosome;;transcription factor binding;;ubiquitin ligase complex;;regulation of protein catabolic process at postsynapse, modulating synaptic transmission;;integral component of membrane;;postsynapse;;ubiquitin-dependent protein catab…	K11972	RNF19A	------	------	NP_001267468	E3 ubiquitin-protein ligase RNF19A [Homo sapiens]	R-HSA-8850909	RNF19A	R-HSA-983169;R-HSA-983168;R-HSA-168256;R-HSA-1280218	Class I MHC mediated antigen processing & presentation;Antigen processing: Ubiquitination & Proteasome degradation;Immune System;Adaptive Immune System	DOID:230;; DOID:332	lateral sclerosis;; amyotrophic lateral sclerosis	disease of anatomical entity;;disease of anatomical entity	RNF19A	3J7ZE	O:Posttranslational modification, protein turnover, chaperones	Q9NV58	E3 ubiquitin-protein ligase RNF19A OS=Homo sapiens OX=9606 GN=RNF19A PE=1 SV=3	PF01485	IBR	IBR domain, a half RING-finger domain	4.37	0.34	1.67	0.22	1.49	0.22	2.52	1.43	5.64	0.82	0.73	0.08	0.26	1.85	3.67	12.15	1.54	0.37	2.71	1.49	0.53	6.47	9.2
[truncated: 8,290 more rows]

## Sheet: All DEG
Gene_id	Gene name	Gene description	FC(TR1/TR2)	Log2FC(TR1/TR2)	Pvalue	Padjust	Significant	Regulate	PHN_1	PHN_2	PHN_3	PHN_4	PHN_5	PHN_6	PHN_7	PHN_8	HZ_1	HZ_2	HZ_3	HZ_4	HZ_5	HZ_6	HZ_7	HZ_8	HZ_9	HZ_10	HZ_11	HZ_12	HZ_13	HZ_14	HZ_15			TR1	TR2
[truncated: 407 more rows]

[truncated: 4 more sheets: UP DEG, DOWN DEG, PHN specific, HZ specific]
