# Supplementary material for: Exploring blood transcriptomic signatures in patients with herpes zoster and postherpetic neuralgia
Source: Front Cell Infect Microbiol. 2024 Aug 15;14:1425393. doi: 10.3389/fcimb.2024.1425393 (PMC11358128; doi:10.3389/fcimb.2024.1425393)
Supplement: Supplementary file 10 [file DataSheet2.xlsx]

## Sheet: ALL DEGs
Gene_id	Gene name	Gene description	FC(TR1/TR2)	Log2FC(TR1/TR2)	Pvalue	Padjust	Significant	Regulate	PHN_7	PHN_8	PHN_2	PHN_3	PHN_4	HZ_1	HZ_4	HZ_5	HZ_6	HZ_7	HZ_8	HZ_9	HZ_10	HZ_11	HZ_12	HZ_13	HZ_14	HZ_15	HZ_2	HZ_3	TR1	TR2
ENSG00000003147	ICA1	islet cell autoantigen 1 [Source:HGNC Symbol;Acc:HGNC:5343]	0.484415	-1.04568	0.0371299	0.999689	yes	down	0.13	0	0.04	0.08	0.01	0.31	0.11	0.65	1.12	0.77	0.64	0.2	0.06	0.22	0.05	0.08	0.49	0.54	0.09	0.1	0.052	0.362
ENSG00000005379	TSPOAP1	TSPO associated protein 1 [Source:HGNC Symbol;Acc:HGNC:16831]	2.07987	1.0565	0.0107421	0.999689	yes	up	0.51	0.43	0.14	0.13	0.31	0.8	0.11	0.12	0.84	0.48	2.43	0.33	0.11	0.13	0.23	0.14	0.5	0.38	0.64	0.09	0.304	0.488667
ENSG00000007038	PRSS21	serine protease 21 [Source:HGNC Symbol;Acc:HGNC:9485]	0.185762	-2.42847	0.013647	0.999689	yes	down	0.09	0	0.07	0	0	0.29	0.06	0.08	1.42	0.29	0.58	0.22	0	0.3	0.35	0.71	0.13	0.09	0.47	0	0.032	0.332667
ENSG00000007541	PIGQ	phosphatidylinositol glycan anchor biosynthesis class Q [Source:HGNC Symbol;Acc:HGNC:14135]	2.06017	1.04277	0.0324038	0.999689	yes	up	0.83	1.67	1.43	1.47	1.02	2.23	0.79	0.71	1.19	0.5	4.28	0.46	0.77	1.48	1.89	1.94	1.81	1.62	1.25	0.47	1.284	1.426
ENSG00000007866	TEAD3	TEA domain transcription factor 3 [Source:HGNC Symbol;Acc:HGNC:11716]	5.11269	2.35408	0.0257241	0.999689	yes	up	0	0	0.01	0.21	0.03	0.01	0.01	0.03	0.04	0.01	0.04	0	0	0.03	0.02	0	0.05	0	0.01	0.02	0.05	0.018
ENSG00000008952	SEC62	SEC62 homolog, preprotein translocation factor [Source:HGNC Symbol;Acc:HGNC:11846]	0.475945	-1.07113	0.0429229	0.999689	yes	down	4.67	4.6	3	6.22	3.51	19.18	4.83	20.67	17.37	130.17	20.56	37.35	49.17	4.9	1.07	4.82	13.19	17.36	3.41	8.23	4.4	23.4853
ENSG00000010310	GIPR	gastric inhibitory polypeptide receptor [Source:HGNC Symbol;Acc:HGNC:4271]	2.53347	1.34111	0.0320118	0.999689	yes	up	0.02	0.02	0.03	0.06	0.01	0.06	0.02	0	0.1	0.05	0.29	0.04	0.01	0.01	0.01	0.02	0.01	0.08	0	0	0.028	0.0466667
ENSG00000011426	ANLN	anillin, actin binding protein [Source:HGNC Symbol;Acc:HGNC:14082]	0.264992	-1.91598	0.00896565	0.999689	yes	down	0.03	0	0.03	0	0	0.12	0.01	0.05	0.08	0.15	0.22	0.02	0	0.13	0.06	0.24	0.14	0.22	0.01	0.06	0.012	0.100667
ENSG00000012223	LTF	lactotransferrin [Source:HGNC Symbol;Acc:HGNC:6720]	0.317006	-1.65742	0.0198376	0.999689	yes	down	1.37	3.42	0.61	2.96	0.65	1.01	3.23	3.24	25.22	66	1.84	11.65	1.16	14.78	30.87	1.58	25.03	55.11	0.31	2.68	1.802	16.2473
ENSG00000021762	OSBPL5	oxysterol binding protein like 5 [Source:HGNC Symbol;Acc:HGNC:16392]	2.09582	1.06752	0.0332235	0.999689	yes	up	1.11	0.74	1.29	1.28	1.29	4.39	0.12	0.61	0.51	0.18	5.44	0.44	0.38	1.48	2.19	2.63	1.6	2.14	1.74	0.18	1.142	1.602
ENSG00000029993	HMGB3	high mobility group box 3 [Source:HGNC Symbol;Acc:HGNC:5004]	0.369994	-1.43443	0.0140583	0.999689	yes	down	0.06	0.03	0	0.04	0	0.68	0.01	0.14	1.24	3.81	1.19	0.32	0.04	0.12	0.02	0.15	0.16	0.32	0.06	0.03	0.026	0.552667
ENSG00000035720	STAP1	signal transducing adaptor family member 1 [Source:HGNC Symbol;Acc:HGNC:24133]	0.457874	-1.12698	0.016417	0.999689	yes	down	0.33	0.14	0.03	0.05	0.05	1.33	0.07	0.18	1.17	0.79	1.5	0.77	0.09	0.54	0.16	0.12	0.37	1.54	0.15	0.18	0.12	0.597333
ENSG00000037280	FLT4	fms related receptor tyrosine kinase 4 [Source:HGNC Symbol;Acc:HGNC:3767]	4.19986	2.07034	0.00050343	0.999689	yes	up	0.06	0.08	0.14	0.11	0.01	0.22	0	0	0.03	0.01	0.3	0.01	0.07	0.06	0.17	0.01	0.07	0.03	0.01	0.05	0.08	0.0693333
ENSG00000053108	FSTL4	follistatin like 4 [Source:HGNC Symbol;Acc:HGNC:21389]	0.208602	-2.26118	0.0443218	0.999689	yes	down	0.01	0	0	0	0	0.05	0.05	0	0.01	0.04	0.15	0.04	0.01	0.02	0.01	0.06	0.05	0.01	0.01	0.07	0.002	0.0386667
ENSG00000057294	PKP2	plakophilin 2 [Source:HGNC Symbol;Acc:HGNC:9024]	2.59433	1.37536	0.0170754	0.999689	yes	up	0.08	0.07	0.14	0.15	0	0.22	0	0.01	0.1	0.18	0.43	0.04	0	0.08	0.12	0.08	0.24	0.07	0.08	0.06	0.088	0.114
ENSG00000062524	LTK	leukocyte receptor tyrosine kinase [Source:HGNC Symbol;Acc:HGNC:6721]	2.18962	1.13068	0.00559331	0.999689	yes	up	0.16	0.1	0.18	0.12	0.06	0.28	0.02	0.15	0.19	0.2	0.48	0.21	0.03	0.14	0.15	0.19	0.08	0.32	0.04	0	0.124	0.165333
ENSG00000064932	SBNO2	strawberry notch homolog 2 [Source:HGNC Symbol;Acc:HGNC:29158]	2.55725	1.35459	0.0218385	0.999689	yes	up	7.24	2.31	4.28	29.57	4.41	23.55	0.54	2.54	1.85	3.36	28.98	0.62	0.86	11.27	8.71	5.32	35.73	23.47	7.63	3.09	9.562	10.5013
ENSG00000066926	FECH	ferrochelatase [Source:HGNC Symbol;Acc:HGNC:3647]	2.59085	1.37343	0.0188045	0.999689	yes	up	1.77	8.18	1.02	4.09	2.32	5.94	0.3	1.22	0.7	2.33	5.39	3.55	0.43	5.23	2.68	0.77	1.99	5.88	3.41	1.53	3.476	2.75667
ENSG00000067334	DNTTIP2	deoxynucleotidyltransferase terminal interacting protein 2 [Source:HGNC Symbol;Acc:HGNC:24013]	0.48749	-1.03656	0.0280514	0.999689	yes	down	0.84	0.34	0.07	0.46	0.06	3.39	0.25	2.16	5.63	16.58	7.25	10.72	1.22	1.49	0.31	0.13	3.36	4.67	0.33	0.98	0.354	3.898
ENSG00000067836	ROGDI	rogdi atypical leucine zipper [Source:HGNC Symbol;Acc:HGNC:29478]	2.18716	1.12906	0.021681	0.999689	yes	up	3.22	5.04	5.88	8.31	7.73	8.16	3.89	3.25	5.76	4.64	12.57	2.81	2.65	4.75	6.55	6.33	6.58	9.98	5.66	2.08	6.036	5.71067
ENSG00000068489	PRR11	proline rich 11 [Source:HGNC Symbol;Acc:HGNC:25619]	0.496847	-1.00913	0.0263491	0.999689	yes	down	0.1	0.06	0.03	0.04	0.01	0.45	0.01	0.04	0.48	1.11	1.25	0.23	0.05	0.21	0.03	0.04	0.18	0.61	0.08	0.04	0.048	0.320667
ENSG00000068971	PPP2R5B	protein phosphatase 2 regulatory subunit B'beta [Source:HGNC Symbol;Acc:HGNC:9310]	2.75128	1.46011	0.00114068	0.999689	yes	up	0.97	1.96	1.51	1.8	1.98	2.08	0.63	0.71	1.7	1.58	2.6	0.63	0.41	1.25	2.03	1.66	1.57	2.24	1.42	0.82	1.644	1.422
ENSG00000069431	ABCC9	ATP binding cassette subfamily C member 9 [Source:HGNC Symbol;Acc:HGNC:60]	0.299212	-1.74076	0.00705948	0.999689	yes	down	0.02	0.01	0	0.01	0	0.04	0.02	0.01	0.08	0.25	0.1	0.06	0.01	0.03	0.01	0	0.06	0.04	0.01	0.01	0.008	0.0486667
ENSG00000071564	TCF3	transcription factor 3 [Source:HGNC Symbol;Acc:HGNC:11633]	2.12246	1.08573	0.00674117	0.999689	yes	up	1.82	4.17	2.02	1.43	2.2	5.75	0.59	1.02	4.6	3.33	9.65	2.12	0.89	3.2	4.35	2.58	2.08	4.16	2.97	1.15	2.328	3.22933
ENSG00000073150	PANX2	pannexin 2 [Source:HGNC Symbol;Acc:HGNC:8600]	2.40076	1.26349	0.0158752	0.999689	yes	up	0.8	0.31	0.65	2.66	1.3	3.55	0.21	0.52	0.33	0.98	4.83	0.06	0.23	1.69	1.85	0.98	2.73	2.9	1.07	0.18	1.144	1.474
ENSG00000073350	LLGL2	LLGL scribble cell polarity complex component 2 [Source:HGNC Symbol;Acc:HGNC:6629]	2.15739	1.10929	0.0407397	0.999689	yes	up	1.01	0.38	0.57	0.52	0.9	1.33	0.14	0.25	0.64	0.08	4.87	0.21	0.09	1.06	1.48	0.86	1.51	2.06	1.17	0.2	0.676	1.06333
ENSG00000075234	TTC38	tetratricopeptide repeat domain 38 [Source:HGNC Symbol;Acc:HGNC:26082]	2.17069	1.11815	0.00106491	0.999689	yes	up	2.81	1.34	2.46	2.53	2.87	5.34	0.24	0.77	3.51	2.03	11.76	2.74	0.54	2.37	2.35	3.56	4.6	5.11	2.62	0.69	2.402	3.21533
ENSG00000076382	SPAG5	sperm associated antigen 5 [Source:HGNC Symbol;Acc:HGNC:13452]	0.452591	-1.14372	0.0133821	0.999689	yes	down	0.09	0.05	0.02	0.12	0.09	0.46	0.11	0.07	0.75	0.78	0.66	0.44	0.06	0.56	0.3	0.47	0.13	0.94	0.38	0.03	0.074	0.409333
ENSG00000076864	RAP1GAP	RAP1 GTPase activating protein [Source:HGNC Symbol;Acc:HGNC:9858]	7.1107	2.82999	0.0172898	0.999689	yes	up	0.13	3.84	0.19	0.02	0.4	1.77	0.06	0	0	0.01	0.22	0.48	0.15	0.03	0.51	0.02	0.05	0.07	0.44	0.44	0.916	0.283333
ENSG00000079482	OPHN1	oligophrenin 1 [Source:HGNC Symbol;Acc:HGNC:8148]	0.343002	-1.54371	0.00249193	0.999689	yes	down	0.31	0.07	0.02	0.29	0.05	0.51	0.04	0.12	0.23	1.16	2.64	0.48	0.18	0.45	0.18	0.12	0.93	0.9	0.21	0.17	0.148	0.554667
ENSG00000085831	TTC39A	tetratricopeptide repeat domain 39A [Source:HGNC Symbol;Acc:HGNC:18657]	3.05413	1.61076	0.00822204	0.999689	yes	up	0.05	0.15	0.08	0.16	0.05	0.07	0.05	0.03	0.08	0.16	0.54	0.14	0	0.04	0.01	0.02	0.05	0.18	0.08	0.04	0.098	0.0993333
ENSG00000086506	HBQ1	hemoglobin subunit theta 1 [Source:HGNC Symbol;Acc:HGNC:4833]	3.71025	1.89152	0.0067599	0.999689	yes	up	35.31	45.2	67.63	51.12	57.59	53.01	12.78	15.69	6.83	4.34	26.87	1.03	23.45	34.84	77.48	50.15	26.85	32.6	45.4	5.55	51.37	27.7913
ENSG00000086548	CEACAM6	CEA cell adhesion molecule 6 [Source:HGNC Symbol;Acc:HGNC:1818]	0.283828	-1.81691	0.0224215	0.999689	yes	down	0.05	0.15	0	0.13	0.07	0.1	0.1	0.03	1.03	1.56	0.15	0.32	0.02	2.05	1.69	0.07	2.46	4.22	0.04	0.15	0.08	0.932667
ENSG00000087085	ACHE	acetylcholinesterase (Cartwright blood group) [Source:HGNC Symbol;Acc:HGNC:108]	3.76719	1.91349	0.0375839	0.999689	yes	up	0.01	0.28	0.03	0.13	0.03	0.1	0	0.07	0.02	0.01	0.08	0.01	0.06	0	0.07	0.02	0.11	0	0.03	0.03	0.096	0.0406667
ENSG00000087302	RTRAF	RNA transcription, translation and transport factor [Source:HGNC Symbol;Acc:HGNC:23169]	0.491508	-1.02471	0.00927702	0.999689	yes	down	1.43	0.49	1.29	0.9	0.46	6.78	0.98	5.03	19.46	51.96	33.11	19.47	3.24	1.02	0.5	1.38	3.81	8.91	1.26	1.38	0.914	10.5527
ENSG00000087502	ERGIC2	ERGIC and golgi 2 [Source:HGNC Symbol;Acc:HGNC:30208]	0.488747	-1.03284	0.0276221	0.999689	yes	down	1.08	0.37	0.08	0.48	0.03	3.93	0.09	2.3	2.73	22.05	6.49	4.03	1.16	0.99	0.21	0.62	3.8	4.56	0.36	1.12	0.408	3.62933
ENSG00000088325	TPX2	TPX2 microtubule nucleation factor [Source:HGNC Symbol;Acc:HGNC:1249]	0.321644	-1.63646	0.00186665	0.999689	yes	down	0.06	0.05	0.03	0.06	0	0.38	0.02	0.03	0.84	1.59	0.42	0.16	0.08	0.3	0.12	0.4	0.31	0.45	0.07	0.05	0.04	0.348
ENSG00000090013	BLVRB	biliverdin reductase B [Source:HGNC Symbol;Acc:HGNC:1063]	2.23147	1.158	0.0400727	0.999689	yes	up	52.69	81.15	89.45	80.43	105.24	74.87	42.45	74.76	63.64	54.84	109.97	49.47	48.3	64.63	69.53	76.51	64.97	60.79	120.45	51.74	81.792	68.4613
ENSG00000090674	MCOLN1	mucolipin TRP cation channel 1 [Source:HGNC Symbol;Acc:HGNC:13356]	2.17465	1.12078	0.0232457	0.999689	yes	up	2.71	3.77	3.19	4.65	3.93	4.29	1.94	4.17	1.85	1.91	7.42	1	6.19	3.59	2.9	3.32	4.94	4.83	4.32	2.19	3.65	3.65733
ENSG00000090889	KIF4A	kinesin family member 4A [Source:HGNC Symbol;Acc:HGNC:13339]	0.211842	-2.23894	0.0180648	0.999689	yes	down	0.01	0	0	0.01	0	0.04	0	0.01	0.18	0.22	0.01	0.02	0	0.09	0.01	0.04	0.05	0.11	0.01	0	0.004	0.0526667
ENSG00000091651	ORC6	origin recognition complex subunit 6 [Source:HGNC Symbol;Acc:HGNC:17151]	0.465916	-1.10186	0.0244498	0.999689	yes	down	0.35	0.1	0.31	0.26	0.06	1.63	0.23	0.61	1.37	6.18	4.27	0.82	0.27	0.21	0.24	0.35	0.9	1.04	0.33	0.28	0.216	1.24867
ENSG00000095637	SORBS1	sorbin and SH3 domain containing 1 [Source:HGNC Symbol;Acc:HGNC:14565]	3.06454	1.61567	0.0356299	0.999689	yes	up	0.03	0.07	0.03	0	0.02	0.05	0	0	0.06	0.02	0.23	0	0	0.03	0.01	0.03	0.12	0.06	0.02	0	0.03	0.042
ENSG00000096006	CRISP3	cysteine rich secretory protein 3 [Source:HGNC Symbol;Acc:HGNC:16904]	0.316603	-1.65925	0.0425159	0.999689	yes	down	0.23	0.19	0	0.22	0.01	0.2	0.01	0.18	0.32	7.7	0.51	0.59	0.01	0.74	0.32	0.03	1.96	5.24	0.08	0.34	0.13	1.21533
ENSG00000099337	KCNK6	potassium two pore domain channel subfamily K member 6 [Source:HGNC Symbol;Acc:HGNC:6281]	0.443016	-1.17457	0.00981122	0.999689	yes	down	0.45	0.23	0.18	0.21	0.11	1.18	0.27	0.49	1.89	3.75	2.83	1.54	1.05	0.66	0.31	0.46	0.76	1.36	0.33	0.22	0.236	1.14
ENSG00000099889	ARVCF	ARVCF delta catenin family member [Source:HGNC Symbol;Acc:HGNC:728]	3.7202	1.89538	0.00988715	0.999689	yes	up	0.2	0.04	0.14	0.09	0.12	0.31	0	0	0	0	0.5	0.11	0.01	0.2	0.13	0.13	0.06	0.14	0.13	0.01	0.118	0.115333
ENSG00000100764	PSMC1	proteasome 26S subunit, ATPase 1 [Source:HGNC Symbol;Acc:HGNC:9547]	0.467869	-1.09582	0.0132928	0.999689	yes	down	1.82	0.95	0.48	3.51	0.25	19.24	1.83	5.84	18.31	67.26	35.83	19.14	2.53	2.3	1	1.38	18.67	27.56	1.15	5.88	1.402	15.1947
ENSG00000101210	EEF1A2	eukaryotic translation elongation factor 1 alpha 2 [Source:HGNC Symbol;Acc:HGNC:3192]	0.0890553	-3.48915	0.00224918	0.999689	yes	down	0	0	0	0	0	0.1	0.01	0.03	0.01	0	0.46	0.02	0.03	0.04	0.06	0.03	0.03	0.07	0.05	0.02	0	0.064
ENSG00000102109	PCSK1N	proprotein convertase subtilisin/kexin type 1 inhibitor [Source:HGNC Symbol;Acc:HGNC:17301]	4.92784	2.30095	0.0152732	0.999689	yes	up	0.03	0.54	0.56	0.69	0.48	0.89	0.02	0.02	0	0	0.13	0	0.14	0.34	0.97	0.15	0.08	0.07	0.55	0.02	0.46	0.225333
ENSG00000102390	PBDC1	polysaccharide biosynthesis domain containing 1 [Source:HGNC Symbol;Acc:HGNC:28790]	0.376427	-1.40956	0.00566311	0.999689	yes	down	1.59	0.69	0.4	0.43	0.16	4.12	0.49	1.15	8.72	12.46	7.38	9.35	1.69	2.13	0.63	0.68	2.2	5.62	0.59	0.76	0.654	3.86467
ENSG00000102837	OLFM4	olfactomedin 4 [Source:HGNC Symbol;Acc:HGNC:17190]	0.202962	-2.30072	0.0339799	0.999689	yes	down	0.19	0.21	0.04	0.35	0.04	0.03	0.24	0.23	1.03	4.24	0.14	0.03	0.03	2.88	5.33	0.03	6.84	11.32	0	0.47	0.166	2.18933
ENSG00000103194	USP10	ubiquitin specific peptidase 10 [Source:HGNC Symbol;Acc:HGNC:12608]	0.44187	-1.17831	0.0184953	0.999689	yes	down	7.09	4.01	1.96	9.29	1.5	40.92	1.21	9.39	7.81	49.84	30.57	5.31	2.49	14.31	3.31	4.11	29.54	33.22	5.18	25.92	4.77	17.542
ENSG00000103257	SLC7A5	solute carrier family 7 member 5 [Source:HGNC Symbol;Acc:HGNC:11063]	2.23148	1.158	0.0157452	0.999689	yes	up	0.29	1.1	0.26	0.7	0.3	0.69	0.19	0.21	0.29	0.37	1.06	0.23	0.25	0.59	0.6	0.96	0.76	0.92	0.38	0.21	0.53	0.514
ENSG00000103426	CORO7-PAM16	CORO7-PAM16 readthrough [Source:HGNC Symbol;Acc:HGNC:44424]	2.93453	1.55313	0.0429467	0.999689	yes	up	0.67	0.19	0.34	0.91	0.69	0.94	0.37	0.55	0.03	0	0.6	0	0.51	0.35	0.99	1	0.16	1.11	0.54	0.2	0.56	0.49
ENSG00000104147	OIP5	Opa interacting protein 5 [Source:HGNC Symbol;Acc:HGNC:20300]	0.118116	-3.08172	0.00989705	0.999689	yes	down	0	0	0	0.08	0.01	0.24	0.09	0	0.19	0.35	0.21	0.04	0.04	0.22	0.07	0.29	0.26	0.11	0	0	0.018	0.140667
ENSG00000104866	PPP1R37	protein phosphatase 1 regulatory subunit 37 [Source:HGNC Symbol;Acc:HGNC:27607]	2.10539	1.07409	0.0408536	0.999689	yes	up	0.24	0.31	0.33	0.31	0.28	1	0.05	0.08	0.22	0.06	1.69	0.06	0.17	0.33	0.72	0.15	0.32	0.69	0.39	0.01	0.294	0.396
ENSG00000104903	LYL1	LYL1 basic helix-loop-helix family member [Source:HGNC Symbol;Acc:HGNC:6734]	2.66853	1.41605	0.0230487	0.999689	yes	up	12.1	15.02	20.26	21.41	20.88	19.91	7.36	7.04	3.8	3.15	26.86	1.63	12.52	15.91	27.55	16.8	18.5	20.94	21.99	2.3	17.934	13.7507
ENSG00000104918	RETN	resistin [Source:HGNC Symbol;Acc:HGNC:20389]	0.305821	-1.70924	0.023469	0.999689	yes	down	1.62	1	3.05	5.34	2.7	3.17	13.9	31.15	8.02	8.38	40.42	1.89	3.22	7.97	35.29	2.92	13.05	16.45	18.83	7.1	2.742	14.1173
ENSG00000105371	ICAM4	intercellular adhesion molecule 4 (Landsteiner-Wiener blood group) [Source:HGNC Symbol;Acc:HGNC:5347]	2.44878	1.29206	0.0146375	0.999689	yes	up	0.58	0.27	0.91	0.46	0.68	0.67	0.21	0.7	0.67	0.48	1.43	0.26	0.3	0.58	0.32	0.52	0.32	0.92	0.72	0.13	0.58	0.548667
ENSG00000105610	KLF1	Kruppel like factor 1 [Source:HGNC Symbol;Acc:HGNC:6345]	2.59316	1.37471	0.0277314	0.999689	yes	up	0.75	3.09	1.48	1.78	2.73	2.01	1.14	1.05	1.59	1.48	0.81	2.83	1.14	1.39	1.42	0.46	0.88	1.4	2.99	0.73	1.966	1.42133
ENSG00000105722	ERF	ETS2 repressor factor [Source:HGNC Symbol;Acc:HGNC:3444]	2.04321	1.03084	0.0293621	0.999689	yes	up	1.53	1.62	1.28	6.76	1.27	5.33	0.41	0.92	0.43	2.15	9.56	0.18	0.55	2.33	2.81	3.2	8.62	5.39	1.63	0.55	2.492	2.93733
ENSG00000106327	TFR2	transferrin receptor 2 [Source:HGNC Symbol;Acc:HGNC:11762]	2.64547	1.40352	0.00227111	0.999689	yes	up	0.17	0.45	0.17	0.32	0.28	0.36	0.08	0.1	0.19	0.27	0.4	0.23	0.06	0.19	0.24	0.23	0.2	0.57	0.35	0.2	0.278	0.244667
ENSG00000106443	PHF14	PHD finger protein 14 [Source:HGNC Symbol;Acc:HGNC:22203]	0.456425	-1.13155	0.0196555	0.999689	yes	down	0.67	0.64	0.17	0.26	0.03	2.28	0.31	0.63	4.03	4.97	3.43	2.97	0.68	0.89	0.38	0.29	1.02	1.86	0.27	0.22	0.354	1.61533
ENSG00000107147	KCNT1	potassium sodium-activated channel subfamily T member 1 [Source:HGNC Symbol;Acc:HGNC:18865]	6.45954	2.69143	0.0350962	0.999689	yes	up	0	0	0	0.02	0.06	0	0	0	0	0	0.01	0	0	0	0.01	0.02	0.02	0	0	0	0.016	0.004
ENSG00000107317	PTGDS	prostaglandin D2 synthase [Source:HGNC Symbol;Acc:HGNC:9592]	3.21294	1.68389	0.0159274	0.999689	yes	up	4.25	9.98	2.56	1.76	12.36	7.78	2.2	1.31	1.54	2.87	17.18	7.02	1.47	1.85	1.23	3.96	2.4	2.78	4.96	9.74	6.182	4.55267
ENSG00000107331	ABCA2	ATP binding cassette subfamily A member 2 [Source:HGNC Symbol;Acc:HGNC:32]	2.04267	1.03046	0.0326639	0.999689	yes	up	2.62	1.31	1.27	5.24	1.39	3.6	0.36	1.33	2.7	1.18	7.21	0.88	0.42	3.14	4.05	1.94	5.53	6.84	2.88	0.34	2.366	2.82667
ENSG00000108309	RUNDC3A	RUN domain containing 3A [Source:HGNC Symbol;Acc:HGNC:16984]	3.40569	1.76795	0.00230718	0.999689	yes	up	4.29	23.25	12.61	10.82	13.21	9.25	5.1	4.71	4.31	6.32	5.43	4.69	8.14	7.61	14.79	7.83	6.21	8.04	7.79	4.86	12.836	7.00533
ENSG00000108641	B9D1	B9 domain containing 1 [Source:HGNC Symbol;Acc:HGNC:24123]	0.24208	-2.04644	0.00656955	0.999689	yes	down	0	0	0.05	0.1	0.09	0.16	0.02	0.16	0.22	0.55	0.22	0.12	0.04	0.04	0.2	0.36	0.73	0.38	0.31	0.12	0.048	0.242
ENSG00000109536	FRG1	FSHD region gene 1 [Source:HGNC Symbol;Acc:HGNC:3954]	0.435059	-1.20072	0.008047	0.999689	yes	down	3.61	2.15	0.69	2.24	0.44	11.56	0.84	3.41	13.32	38.06	18.57	18.35	3.31	4.43	1.26	2.49	9.66	12.12	2.32	3.63	1.826	9.55533
ENSG00000109881	CCDC34	coiled-coil domain containing 34 [Source:HGNC Symbol;Acc:HGNC:25079]	0.388587	-1.36369	0.0483836	0.999689	yes	down	0.26	0.09	0.09	0.2	0.03	0.7	0.03	0.48	1.14	4.45	0.39	1.71	0.63	0.15	0.16	0.17	0.3	0.39	0.1	0.37	0.134	0.744667
ENSG00000110057	UNC93B1	unc-93 homolog B1, TLR signaling regulator [Source:HGNC Symbol;Acc:HGNC:13481]	2.19835	1.13642	0.026961	0.999689	yes	up	5.36	2.4	10.17	8.28	4.16	19.94	0.98	1.82	3.23	4.93	26.86	2.23	2.44	8.49	9.07	10.39	14.22	16.09	5.99	1.76	6.074	8.56267
ENSG00000110076	NRXN2	neurexin 2 [Source:HGNC Symbol;Acc:HGNC:8009]	4.02083	2.00749	0.0495072	0.999689	yes	up	0.2	0	0	0.01	0.03	0.01	0	0	0	0	0.02	0	0	0.02	0.01	0.01	0	0.02	0.01	0	0.048	0.00666667
ENSG00000110203	FOLR3	folate receptor gamma [Source:HGNC Symbol;Acc:HGNC:3795]	4.67106	2.22375	0.0103759	0.999689	yes	up	4.01	1.04	10.02	10.26	43.26	5.75	2.2	6.19	2.31	7.92	11.39	2.39	1.9	86.22	5.99	3.31	11.96	11.84	3.45	3.64	13.718	11.0973
ENSG00000110455	ACCS	1-aminocyclopropane-1-carboxylate synthase homolog (inactive) [Source:HGNC Symbol;Acc:HGNC:23989]	0.433529	-1.2058	0.0359143	0.999689	yes	down	0.26	0.9	0.1	0.76	0.03	0.54	0.56	0.16	1.48	2.38	4.4	0.16	0.17	0.79	1.04	1.07	0.92	3.91	1.03	0.23	0.41	1.256
ENSG00000110852	CLEC2B	C-type lectin domain family 2 member B [Source:HGNC Symbol;Acc:HGNC:2053]	0.445898	-1.16521	0.0207985	0.999689	yes	down	13.36	4.24	2.14	7.46	1.22	37.04	1.91	15.11	19.74	132.79	46.82	32.15	8.65	10.98	2.66	4.58	35.99	45.28	3.39	13.87	5.684	27.3973
ENSG00000111057	KRT18	keratin 18 [Source:HGNC Symbol;Acc:HGNC:6430]	0.36815	-1.44163	0.0174532	0.999689	yes	down	0.15	0.06	0.01	0.03	0.07	0.38	0.04	0.1	0.86	0.78	1.44	0.8	0.21	0.05	0.46	0.16	0.47	0.24	0.26	0.04	0.064	0.419333
ENSG00000111186	WNT5B	Wnt family member 5B [Source:HGNC Symbol;Acc:HGNC:16265]	0.30802	-1.6989	0.006744	0.999689	yes	down	0.03	0.02	0	0.16	0.06	0.21	0.02	0.04	0.19	0.33	0.62	0.05	0.06	0.47	0.26	0.21	0.5	1.14	0.08	0.11	0.054	0.286
ENSG00000111728	ST8SIA1	ST8 alpha-N-acetyl-neuraminide alpha-2,8-sialyltransferase 1 [Source:HGNC Symbol;Acc:HGNC:10869]	0.478731	-1.06271	0.0307819	0.999689	yes	down	0.37	0.13	0	0.73	0.06	0.8	1.17	1.73	0.27	2.03	2.04	0.49	0.13	0.03	0.18	0.08	0.13	0.41	0.07	0.51	0.258	0.671333
ENSG00000111832	RWDD1	RWD domain containing 1 [Source:HGNC Symbol;Acc:HGNC:20993]	0.469929	-1.08949	0.0301005	0.999689	yes	down	1.37	0.92	0.4	0.75	0.17	5.07	0.53	1.88	7.54	17.4	6.73	12.65	2.19	1.63	0.55	0.84	2.17	4.66	0.39	1.29	0.722	4.368
ENSG00000112232	KHDRBS2	KH RNA binding domain containing, signal transduction associated 2 [Source:HGNC Symbol;Acc:HGNC:18114]	3.14761	1.65426	0.0453681	0.999689	yes	up	0.05	0	0.02	0.02	0.01	0.02	0	0.01	0.02	0	0.1	0.01	0	0.03	0.01	0.01	0.01	0.05	0.01	0.01	0.02	0.0193333
ENSG00000112655	PTK7	protein tyrosine kinase 7 (inactive) [Source:HGNC Symbol;Acc:HGNC:9618]	2.0872	1.06157	0.0287692	0.999689	yes	up	0.14	0.12	0.06	0.12	0.1	0.19	0.02	0.07	0.13	0.35	0.5	0.07	0.01	0.08	0.07	0.29	0.23	0.35	0.01	0.04	0.108	0.160667
ENSG00000112742	TTK	TTK protein kinase [Source:HGNC Symbol;Acc:HGNC:12401]	0.316222	-1.66099	0.0449925	0.999689	yes	down	0.02	0.02	0	0	0	0.17	0	0.01	0.06	0.1	0.17	0.03	0	0.09	0.04	0.05	0.07	0.23	0	0.02	0.008	0.0693333
ENSG00000113327	GABRG2	gamma-aminobutyric acid type A receptor subunit gamma2 [Source:HGNC Symbol;Acc:HGNC:4087]	0.209188	-2.25713	0.0219394	0.999689	yes	down	0.02	0.01	0	0.01	0	0	0.02	0.08	0.07	0.43	0.26	0.08	0.08	0.04	0.03	0.04	0.14	0.06	0.02	0.04	0.008	0.0926667
ENSG00000116544	DLGAP3	DLG associated protein 3 [Source:HGNC Symbol;Acc:HGNC:30368]	2.50257	1.32341	0.0280165	0.999689	yes	up	0.02	0.01	0.04	0.07	0.02	0.1	0	0	0.01	0.01	0.11	0.03	0.01	0.05	0.04	0.02	0.03	0.03	0.02	0	0.032	0.0306667
ENSG00000116761	CTH	cystathionine gamma-lyase [Source:HGNC Symbol;Acc:HGNC:2501]	0.294543	-1.76345	0.0473123	0.999689	yes	down	0.02	0	0	0.01	0	0.04	0	0.01	0.07	0.19	0.14	0.18	0.07	0.02	0.08	0.03	0.18	0.07	0.04	0.02	0.006	0.076
ENSG00000117632	STMN1	stathmin 1 [Source:HGNC Symbol;Acc:HGNC:6510]	0.45289	-1.14277	0.0142038	0.999689	yes	down	2.34	1.03	0.76	1.09	0.29	9.57	0.46	0.73	22.47	32.71	6.85	8.23	0.72	2.98	2.41	4.77	3.11	7.34	1.14	1.26	1.102	6.98333
ENSG00000118473	SGIP1	SH3GL interacting endocytic adaptor 1 [Source:HGNC Symbol;Acc:HGNC:25412]	5.98117	2.58043	0.00046903	0.999689	yes	up	0.05	0.87	0.02	0.04	0.12	0.61	0	0.08	0.04	0.27	0.25	0.04	0.08	0.12	0	0	0.03	0.01	0.21	0.05	0.22	0.119333
ENSG00000119669	IRF2BPL	interferon regulatory factor 2 binding protein like [Source:HGNC Symbol;Acc:HGNC:14282]	2.84175	1.50678	0.00778317	0.999689	yes	up	1.23	0.7	0.51	11.54	0.6	5.72	0.23	0.77	0.78	1.43	7.72	0.24	0.16	3.06	1.41	0.68	9.07	3.51	1.37	0.92	2.916	2.47133
ENSG00000119862	LGALSL	galectin like [Source:HGNC Symbol;Acc:HGNC:25012]	0.434197	-1.20358	0.00915441	0.999689	yes	down	0.48	0.41	0.2	0.5	0.06	1.82	0.34	1.19	1.35	6.3	2.36	1.48	0.17	1.12	0.36	0.56	2.61	4.06	0.2	1.08	0.33	1.66667
ENSG00000119865	CNRIP1	cannabinoid receptor interacting protein 1 [Source:HGNC Symbol;Acc:HGNC:24546]	2.77659	1.47331	0.0383833	0.999689	yes	up	0.04	0.03	0.04	0.03	0.08	0.01	0	0.02	0.05	0.02	0.08	0.1	0	0.01	0.01	0.01	0.05	0.08	0.03	0.08	0.044	0.0366667
ENSG00000122033	MTIF3	mitochondrial translational initiation factor 3 [Source:HGNC Symbol;Acc:HGNC:29788]	0.479326	-1.06092	0.0342906	0.999689	yes	down	7.21	5.19	0.67	3.32	0.28	11.73	0.64	5.26	14.99	31.85	21.98	16.31	4.82	5.03	1.07	1.72	12.58	21.43	1.71	6.71	3.334	10.522
ENSG00000122378	PRXL2A	peroxiredoxin like 2A [Source:HGNC Symbol;Acc:HGNC:28651]	0.400623	-1.31968	0.0160226	0.999689	yes	down	0.03	0.02	0.01	0.04	0	0.36	0.02	0.09	0.54	0.34	0.71	0.33	0.09	0.04	0.11	0.06	0.2	0.36	0.01	0.02	0.02	0.218667
ENSG00000122786	CALD1	caldesmon 1 [Source:HGNC Symbol;Acc:HGNC:1441]	0.452918	-1.14268	0.0116496	0.999689	yes	down	0.2	0.08	0.02	0.08	0	0.36	0.03	0.08	0.34	0.81	1.24	0.09	0.14	0.5	0.13	0.4	0.57	0.39	0.04	0.17	0.076	0.352667
ENSG00000123610	TNFAIP6	TNF alpha induced protein 6 [Source:HGNC Symbol;Acc:HGNC:11898]	0.412098	-1.27894	0.0391485	0.999689	yes	down	3.3	0.94	0.57	1.93	0.2	5.13	0.19	1.16	1.95	11.66	9.8	3.95	0.8	4.09	0.16	2.57	30.06	24.56	1.29	5.56	1.388	6.862
ENSG00000123933	MXD4	MAX dimerization protein 4 [Source:HGNC Symbol;Acc:HGNC:13906]	2.47404	1.30687	0.00726934	0.999689	yes	up	3.1	3.33	5.17	5.48	3.88	6.45	0.97	1.56	1.93	1.29	14.81	0.91	2.47	5.01	5.29	5.02	5.81	6.42	4.66	1.44	4.192	4.26933
ENSG00000124615	MOCS1	molybdenum cofactor synthesis 1 [Source:HGNC Symbol;Acc:HGNC:7190]	0.0530925	-4.23535	0.00356477	0.999689	yes	down	0	0	0	0	0	0	0.02	0.08	0.02	0	0.27	0.03	0	0	0.08	0.11	0.23	0.02	0	0.01	0	0.058
ENSG00000124785	NRN1	neuritin 1 [Source:HGNC Symbol;Acc:HGNC:17972]	0.0787885	-3.66587	0.000809261	0.999689	yes	down	0	0	0.01	0	0	0.27	0.01	0.01	0.08	0.12	0.74	0.06	0.02	0	0.01	0.05	0.21	0.37	0.03	0.06	0.002	0.136
ENSG00000125246	CLYBL	citramalyl-CoA lyase [Source:HGNC Symbol;Acc:HGNC:18355]	0.462941	-1.1111	0.010592	0.999689	yes	down	0.12	0.02	0.11	0.21	0.05	0.97	0.1	0.37	0.85	1.19	1.49	1.21	0.18	0.3	0.23	0.32	0.8	0.74	0.28	0.07	0.102	0.606667
ENSG00000125551	PLGLB2	plasminogen like B2 [Source:HGNC Symbol;Acc:HGNC:9073]	2.87764	1.52488	0.0492806	0.999689	yes	up	0.2	0	0.03	0.13	0.01	0.1	0	0	0.08	0.05	0.36	0	0	0.13	0.2	0.03	0.06	0.31	0.02	0.01	0.074	0.09
ENSG00000126953	TIMM8A	translocase of inner mitochondrial membrane 8A [Source:HGNC Symbol;Acc:HGNC:11817]	0.495807	-1.01215	0.0175757	0.999689	yes	down	0.13	0.09	0.05	0.1	0.03	0.46	0.02	0.09	0.36	0.53	0.98	0.46	0.14	0.38	0.17	0.14	0.28	1.09	0.18	0.04	0.08	0.354667
ENSG00000128641	MYO1B	myosin IB [Source:HGNC Symbol;Acc:HGNC:7596]	2.65496	1.40869	0.0456825	0.999689	yes	up	0.03	0.02	0.01	0.03	0	0.05	0	0.01	0.07	0.03	0.21	0.01	0	0.07	0	0	0.01	0.09	0.01	0	0.018	0.0373333
ENSG00000128965	CHAC1	ChaC glutathione specific gamma-glutamylcyclotransferase 1 [Source:HGNC Symbol;Acc:HGNC:28680]	6.88242	2.78292	0.0192238	0.999689	yes	up	0	0	0.04	0.04	0.12	0.04	0	0	0.03	0	0	0	0.02	0	0	0.02	0.05	0.09	0.03	0	0.04	0.0186667
ENSG00000129646	QRICH2	glutamine rich 2 [Source:HGNC Symbol;Acc:HGNC:25326]	0.246857	-2.01825	0.0432627	0.999689	yes	down	0.01	0	0	0	0	0.03	0.01	0.02	0.02	0.02	0.32	0	0.02	0.08	0.14	0.04	0.07	0.15	0.04	0	0.002	0.064
ENSG00000129968	ABHD17A	abhydrolase domain containing 17A, depalmitoylase [Source:HGNC Symbol;Acc:HGNC:28756]	2.68093	1.42274	0.0275965	0.999689	yes	up	5.58	4.12	15.25	11.34	11.14	29.37	0.88	1.94	2.53	0.9	34.12	0.54	3.89	10.31	19.13	15.17	12.39	13.08	15.57	0.57	9.486	10.6927
ENSG00000130035	GALNT8	polypeptide N-acetylgalactosaminyltransferase 8 [Source:HGNC Symbol;Acc:HGNC:4130]	0.147037	-2.76575	0.0410869	0.999689	yes	down	0	0.01	0	0.01	0	0.05	0	0.01	0.24	0.59	0.04	0.1	0.1	0.03	0.01	0	0	0.02	0.02	0	0.004	0.0806667
ENSG00000130347	RTN4IP1	reticulon 4 interacting protein 1 [Source:HGNC Symbol;Acc:HGNC:18647]	0.359096	-1.47756	0.00645406	0.999689	yes	down	0.08	0.05	0.03	0.08	0.01	0.33	0.03	0.07	0.64	0.94	0.49	0.44	0.14	0.17	0.06	0.19	0.16	0.66	0.07	0.1	0.05	0.299333
ENSG00000130413	STK33	serine/threonine kinase 33 [Source:HGNC Symbol;Acc:HGNC:14568]	0.103668	-3.26996	0.00247626	0.999689	yes	down	0	0	0	0	0	0.09	0.03	0.01	0.02	0.21	0.11	0.06	0	0.14	0.04	0.01	0.05	0.15	0.02	0.15	0	0.0726667
ENSG00000130589	HELZ2	helicase with zinc finger 2 [Source:HGNC Symbol;Acc:HGNC:30021]	2.09286	1.06548	0.0277676	0.999689	yes	up	1.95	0.61	2.83	1.97	0.65	5.94	0.14	0.41	1.01	1.13	11.95	0.45	0.42	3.31	1.91	2.89	3.46	4.56	1.84	0.36	1.602	2.652
ENSG00000130656	HBZ	hemoglobin subunit zeta [Source:HGNC Symbol;Acc:HGNC:4835]	4.97903	2.31586	0.0366694	0.999689	yes	up	3	3.74	4.41	9.15	10.32	1.02	0.02	0.12	2	1.36	0.63	0	6.2	0.18	3.88	0.96	2.06	0.69	5.24	3.69	6.124	1.87
ENSG00000131183	SLC34A1	solute carrier family 34 member 1 [Source:HGNC Symbol;Acc:HGNC:11019]	4.40726	2.13988	0.0354013	0.999689	yes	up	0	0.01	0.01	0.06	0.02	0.04	0	0	0.04	0	0.06	0	0	0	0.01	0	0.01	0.04	0.02	0	0.02	0.0146667
ENSG00000131471	AOC3	amine oxidase copper containing 3 [Source:HGNC Symbol;Acc:HGNC:550]	2.06061	1.04307	0.0333891	0.999689	yes	up	0.31	0.02	0.05	0.21	0.18	0.36	0.04	0.05	0.28	0.57	1.12	0.12	0.02	0.17	0.06	0.12	0.9	0.36	0.09	0.01	0.154	0.284667
ENSG00000132329	RAMP1	receptor activity modifying protein 1 [Source:HGNC Symbol;Acc:HGNC:9843]	3.97964	1.99264	0.00497205	0.999689	yes	up	0.36	0.13	0.22	0.21	0.37	0.16	0	0	0.32	0.06	0.43	0.14	0.06	0.07	0.85	0.06	0.17	0.29	0.18	0.04	0.258	0.188667
ENSG00000132819	RBM38	RNA binding motif protein 38 [Source:HGNC Symbol;Acc:HGNC:15818]	2.7593	1.4643	0.0140267	0.999689	yes	up	11.59	48.54	10.76	20.33	19.7	19.56	7.81	11.67	5.08	2.77	24.16	5.31	9.79	27.62	21.41	13.61	19.95	22.76	27.23	7.92	22.184	15.11
ENSG00000133069	TMCC2	transmembrane and coiled-coil domain family 2 [Source:HGNC Symbol;Acc:HGNC:24239]	2.89796	1.53504	0.00188588	0.999689	yes	up	0.78	5.27	1.4	1.86	1.44	1.85	0.86	0.74	1.22	1.69	2.55	1.56	0.32	3.06	1.75	1.56	1.81	2.48	2.15	0.7	2.15	1.62
ENSG00000133392	MYH11	myosin heavy chain 11 [Source:HGNC Symbol;Acc:HGNC:7569]	0.431826	-1.21148	0.0331812	0.999689	yes	down	0.01	0.03	0.01	0.03	0.01	0.27	0.01	0.06	0.07	0.12	0.67	0.09	0.06	0.05	0.02	0.03	0.2	0.12	0.02	0.03	0.018	0.121333
ENSG00000134057	CCNB1	cyclin B1 [Source:HGNC Symbol;Acc:HGNC:1579]	0.378409	-1.40198	0.00919908	0.999689	yes	down	0.1	0.07	0.03	0.11	0.02	0.56	0.08	0.11	0.96	1.42	1.45	0.6	0.02	0.29	0.15	0.43	0.35	1.34	0.14	0.2	0.066	0.54
ENSG00000134202	GSTM3	glutathione S-transferase mu 3 [Source:HGNC Symbol;Acc:HGNC:4635]	0.478258	-1.06414	0.0350522	0.999689	yes	down	0.09	0.01	0.09	0.08	0	0.6	0.09	0.04	0.48	0.71	1.32	0.2	0.1	0.17	0.19	0.14	0.05	0.17	0.3	0.15	0.054	0.314
ENSG00000135744	AGT	angiotensinogen [Source:HGNC Symbol;Acc:HGNC:333]	0.171654	-2.54242	0.0296603	0.999689	yes	down	0	0.05	0	0.02	0	0.12	0.08	0.12	0	0	0.15	0.64	0.13	0	0.04	0.08	0.01	0.05	0.05	0.07	0.014	0.102667
ENSG00000136770	DNAJC1	DnaJ heat shock protein family (Hsp40) member C1 [Source:HGNC Symbol;Acc:HGNC:20090]	0.492165	-1.02279	0.0171199	0.999689	yes	down	0.87	0.53	0.37	1.33	0.09	3.57	0.17	0.92	3.4	4.8	5.24	4.14	2.01	1.31	0.29	0.44	1.79	4.42	0.47	0.53	0.638	2.23333
ENSG00000136840	ST6GALNAC4	ST6 N-acetylgalactosaminide alpha-2,6-sialyltransferase 4 [Source:HGNC Symbol;Acc:HGNC:17846]	2.75049	1.45969	0.0141073	0.999689	yes	up	5.29	10.89	7.02	7.58	6.86	9.72	2.82	3.03	3.13	1.13	6.04	0.9	2.51	4.96	6.83	7.48	4.02	6.5	9.74	3.36	7.528	4.81133
ENSG00000136938	ANP32B	acidic nuclear phosphoprotein 32 family member B [Source:HGNC Symbol;Acc:HGNC:16677]	0.414842	-1.26937	0.0197432	0.999689	yes	down	11.61	12.51	5.21	8.37	3.18	32.29	11.56	22.45	73.44	112.83	40.26	95.05	32.93	20.11	9.39	10	18.66	29.95	10.32	14.77	8.176	35.6007
ENSG00000137267	TUBB2A	tubulin beta 2A class IIa [Source:HGNC Symbol;Acc:HGNC:12412]	3.48213	1.79997	0.0151178	0.999689	yes	up	3.9	21.24	3.99	3.8	6.5	7.19	2.88	2.81	6.27	0.71	6.23	4.3	4.63	7.61	7.93	4.94	0.53	3.52	0.48	0.11	7.886	4.00933
ENSG00000137460	FHDC1	FH2 domain containing 1 [Source:HGNC Symbol;Acc:HGNC:29363]	3.8418	1.94178	0.000126629	0.909004	yes	up	0.04	0.28	0.01	0.05	0.02	0.09	0.01	0.01	0.04	0.16	0.24	0.02	0.01	0.09	0.03	0.03	0.09	0.21	0.04	0.01	0.08	0.072
ENSG00000138433	CIR1	corepressor interacting with RBPJ, CIR1 [Source:HGNC Symbol;Acc:HGNC:24217]	0.394903	-1.34043	0.0140751	0.999689	yes	down	8.99	2.51	0.85	3.01	0.5	21.29	1.02	9.01	11.84	56.85	34.18	19.35	7.72	6.8	1.52	1.54	22	21.77	1.76	9.87	3.172	15.1013
ENSG00000139675	HNRNPA1L2	heterogeneous nuclear ribonucleoprotein A1 like 2 [Source:HGNC Symbol;Acc:HGNC:27067]	0.267987	-1.89976	0.00120762	0.999689	yes	down	0.22	0.08	0.04	0.07	0.04	1.08	0.1	0.29	1.84	2.06	0.95	1.69	0.43	0.36	0.44	0.05	0.49	0.75	0.2	0.11	0.09	0.722667
ENSG00000141084	RANBP10	RAN binding protein 10 [Source:HGNC Symbol;Acc:HGNC:29285]	2.13368	1.09334	0.0232331	0.999689	yes	up	1.54	4.86	1	3.01	1.63	2.78	0.85	1.17	1.25	1.27	4.72	2.71	0.96	3.97	2.57	1.35	2.49	2.78	2.13	1.51	2.408	2.16733
ENSG00000141469	SLC14A1	solute carrier family 14 member 1 (Kidd blood group) [Source:HGNC Symbol;Acc:HGNC:10918]	2.96532	1.56819	0.0081925	0.999689	yes	up	1.54	7.79	1	1.45	1.53	1.68	0.83	1.26	1.7	1.58	2.28	5.55	1.52	3.16	1.12	0.81	1.55	2.12	2.07	1.37	2.662	1.90667
ENSG00000141965	FEM1A	fem-1 homolog A [Source:HGNC Symbol;Acc:HGNC:16934]	2.46152	1.29955	0.0138556	0.999689	yes	up	0.16	0.16	0.13	0.24	0.14	0.43	0.01	0.03	0.03	0.15	0.62	0.03	0.03	0.26	0.32	0.3	0.23	0.29	0.2	0.02	0.166	0.196667
ENSG00000142178	SIK1	salt inducible kinase 1 [Source:HGNC Symbol;Acc:HGNC:11142]	8.87481	3.14972	0.00838045	0.999689	yes	up	0.11	0	0.02	0.01	0.01	0	0	0	0.12	0.02	0.04	0	0	0	0	0	0.01	0.14	0	0	0.03	0.022
ENSG00000142453	CARM1	coactivator associated arginine methyltransferase 1 [Source:HGNC Symbol;Acc:HGNC:23393]	3.20144	1.67872	0.0017318	0.999689	yes	up	3.68	8.3	4.35	6.88	6.72	5.78	1.24	2.01	1.35	0.73	8.71	0.86	1.25	5.85	5.77	2.62	3.24	4.22	5.24	1.85	5.986	3.38133
ENSG00000144290	SLC4A10	solute carrier family 4 member 10 [Source:HGNC Symbol;Acc:HGNC:13811]	2.68722	1.42612	0.0101654	0.999689	yes	up	0.22	0.1	0.04	0.03	0.02	0.33	0	0.01	0.09	0.09	0.37	0.14	0	0.05	0.01	0.01	0.08	0.18	0.01	0.01	0.082	0.092
ENSG00000145386	CCNA2	cyclin A2 [Source:HGNC Symbol;Acc:HGNC:1578]	0.356115	-1.48958	0.0200978	0.999689	yes	down	0.06	0.03	0.01	0.02	0.02	0.43	0	0.01	0.36	0.46	0.12	0.14	0.03	0.23	0.04	0.28	0.17	0.66	0.01	0.09	0.028	0.202
ENSG00000146250	PRSS35	serine protease 35 [Source:HGNC Symbol;Acc:HGNC:21387]	6.11479	2.6123	0.0356064	0.999689	yes	up	0.05	0.01	0.01	0.01	0	0.03	0	0.01	0	0	0	0	0	0.01	0.01	0	0	0.02	0	0	0.016	0.00533333
ENSG00000146535	GNA12	G protein subunit alpha 12 [Source:HGNC Symbol;Acc:HGNC:4380]	2.07485	1.05301	0.0179729	0.999689	yes	up	1.27	3.46	1.96	3.28	1.58	2.45	1	1.12	1.72	2.88	5.48	1.77	0.99	3.37	3.67	1.87	1.67	2.66	1.62	1.7	2.31	2.26467
ENSG00000147454	SLC25A37	solute carrier family 25 member 37 [Source:HGNC Symbol;Acc:HGNC:29786]	2.76047	1.46491	0.00109422	0.999689	yes	up	431.36	706.6	1079.52	978.2	1421.08	1051.05	234.78	303.14	315.25	626.54	421.77	190.04	275.15	591.55	553.72	606.06	686.35	512.5	813.51	316.68	923.352	499.873
ENSG00000148346	LCN2	lipocalin 2 [Source:HGNC Symbol;Acc:HGNC:6526]	0.360822	-1.47064	0.0084333	0.999689	yes	down	3.28	5.25	1.9	4.71	1.74	4.62	5.43	7.44	33.94	125.17	7.61	20.54	3.14	17.85	40	4.28	41.57	74.42	2.26	3.89	3.376	26.144
ENSG00000148848	ADAM12	ADAM metallopeptidase domain 12 [Source:HGNC Symbol;Acc:HGNC:190]	2.55581	1.35378	0.00606923	0.999689	yes	up	0.03	0.03	0.01	0.03	0	0.05	0	0	0.02	0.03	0.1	0.02	0	0.09	0.02	0.01	0.06	0.05	0.01	0	0.02	0.0306667
ENSG00000149646	CNBD2	cyclic nucleotide binding domain containing 2 [Source:HGNC Symbol;Acc:HGNC:16145]	0.182385	-2.45494	0.031859	0.999689	yes	down	0	0	0.08	0	0	0.04	0.08	0.01	0.22	0.34	0	0.11	0.02	0.18	0	0.2	0.08	0.32	0.26	0.08	0.016	0.129333
ENSG00000150456	EEF1AKMT1	EEF1A lysine methyltransferase 1 [Source:HGNC Symbol;Acc:HGNC:27351]	0.334329	-1.58066	0.009825	0.999689	yes	down	0.12	0.04	0.16	0.08	0.03	0.5	0.15	0.24	1.65	1.85	0.56	0.71	0.12	0.25	0.08	0.26	0.35	0.46	0.11	0.17	0.086	0.497333
ENSG00000152782	PANK1	pantothenate kinase 1 [Source:HGNC Symbol;Acc:HGNC:8598]	0.147128	-2.76485	0.00833713	0.999689	yes	down	0.01	0	0	0	0.01	0.12	0.01	0.01	0.03	0.08	0.19	0	0	0.03	0.12	0.01	0.09	0.09	0.04	0.2	0.004	0.068
ENSG00000153774	CFDP1	craniofacial development protein 1 [Source:HGNC Symbol;Acc:HGNC:1873]	0.432675	-1.20864	0.00950149	0.999689	yes	down	2.03	1.95	0.53	1.28	0.48	6.68	1.01	2.69	10.99	27.91	13.51	11.62	2.93	3.26	1.52	1.4	5.46	10.62	1.3	1.74	1.254	6.84267
ENSG00000154380	ENAH	ENAH actin regulator [Source:HGNC Symbol;Acc:HGNC:18271]	0.182946	-2.45051	0.0237039	0.999689	yes	down	0	0	0.03	0	0	0.01	0	0	0.01	0.01	0.04	0.01	0	0.01	0.07	0	0	0	0.07	0	0.006	0.0153333
ENSG00000154721	JAM2	junctional adhesion molecule 2 [Source:HGNC Symbol;Acc:HGNC:14686]	0.210697	-2.24676	0.0426513	0.999689	yes	down	0	0	0.01	0	0	0.05	0.01	0	0.05	0	0.13	0.11	0	0.03	0.02	0.07	0.01	0.06	0.01	0	0.002	0.0366667
ENSG00000155367	PPM1J	protein phosphatase, Mg2+/Mn2+ dependent 1J [Source:HGNC Symbol;Acc:HGNC:20785]	4.3799	2.1309	0.0329884	0.999689	yes	up	0	0.01	0.08	0.04	0.01	0	0	0.03	0.08	0.06	0.07	0.02	0.01	0	0.01	0.01	0.01	0.02	0	0	0.028	0.0213333
ENSG00000156050	FAM161B	FAM161 centrosomal protein B [Source:HGNC Symbol;Acc:HGNC:19854]	0.393875	-1.34419	0.0121736	0.999689	yes	down	0.14	0.07	0.09	0.14	0.05	0.33	0.5	0.54	0.23	0.29	0.93	2.41	0.3	0.18	0.15	0.08	0.15	0.35	0.17	0.4	0.098	0.467333
ENSG00000156381	ANKRD9	ankyrin repeat domain 9 [Source:HGNC Symbol;Acc:HGNC:20096]	2.69136	1.42833	0.00448257	0.999689	yes	up	0.05	0.47	0.17	0.54	0.14	0.36	0.05	0.08	0.11	0.24	0.33	0.09	0.04	0.25	0.12	0.18	0.16	0.19	0.26	0.14	0.274	0.173333
ENSG00000157306	ZFHX2-AS1	ZFHX2 antisense RNA 1 [Source:HGNC Symbol;Acc:HGNC:52658]	0.284118	-1.81544	0.0118534	0.999689	yes	down	0.12	0.05	0	0.02	0.06	0.31	0.27	0.11	0.37	0.65	0.57	1.02	0.18	0.16	0.14	0.25	0.19	0.08	0.25	0.02	0.05	0.304667
ENSG00000158417	EIF5B	eukaryotic translation initiation factor 5B [Source:HGNC Symbol;Acc:HGNC:30793]	0.286684	-1.80246	0.00146816	0.999689	yes	down	1.23	0.83	0.35	0.44	0.14	3.5	0.57	1.52	10.24	13.57	5.77	10	4.11	1.54	1.53	0.83	1.78	3.84	0.82	0.85	0.598	4.03133
ENSG00000158423	RIBC1	RIB43A domain with coiled-coils 1 [Source:HGNC Symbol;Acc:HGNC:26537]	0.130899	-2.93347	0.0243832	0.999689	yes	down	0.01	0	0	0	0	0.15	0	0.09	0.08	0.27	0.13	0.07	0	0.04	0	0	0.15	0.02	0	0.04	0.002	0.0693333
ENSG00000158714	SLAMF8	SLAM family member 8 [Source:HGNC Symbol;Acc:HGNC:21391]	0.407453	-1.29529	0.0194119	0.999689	yes	down	0.08	0.07	0.09	0.07	0	0.3	0.03	0.02	1.33	0.73	0.79	0.53	0.06	0.23	0.21	0.26	0.29	0.73	0.09	0.02	0.062	0.374667
ENSG00000159147	DONSON	DNA replication fork stabilization factor DONSON [Source:HGNC Symbol;Acc:HGNC:2993]	0.489205	-1.03149	0.021729	0.999689	yes	down	0.39	0.26	0.02	0.14	0.01	0.55	0.01	0.13	0.74	1.73	1.03	0.82	0.15	0.37	0.22	0.18	0.5	0.52	0.17	0.16	0.164	0.485333
ENSG00000159674	SPON2	spondin 2 [Source:HGNC Symbol;Acc:HGNC:11253]	2.46517	1.30169	0.0129804	0.999689	yes	up	9.01	3.45	4.92	1.54	5.94	16.6	0.54	0.84	1.9	0.97	21.71	2.41	1.31	5.65	8.52	8.99	4.13	5.12	6.7	0.71	4.972	5.74
ENSG00000160224	AIRE	autoimmune regulator [Source:HGNC Symbol;Acc:HGNC:360]	2.7141	1.44047	0.0402937	0.999689	yes	up	0.02	0.05	0.04	0.01	0.04	0.02	0	0	0.03	0.06	0.06	0	0.05	0.09	0.05	0.03	0.01	0.05	0.02	0	0.032	0.0313333
ENSG00000160813	PPP1R35	protein phosphatase 1 regulatory subunit 35 [Source:HGNC Symbol;Acc:HGNC:28320]	2.01656	1.0119	0.0369528	0.999689	yes	up	1.76	0.74	2.6	2.65	1.58	4.59	0.22	0.97	0.91	1.4	7.28	0.66	1.23	1.94	3.8	2.3	4.66	5.14	2.76	0.43	1.866	2.55267
ENSG00000160818	GPATCH4	G-patch domain containing 4 (gene/pseudogene) [Source:HGNC Symbol;Acc:HGNC:25982]	0.483802	-1.04751	0.0253455	0.999689	yes	down	0.57	0.3	0.23	0.65	0.06	1.38	0.17	0.34	3.55	1.78	3.43	2.37	0.65	0.53	0.44	0.19	0.78	2.31	0.4	0.26	0.362	1.23867
ENSG00000161888	SPC24	SPC24 component of NDC80 kinetochore complex [Source:HGNC Symbol;Acc:HGNC:26913]	0.27007	-1.8886	0.0254887	0.999689	yes	down	0.04	0.03	0.01	0.01	0.01	0.11	0.01	0.01	0.58	0.77	0.02	0.14	0	0.16	0.27	0.17	0.29	0.17	0.08	0.1	0.02	0.192
ENSG00000162004	CCDC78	coiled-coil domain containing 78 [Source:HGNC Symbol;Acc:HGNC:14153]	7.98063	2.9965	0.00304454	0.999689	yes	up	0.27	0.23	0.07	0	0.04	0	0	0	0.03	0	0.22	0.03	0	0.04	0.08	0.03	0	0.1	0	0	0.122	0.0353333
ENSG00000162645	GBP2	guanylate binding protein 2 [Source:HGNC Symbol;Acc:HGNC:4183]	0.478848	-1.06236	0.00940597	0.999689	yes	down	20.17	5.45	5.66	12.46	1.65	67.54	10.56	37.19	74.28	546.59	126.28	141.02	30.89	24.94	6.2	8.78	42.49	83.7	8.08	30.54	9.078	82.6053
ENSG00000163155	LYSMD1	LysM domain containing 1 [Source:HGNC Symbol;Acc:HGNC:32070]	0.386283	-1.37227	0.0309005	0.999689	yes	down	0.22	0.09	0.06	0.12	0.01	0.52	0.1	0.23	0.67	3.22	1.19	0.12	0.4	0.15	0.13	0.06	0.36	0.33	0.06	0.18	0.1	0.514667
ENSG00000163710	PCOLCE2	procollagen C-endopeptidase enhancer 2 [Source:HGNC Symbol;Acc:HGNC:8739]	0.161202	-2.63306	0.0395504	0.999689	yes	down	0	0.02	0.03	0.02	0	0	0.02	0	0.18	0.13	0	0.09	0	0.29	0.29	0	0.19	0.65	0.1	0.3	0.014	0.149333
ENSG00000164068	RNF123	ring finger protein 123 [Source:HGNC Symbol;Acc:HGNC:21148]	2.51772	1.33212	0.00209936	0.999689	yes	up	1.72	6.02	2.62	2.66	2.79	3.41	2.14	2.21	3.96	4.09	6.13	4.43	1.51	3.71	3.46	2.29	3.95	4.21	4.19	2.62	3.162	3.48733
ENSG00000164283	ESM1	endothelial cell specific molecule 1 [Source:HGNC Symbol;Acc:HGNC:3466]	0.231055	-2.11369	0.0262676	0.999689	yes	down	0.01	0	0.03	0.01	0	0.15	0	0.01	0.11	0.05	0.52	0.02	0.08	0.12	0.02	0.03	0.12	0.77	0.01	0.02	0.01	0.135333
ENSG00000164403	SHROOM1	shroom family member 1 [Source:HGNC Symbol;Acc:HGNC:24084]	2.03942	1.02816	0.0380003	0.999689	yes	up	0.47	0.05	0.42	0.25	0.04	0.29	0.36	0.04	0.41	0.29	0.8	0.04	0.64	0.01	0.09	0.06	0.07	0.43	0.29	0.01	0.246	0.255333
ENSG00000164610	RP9	RP9 pre-mRNA splicing factor [Source:HGNC Symbol;Acc:HGNC:10288]	0.460319	-1.1193	0.0416748	0.999689	yes	down	0.56	0.44	0.3	0.37	0.04	1.51	0.39	0.6	3.17	4.02	2.45	3.48	1.08	0.67	0.48	0.53	0.5	1.37	0.38	0.48	0.342	1.40733
ENSG00000164626	KCNK5	potassium two pore domain channel subfamily K member 5 [Source:HGNC Symbol;Acc:HGNC:6280]	0.323075	-1.63006	0.0414956	0.999689	yes	down	0.01	0	0.01	0	0.01	0.1	0	0.01	0.13	0.06	0.27	0.01	0	0.05	0.07	0.04	0.06	0.06	0.02	0	0.006	0.0586667
ENSG00000164849	GPR146	G protein-coupled receptor 146 [Source:HGNC Symbol;Acc:HGNC:21718]	5.21813	2.38353	0.00723216	0.999689	yes	up	1.46	4.61	1.71	2.01	1.61	2.71	0.06	0.07	0.1	0.25	2.9	0	0.08	3.31	1.66	1.84	2.63	1.14	2.1	0.19	2.28	1.26933
ENSG00000164877	MICALL2	MICAL like 2 [Source:HGNC Symbol;Acc:HGNC:29672]	2.71262	1.43969	0.00955426	0.999689	yes	up	0.11	0.06	0.1	0.06	0.03	0.05	0.07	0.07	0.06	0.05	0.22	0.02	0.03	0.07	0.17	0.08	0.04	0.18	0.06	0.01	0.072	0.0786667
ENSG00000165060	FXN	frataxin [Source:HGNC Symbol;Acc:HGNC:3951]	0.448086	-1.15815	0.000913785	0.999689	yes	down	0.09	0.09	0.29	0.42	0.03	2.11	0.27	0.24	4.4	2.56	2.6	1.96	0.29	0.69	0.68	0.11	0.45	1.57	0.23	0.14	0.184	1.22
ENSG00000165480	SKA3	spindle and kinetochore associated complex subunit 3 [Source:HGNC Symbol;Acc:HGNC:20262]	0.115842	-3.10977	0.00905156	0.999689	yes	down	0	0	0.01	0	0	0.01	0	0.01	0.12	0.48	0.19	0.01	0.02	0.08	0	0.03	0.05	0.09	0	0.01	0.002	0.0733333
ENSG00000165644	COMTD1	catechol-O-methyltransferase domain containing 1 [Source:HGNC Symbol;Acc:HGNC:26309]	2.72253	1.44495	0.0342338	0.999689	yes	up	0.14	0.13	1.54	0.62	0.41	1.19	0.12	0.28	0.3	0.43	1.43	0.28	0.23	1.01	1.16	0.68	0.49	0.61	0.75	0	0.568	0.597333
ENSG00000165716	DIPK1B	divergent protein kinase domain 1B [Source:HGNC Symbol;Acc:HGNC:28290]	2.16628	1.11522	0.0410794	0.999689	yes	up	0.2	0.11	0.33	0.25	0.05	0.17	0.02	0.11	0.2	0.18	0.69	0.01	0.07	0.26	0.27	0.41	0.29	0.31	0.15	0.01	0.188	0.21
ENSG00000165730	STOX1	storkhead box 1 [Source:HGNC Symbol;Acc:HGNC:23508]	0.0838129	-3.57668	0.0229908	0.999689	yes	down	0	0	0	0	0	0.03	0	0	0.04	0.87	0.27	0.04	0	0.01	0.04	0.02	0	0	0	0	0	0.088
ENSG00000165802	NSMF	NMDA receptor synaptonuclear signaling and neuronal migration factor [Source:HGNC Symbol;Acc:HGNC:29843]	2.12106	1.08479	0.0178445	0.999689	yes	up	0.55	0.33	0.83	0.45	0.55	1.71	0.1	0.21	0.8	1.2	5.75	0.2	0.18	0.79	1.67	0.57	1.08	1.9	0.65	0.09	0.542	1.12667
ENSG00000165810	BTNL9	butyrophilin like 9 [Source:HGNC Symbol;Acc:HGNC:24176]	0.162294	-2.62332	0.0457041	0.999689	yes	down	0	0	0	0	0	0.15	0	0	0.02	0.05	0.02	0	0	0.01	0.03	0	0.01	0.22	0.09	0	0	0.04
ENSG00000165996	HACD1	3-hydroxyacyl-CoA dehydratase 1 [Source:HGNC Symbol;Acc:HGNC:9639]	2.87211	1.52211	0.0367497	0.999689	yes	up	0.04	0.04	0.04	0.06	0.21	0.18	0.06	0.15	0.04	0.48	0.08	0.04	0	0.02	0.19	0.05	0.02	0.13	0.05	0.27	0.078	0.117333
ENSG00000166278	C2	complement C2 [Source:HGNC Symbol;Acc:HGNC:1248]	0.455543	-1.13434	0.0432845	0.999689	yes	down	0.09	0.04	0.22	0.14	0.08	0.31	0.1	0.24	1.19	0.58	2.55	0.68	0.21	0.54	0.09	1.44	0.95	0.85	0.21	0.06	0.114	0.666667
ENSG00000166342	NETO1	neuropilin and tolloid like 1 [Source:HGNC Symbol;Acc:HGNC:13823]	0.136852	-2.86931	0.0235658	0.999689	yes	down	0.01	0	0	0	0	0.09	0	0.02	0.13	0	0.58	0.03	0	0.01	0.02	0.01	0.07	0.32	0	0	0.002	0.0853333
ENSG00000166435	XRRA1	X-ray radiation resistance associated 1 [Source:HGNC Symbol;Acc:HGNC:18868]	0.448815	-1.15581	0.00558298	0.999689	yes	down	0.5	0.32	0.18	0.23	0.12	1.28	0.23	0.29	2.09	4.44	2.47	1.18	0.25	0.79	0.67	0.73	1.96	1.85	0.4	0.28	0.27	1.26067
ENSG00000167088	SNRPD1	small nuclear ribonucleoprotein D1 polypeptide [Source:HGNC Symbol;Acc:HGNC:11158]	0.4628	-1.11154	0.0127336	0.999689	yes	down	0.28	0.17	0.25	0.21	0.1	1.2	0.18	0.3	2.27	4.31	5.43	2.38	0.52	0.42	0.3	0.54	0.54	1.13	0.27	0.15	0.202	1.32933
ENSG00000167244	IGF2	insulin like growth factor 2 [Source:HGNC Symbol;Acc:HGNC:5466]	3.24527	1.69834	0.044312	0.999689	yes	up	0	0.07	0.09	0.01	0	0.02	0	0.02	0.01	0	0.06	0.05	0.01	0.03	0.05	0.02	0.07	0	0.01	0.02	0.034	0.0246667
ENSG00000167536	DHRS13	dehydrogenase/reductase 13 [Source:HGNC Symbol;Acc:HGNC:28326]	2.37165	1.24589	0.0465611	0.999689	yes	up	1.51	0.73	0.81	11.65	0.81	6.04	0.34	1.5	0.19	4.25	5.27	0.07	0.42	3.09	2.82	1.03	11.9	7.59	2.27	2.01	3.102	3.25267
ENSG00000167664	TMIGD2	transmembrane and immunoglobulin domain containing 2 [Source:HGNC Symbol;Acc:HGNC:28324]	2.03932	1.02809	0.0354642	0.999689	yes	up	1.63	1	1.84	1.04	0.88	2.63	0.21	0.5	1.05	0.54	1.82	1.34	0.28	0.83	3.09	1.04	0.77	0.58	1.04	0.17	1.278	1.05933
ENSG00000167671	UBXN6	UBX domain protein 6 [Source:HGNC Symbol;Acc:HGNC:14928]	2.5857	1.37056	0.0171683	0.999689	yes	up	40.31	90.1	94.14	83.64	105.54	75.62	56.99	48.66	37.71	52.09	62.7	17.57	49.16	78.96	81.41	62.87	63.32	68.52	84.29	37.19	82.746	58.4707
ENSG00000167680	SEMA6B	semaphorin 6B [Source:HGNC Symbol;Acc:HGNC:10739]	2.87636	1.52424	0.0352154	0.999689	yes	up	0.02	0	0.12	0.34	0.02	0.15	0.08	0.05	0.09	0.33	0.52	0.06	0.05	0.11	0.12	0.02	0.36	0.19	0.02	0.14	0.1	0.152667
ENSG00000167705	RILP	Rab interacting lysosomal protein [Source:HGNC Symbol;Acc:HGNC:30266]	2.4552	1.29584	0.0291062	0.999689	yes	up	2.97	5.53	11.82	7.08	8.81	8.32	7.62	7.43	7.68	12.13	8.62	5.39	3.73	8.28	5.47	3.93	3.53	7.08	8.71	3.84	7.242	6.784
ENSG00000168078	PBK	PDZ binding kinase [Source:HGNC Symbol;Acc:HGNC:18282]	0.150756	-2.72971	0.0233111	0.999689	yes	down	0.02	0	0	0	0	0.19	0	0	0.12	0.23	0	0.03	0.03	0.05	0	0.06	0.33	0.16	0.03	0.01	0.004	0.0826667
ENSG00000168259	DNAJC7	DnaJ heat shock protein family (Hsp40) member C7 [Source:HGNC Symbol;Acc:HGNC:12392]	0.487983	-1.0351	0.011625	0.999689	yes	down	4.42	1.89	1.73	2.63	1	11.29	1.84	4.26	25.63	40.08	20.21	19.86	5.15	5.74	2.72	2.59	8.48	13.81	2.48	3.17	2.334	11.154
ENSG00000168487	BMP1	bone morphogenetic protein 1 [Source:HGNC Symbol;Acc:HGNC:1067]	2.07143	1.05063	0.0345509	0.999689	yes	up	0.04	0.08	0.1	0.04	0.07	0.14	0.03	0.02	0.02	0.12	0.83	0.05	0.03	0.15	0.12	0.09	0.1	0.3	0.05	0	0.066	0.136667
ENSG00000168556	ING2	inhibitor of growth family member 2 [Source:HGNC Symbol;Acc:HGNC:6063]	0.437496	-1.19266	0.00913435	0.999689	yes	down	0.44	0.2	0.08	0.13	0.04	1.02	0.11	0.24	0.88	4.48	2.28	0.87	0.1	0.75	0.24	0.34	1.12	1.6	0.16	0.3	0.178	0.966
ENSG00000168952	STXBP6	syntaxin binding protein 6 [Source:HGNC Symbol;Acc:HGNC:19666]	0.109491	-3.19112	0.0145897	0.999689	yes	down	0	0	0	0	0	0.09	0.01	0.03	0.08	0	0.05	0.26	0.02	0	0	0.02	0.09	0.08	0	0.08	0	0.054
ENSG00000169385	RNASE2	ribonuclease A family member 2 [Source:HGNC Symbol;Acc:HGNC:10045]	0.480004	-1.05888	0.0246153	0.999689	yes	down	2.32	2.62	1.68	3.74	0.51	5.68	2.17	6.3	9.73	67.9	23.94	7.96	2.15	7.38	3.11	4.24	8.66	13.12	1.84	4.46	2.174	11.2427
ENSG00000169397	RNASE3	ribonuclease A family member 3 [Source:HGNC Symbol;Acc:HGNC:10046]	0.324175	-1.62515	0.00894932	0.999689	yes	down	0.21	0.25	0.07	0.14	0.32	0.33	0.32	1.03	3.14	9.3	1.02	0.56	0.21	2.38	0.35	0.99	3.52	5.79	0.42	0.67	0.198	2.002
ENSG00000170627	GTSF1	gametocyte specific factor 1 [Source:HGNC Symbol;Acc:HGNC:26565]	0.483443	-1.04858	0.0465492	0.999689	yes	down	0.34	0.21	0.23	0.25	0	1.82	0.1	0.35	2.49	1.89	1.07	0.6	0.55	0.41	0.66	0.45	0.61	1.35	0.44	0.41	0.206	0.88
ENSG00000170860	LSM3	LSM3 homolog, U6 small nuclear RNA and mRNA degradation associated [Source:HGNC Symbol;Acc:HGNC:17874]	0.48071	-1.05676	0.00566554	0.999689	yes	down	0.81	0.25	0.3	0.44	0.12	2.15	0.19	0.69	2.48	7.96	3.45	2.98	0.62	0.67	0.59	0.96	1.91	2.97	0.47	0.49	0.384	1.90533
ENSG00000171462	DLK2	delta like non-canonical Notch ligand 2 [Source:HGNC Symbol;Acc:HGNC:21113]	3.07743	1.62173	0.029066	0.999689	yes	up	0.03	0.09	0.06	0	0.06	0.04	0	0	0.03	0.08	0.14	0.04	0	0.06	0.02	0.11	0.03	0.07	0.02	0	0.048	0.0426667
ENSG00000172216	CEBPB	CCAAT enhancer binding protein beta [Source:HGNC Symbol;Acc:HGNC:1834]	2.4712	1.30521	0.014192	0.999689	yes	up	5.32	1.73	9.63	65.55	7.58	37.13	2.92	12.69	5.78	33.15	29.16	4.91	4.32	14.55	7.01	4.91	27.28	17.88	13.01	8.13	17.962	14.8553
ENSG00000172264	MACROD2	mono-ADP ribosylhydrolase 2 [Source:HGNC Symbol;Acc:HGNC:16126]	0.217945	-2.19796	0.00446362	0.999689	yes	down	0.05	0.01	0.05	0	0	0.2	0	0.02	0.64	0.09	0.38	0.15	0.02	0.15	0.06	0.1	0.29	0.92	0.02	0	0.022	0.202667
ENSG00000173114	LRRN3	leucine rich repeat neuronal 3 [Source:HGNC Symbol;Acc:HGNC:17200]	0.324326	-1.62449	0.036407	0.999689	yes	down	0.09	0.05	0	0.02	0	0.95	0.01	0.03	0.73	0.13	0.38	0.14	0.01	0.07	0.81	0.11	0.19	0.08	0.04	0	0.032	0.245333
ENSG00000173531	MST1	macrophage stimulating 1 [Source:HGNC Symbol;Acc:HGNC:7380]	2.19357	1.13328	0.0301999	0.999689	yes	up	0.14	0.52	0.12	0.11	0.1	0.05	0.06	0.07	0.19	0.38	1.06	0.04	0.09	0.33	0.18	0.12	0.34	0.1	0.14	0.03	0.198	0.212
ENSG00000173894	CBX2	chromobox 2 [Source:HGNC Symbol;Acc:HGNC:1552]	0.206684	-2.2745	0.0307326	0.999689	yes	down	0.01	0	0	0	0	0.08	0	0.01	0.04	0	0.13	0	0.15	0.05	0.05	0.06	0.09	0.02	0.01	0	0.002	0.046
ENSG00000174371	EXO1	exonuclease 1 [Source:HGNC Symbol;Acc:HGNC:3511]	0.240567	-2.05549	0.0498504	0.999689	yes	down	0.03	0.01	0	0	0	0.02	0.03	0	0.28	0.46	0.33	0.21	0	0.05	0.01	0.01	0.06	0.17	0	0.01	0.008	0.109333
ENSG00000176092	CRYBG2	crystallin beta-gamma domain containing 2 [Source:HGNC Symbol;Acc:HGNC:17295]	3.2768	1.71229	0.00278186	0.999689	yes	up	1.48	0.1	0.02	0.19	0	0.12	0	0.07	0.26	0.21	0.47	0.01	0.08	0.01	0.13	0.19	0.8	0.37	0.08	0.08	0.358	0.192
ENSG00000176890	TYMS	thymidylate synthetase [Source:HGNC Symbol;Acc:HGNC:12441]	0.396503	-1.3346	0.0191661	0.999689	yes	down	0.4	0.19	0.08	0.4	0.05	1.53	0.21	0.23	3.35	5.91	1.49	1.3	0.2	0.87	0.2	1.92	0.32	2.42	0.15	0.17	0.224	1.35133
ENSG00000177666	PNPLA2	patatin like phospholipase domain containing 2 [Source:HGNC Symbol;Acc:HGNC:30802]	2.26851	1.18174	0.00674431	0.999689	yes	up	6.38	6.42	5.34	12.66	6.11	16.61	1.25	2.77	3.2	5.8	17.42	1.14	5.01	7.79	11.3	6.21	15.23	14.65	7.21	2.41	7.382	7.86667
ENSG00000177989	ODF3B	outer dense fiber of sperm tails 3B [Source:HGNC Symbol;Acc:HGNC:34388]	2.39966	1.26283	0.0466958	0.999689	yes	up	2.55	1.2	5.28	1.62	1.3	6.54	0.49	1.31	0.45	0.98	14.61	0.3	1.34	2.76	1.87	3.64	3.3	5.84	2.96	0.08	2.39	3.098
ENSG00000178053	MLF1	myeloid leukemia factor 1 [Source:HGNC Symbol;Acc:HGNC:7125]	0.201726	-2.30953	0.0301459	0.999689	yes	down	0.02	0	0	0	0	0.18	0	0.05	0	0.49	0.37	0.03	0.02	0.16	0.07	0.04	0.05	0.04	0.04	0.04	0.004	0.105333
ENSG00000179088	C12orf42	chromosome 12 open reading frame 42 [Source:HGNC Symbol;Acc:HGNC:24729]	0.222595	-2.1675	0.0466374	0.999689	yes	down	0.02	0.01	0	0	0	0.23	0.04	0.01	0.14	0.11	0.03	0.01	0.04	0.09	0.29	0.2	0.04	0.36	0.04	0.03	0.006	0.110667
ENSG00000179526	SHARPIN	SHANK associated RH domain interactor [Source:HGNC Symbol;Acc:HGNC:25321]	2.15693	1.10898	0.0358169	0.999689	yes	up	6.13	10.77	14.67	17.34	12.29	9.26	6.39	9.65	8.87	10.06	20.75	5.4	5.49	11.04	12.8	14.13	12.58	12.71	12.18	8.42	12.24	10.6487
ENSG00000179965	ZNF771	zinc finger protein 771 [Source:HGNC Symbol;Acc:HGNC:29653]	0.181964	-2.45827	0.0409317	0.999689	yes	down	0	0	0.02	0	0.01	0.12	0.04	0.01	0.02	0	0.04	0.16	0	0.02	0.01	0.08	0.15	0.1	0.06	0	0.006	0.054
ENSG00000180089	TMEM86B	transmembrane protein 86B [Source:HGNC Symbol;Acc:HGNC:28448]	2.30472	1.20459	0.047487	0.999689	yes	up	0.98	4.36	1.37	1.79	1.43	1.6	1.41	2.13	1.26	0.56	2.43	0.88	0.83	2.03	1.58	0.65	1.49	1.57	1.97	1.04	1.986	1.42867
ENSG00000180667	YOD1	YOD1 deubiquitinase [Source:HGNC Symbol;Acc:HGNC:25035]	2.03215	1.02301	0.0346804	0.999689	yes	up	0.84	1.54	0.08	1.69	0.12	1.87	0.07	0.35	0.53	1.48	2.31	0.73	0.13	1.03	0.37	0.14	2.91	2.32	0.35	0.71	0.854	1.02
ENSG00000181029	TRAPPC5	trafficking protein particle complex subunit 5 [Source:HGNC Symbol;Acc:HGNC:23067]	3.70227	1.88841	0.00864799	0.999689	yes	up	3.84	2.15	8.16	7.81	4.89	25.15	9.74	17.66	6.32	7.36	35.25	2.29	12.27	4.03	5.05	2.68	9.11	7.22	5.99	6.36	5.37	10.432
ENSG00000181218	H2AW	H2A.W histone [Source:HGNC Symbol;Acc:HGNC:20507]	2.14658	1.10204	0.0419804	0.999689	yes	up	1.1	1.04	1.55	2.09	1.62	5.92	0.74	0.32	1.49	0.62	4.63	0.41	0.33	0.59	2.78	1.52	1.69	5.81	2.88	0.48	1.48	2.014
ENSG00000181444	ZNF467	zinc finger protein 467 [Source:HGNC Symbol;Acc:HGNC:23154]	2.25609	1.17382	0.0284667	0.999689	yes	up	3.36	1.14	4.29	23.1	4.11	21.53	2.69	6.59	3.07	11.69	16.68	1.96	2.61	8.59	8.07	5.44	17.04	14.8	6.64	4.39	7.2	8.786
ENSG00000182759	MAFA	MAF bZIP transcription factor A [Source:HGNC Symbol;Acc:HGNC:23145]	7.57076	2.92044	0.0145534	0.999689	yes	up	0.09	0.04	0.01	0.01	0	0.01	0	0	0	0	0.04	0	0	0	0	0	0	0.01	0.01	0.01	0.03	0.00533333
ENSG00000182853	VMO1	vitelline membrane outer layer 1 homolog [Source:HGNC Symbol;Acc:HGNC:30387]	4.23461	2.08223	0.0197434	0.999689	yes	up	0.25	0.07	0.67	0.04	0.16	0.37	0	0.03	0.35	0	0.35	0	0.12	0.47	0.04	0.26	0	0.24	0.14	0	0.238	0.158
ENSG00000183060	LYSMD4	LysM domain containing 4 [Source:HGNC Symbol;Acc:HGNC:26571]	0.396372	-1.33507	0.0184389	0.999689	yes	down	0.13	0.14	0.04	0.07	0.03	0.47	0.11	0.56	0.63	2.12	0.94	0.67	0.14	0.17	0.22	0.08	0.18	0.38	0.11	0.03	0.082	0.454
ENSG00000183281	PLGLB1	plasminogen like B1 [Source:HGNC Symbol;Acc:HGNC:9072]	0.468735	-1.09316	0.0395227	0.999689	yes	down	0.08	0.03	0.04	0.2	0.06	0.66	0.12	0.15	0.3	0.94	1.91	0.93	0.17	0.21	0.07	0.01	0.68	0.46	0.06	0.04	0.082	0.447333
ENSG00000183734	ASCL2	achaete-scute family bHLH transcription factor 2 [Source:HGNC Symbol;Acc:HGNC:739]	2.90214	1.53712	0.00317206	0.999689	yes	up	0.17	0.07	0.48	0.44	0.48	0.69	0.06	0.15	0.27	0.46	0.85	0.25	0.21	0.37	0.22	0.28	0.17	0.31	0.42	0.07	0.328	0.318667
ENSG00000183837	PNMA3	PNMA family member 3 [Source:HGNC Symbol;Acc:HGNC:18742]	0.0542406	-4.20448	0.00284443	0.999689	yes	down	0	0	0	0	0	0	0	0	0.17	0	0.15	0.03	0.01	0.01	0.13	0.01	0.04	0.14	0.02	0	0	0.0473333
ENSG00000184209	SNRNP35	small nuclear ribonucleoprotein U11/U12 subunit 35 [Source:HGNC Symbol;Acc:HGNC:30852]	0.478656	-1.06294	0.0106969	0.999689	yes	down	2.12	0.77	0.93	1.63	0.47	3.93	1.08	3.12	9.61	27.83	9.27	12.16	2	2.31	1.91	1.59	4.11	7.39	1.09	2.1	1.184	5.96667
ENSG00000184497	TMEM255B	transmembrane protein 255B [Source:HGNC Symbol;Acc:HGNC:28297]	0.39557	-1.338	0.0477818	0.999689	yes	down	0.03	0.05	0.04	0.04	0.01	0.03	0.15	0.05	0.04	0.35	0.2	0.46	0.08	0.28	0.03	0.02	0.18	0.19	0.08	0.03	0.034	0.144667
ENSG00000184956	MUC6	mucin 6, oligomeric mucus/gel-forming [Source:HGNC Symbol;Acc:HGNC:7517]	0.187985	-2.41131	0.0256659	0.999689	yes	down	0	0.01	0	0	0	0	0.01	0.01	0.01	0.03	0.03	0.02	0.02	0	0.01	0.01	0.01	0.02	0	0.01	0.002	0.0126667
ENSG00000185046	ANKS1B	ankyrin repeat and sterile alpha motif domain containing 1B [Source:HGNC Symbol;Acc:HGNC:24600]	0.031054	-5.00908	0.00271596	0.999689	yes	down	0.01	0.02	0.03	0	0	0	0.24	1.25	1.8	6.81	0.14	2.18	0.69	0.01	0	0	0.08	0.05	0	0.36	0.012	0.907333
ENSG00000185271	KLHL33	kelch like family member 33 [Source:HGNC Symbol;Acc:HGNC:31952]	0.450822	-1.14937	0.0414933	0.999689	yes	down	0.05	0.02	0.01	0.02	0	0.12	0.01	0.03	0.05	0.44	0.36	0.09	0.05	0.1	0.03	0.01	0.11	0.19	0.01	0.03	0.02	0.108667
ENSG00000185507	IRF7	interferon regulatory factor 7 [Source:HGNC Symbol;Acc:HGNC:6122]	2.28878	1.19458	0.0242046	0.999689	yes	up	5.36	2.16	9.51	6.61	2.24	15.95	0.85	2.18	1.64	2.39	26.02	1.31	2.55	6.01	6.17	8.5	9.43	12.72	4.55	0.48	5.176	6.71667
ENSG00000185869	ZNF829	zinc finger protein 829 [Source:HGNC Symbol;Acc:HGNC:34032]	0.484604	-1.04512	0.0295639	0.999689	yes	down	0.04	0.01	0.01	0.02	0	0.16	0.01	0.02	0.09	0.1	0.36	0.07	0.02	0.09	0.02	0.02	0.09	0.19	0.01	0.02	0.016	0.0846667
ENSG00000185883	ATP6V0C	ATPase H+ transporting V0 subunit c [Source:HGNC Symbol;Acc:HGNC:855]	2.25327	1.17202	0.0199867	0.999689	yes	up	41.17	54.49	43.41	76.83	36.18	90.55	11.51	22.8	13.13	19.72	79.88	7.42	29.88	63.36	66.59	68.49	104.15	89.69	51.51	11.66	50.416	48.6893
ENSG00000186648	CARMIL3	capping protein regulator and myosin 1 linker 3 [Source:HGNC Symbol;Acc:HGNC:20272]	2.37673	1.24898	0.0351471	0.999689	yes	up	0.11	0.03	0.04	0.03	0.06	0.1	0.04	0.01	0.07	0.01	0.48	0.03	0.01	0.02	0.01	0.11	0.11	0.06	0.03	0.02	0.054	0.074
ENSG00000186654	PRR5	proline rich 5 [Source:HGNC Symbol;Acc:HGNC:31682]	2.47551	1.30773	0.00805273	0.999689	yes	up	2.03	4.17	3.81	3.31	3.57	5.15	1.2	1.46	2.07	0.88	5.83	1.36	1.84	2.76	5	2.78	2.83	4.01	2.9	1.24	3.378	2.754
ENSG00000186792	HYAL3	hyaluronidase 3 [Source:HGNC Symbol;Acc:HGNC:5322]	2.05562	1.03957	0.0426532	0.999689	yes	up	0.29	0.57	0.5	0.34	0.52	0.23	0.08	0.18	0.42	0.23	0.92	0.24	0.32	0.8	0.99	0.43	0.49	0.54	0.37	0.11	0.444	0.423333
ENSG00000187017	ESPN	espin [Source:HGNC Symbol;Acc:HGNC:13281]	3.61293	1.85317	0.012317	0.999689	yes	up	0.62	3.22	1.47	6.43	2.76	0.2	2.05	0.4	0.44	0.56	2.95	0.62	2.41	1.66	0.97	1.13	1.43	1.38	0.73	0.47	2.9	1.16
ENSG00000187535	IFT140	intraflagellar transport 140 [Source:HGNC Symbol;Acc:HGNC:29077]	2.29763	1.20015	0.0298249	0.999689	yes	up	0.08	0.05	0.19	0.02	0.18	0.22	0.03	0.02	0.11	0.02	1.17	0.03	0.02	0.06	0.31	0.24	0.19	0.24	0.08	0.11	0.104	0.19
ENSG00000187942	LDLRAD2	low density lipoprotein receptor class A domain containing 2 [Source:HGNC Symbol;Acc:HGNC:32071]	0.11727	-3.09209	0.0312208	0.999689	yes	down	0	0	0	0	0	0	0	0	0.01	0	0.13	0.01	0.02	0.03	0	0.01	0.02	0.03	0.01	0.02	0	0.0193333
ENSG00000187961	KLHL17	kelch like family member 17 [Source:HGNC Symbol;Acc:HGNC:24023]	2.58271	1.36889	0.0383577	0.999689	yes	up	0.45	0.08	0.11	0.07	0.06	0.5	0.03	0	0.2	0.01	0.42	0	0.02	0.26	0.23	0.07	0.09	0.47	0.15	0	0.154	0.163333
ENSG00000188001	TPRG1	tumor protein p63 regulated 1 [Source:HGNC Symbol;Acc:HGNC:24759]	0.418663	-1.25614	0.0376991	0.999689	yes	down	0.37	0.12	0.2	0.33	0.05	1.51	0	0.35	2.03	1.81	4.51	2.41	0.08	0.68	0.14	0.18	2.04	5.38	0.84	0.02	0.214	1.46533
ENSG00000188659	SAXO2	stabilizer of axonemal microtubules 2 [Source:HGNC Symbol;Acc:HGNC:33727]	0.0975714	-3.3574	0.0265335	0.999689	yes	down	0	0	0	0	0	0.87	0	0	0.03	0	0.18	0.02	0.02	0.01	0.12	0	0.04	0.03	0	0	0	0.088
ENSG00000188707	ZBED10P	zinc finger BED-type containing 10, pseudogene [Source:HGNC Symbol;Acc:HGNC:21720]	2.0942	1.0664	0.00813219	0.999689	yes	up	0.2	0.14	0.54	2.23	0.28	1.29	0.03	0.08	0.3	0.45	2.85	0.17	0.08	1.06	1.35	0.8	1.12	1.44	0.53	0.06	0.678	0.774
ENSG00000188747	NOXA1	NADPH oxidase activator 1 [Source:HGNC Symbol;Acc:HGNC:10668]	3.49345	1.80465	0.0381434	0.999689	yes	up	0.03	0.02	0.18	0.02	0.05	0.13	0	0.05	0	0	0.36	0.01	0.02	0.05	0.06	0.06	0.07	0.02	0.12	0	0.06	0.0633333
ENSG00000189057	FAM111B	FAM111 trypsin like peptidase B [Source:HGNC Symbol;Acc:HGNC:24200]	0.352317	-1.50505	0.0264237	0.999689	yes	down	0.04	0	0.01	0.09	0	0.28	0	0	0.17	0.06	0.15	0.07	0.01	0.15	0.06	0.07	0.03	0.18	0.01	0.03	0.028	0.0846667
ENSG00000189227	C15orf61	chromosome 15 open reading frame 61 [Source:HGNC Symbol;Acc:HGNC:34453]	2.26611	1.18022	0.0212567	0.999689	yes	up	0.08	0.04	0.06	0.08	0.05	0.18	0.01	0.03	0.04	0.05	0.34	0.03	0.01	0.07	0.11	0.07	0.03	0.1	0.08	0.08	0.062	0.082
ENSG00000189283	FHIT	fragile histidine triad diadenosine triphosphatase [Source:HGNC Symbol;Acc:HGNC:3701]	0.286135	-1.80523	0.0113082	0.999689	yes	down	0.02	0.05	0.07	0.04	0.01	0.27	0.09	0.17	0.87	0.21	0.38	0.71	0.03	0.16	0.22	0.27	0.04	0.12	0.16	0.02	0.038	0.248
ENSG00000196358	NTNG2	netrin G2 [Source:HGNC Symbol;Acc:HGNC:14288]	2.04712	1.0336	0.0323625	0.999689	yes	up	0.24	0.13	0.28	0.61	0.16	2.39	0.02	0.06	0.04	0.24	1.78	0.06	0.08	0.54	0.28	0.7	0.83	1.89	0.51	0.09	0.284	0.634
ENSG00000196517	SLC6A9	solute carrier family 6 member 9 [Source:HGNC Symbol;Acc:HGNC:11056]	4.38676	2.13316	0.00112352	0.999689	yes	up	0.13	0.56	0.18	0.13	0.08	0.11	0.01	0.06	0.09	0	0.19	0.06	0.03	0.3	0.17	0.11	0.07	0.24	0.2	0.09	0.216	0.115333
ENSG00000196581	AJAP1	adherens junctions associated protein 1 [Source:HGNC Symbol;Acc:HGNC:30801]	10.5296	3.39638	0.0230106	0.999689	yes	up	0	0	0	0	0	0	0	0	0	0	0	0	0	0	0	0	0	0	0	0	0	0
ENSG00000196961	AP2A1	adaptor related protein complex 2 subunit alpha 1 [Source:HGNC Symbol;Acc:HGNC:561]	2.1825	1.12598	0.00610566	0.999689	yes	up	5.15	10.52	7.43	9.43	6.65	16.61	1.41	1.86	2.55	3.03	22.22	1.27	3.37	6.85	7.13	8.78	12	12.83	8.58	2.38	7.836	7.39133
ENSG00000197279	ZNF165	zinc finger protein 165 [Source:HGNC Symbol;Acc:HGNC:12953]	3.72899	1.89878	0.0297997	0.999689	yes	up	0.1	0.06	0.01	0.02	0.02	0.07	0	0.02	0.12	0.07	0	0.06	0	0.01	0	0.01	0.01	0.02	0.01	0	0.042	0.0266667
ENSG00000197982	C1orf122	chromosome 1 open reading frame 122 [Source:HGNC Symbol;Acc:HGNC:24789]	2.30649	1.2057	0.0313481	0.999689	yes	up	2.53	0.5	1.85	3.54	1.39	3.22	0.24	0.37	0.99	1.63	2.02	0.98	0.49	1.28	2.32	2.53	0.43	1.49	5.12	0.09	1.962	1.54667
ENSG00000198157	HMGN5	high mobility group nucleosome binding domain 5 [Source:HGNC Symbol;Acc:HGNC:8013]	0.234955	-2.08954	0.0106732	0.999689	yes	down	0.1	0.09	0	0.08	0.03	0.33	0.05	0.13	0.51	0.75	1.28	0.52	0.23	0.13	0.01	0.04	0.25	0.67	0	0.15	0.06	0.336667
ENSG00000198176	TFDP1	transcription factor Dp-1 [Source:HGNC Symbol;Acc:HGNC:11749]	2.09099	1.06419	0.0226011	0.999689	yes	up	2.57	10.05	0.79	4.49	0.78	8.46	0.68	1.34	5.01	11.02	10.29	3.27	0.43	4.82	2.24	2.08	7.15	10.55	2.81	4.34	3.736	4.966
ENSG00000198298	ZNF485	zinc finger protein 485 [Source:HGNC Symbol;Acc:HGNC:23440]	0.409058	-1.28962	0.0315492	0.999689	yes	down	0.18	0.03	0.01	0	0	0.3	0.01	0.02	0.39	0.22	0.65	0.19	0.02	0.12	0.08	0.03	0.17	0.47	0.09	0.06	0.044	0.188
ENSG00000198853	RUSC2	RUN and SH3 domain containing 2 [Source:HGNC Symbol;Acc:HGNC:23625]	2.29936	1.20123	0.0262578	0.999689	yes	up	0.08	0.08	0.11	0.08	0.1	0.18	0.01	0.03	0.07	0.02	1.21	0.02	0.02	0.17	0.14	0.08	0.15	0.29	0.13	0.01	0.09	0.168667
ENSG00000203618	GP1BB	glycoprotein Ib platelet subunit beta [Source:HGNC Symbol;Acc:HGNC:4440]	3.32083	1.73154	0.0423563	0.999689	yes	up	1.57	2.15	20.33	16.5	6.78	17.06	2.27	2.07	1.01	0.64	11.96	0.12	3.52	12.66	6.19	13.95	4.31	3.07	12.51	1.13	9.466	6.16467
ENSG00000203644	-	novel transcript, sense intronic to TMCC1	0.445982	-1.16494	0.024851	0.999689	yes	down	4.71	0.75	0.28	1.92	0.34	11.43	0.47	4.31	4.21	39.18	16.28	5.36	1.8	4.24	0.83	0.96	10.92	14.86	0.95	3.16	1.6	7.93067
ENSG00000203772	SPRN	shadow of prion protein [Source:HGNC Symbol;Acc:HGNC:16871]	8.10762	3.01928	0.030766	0.999689	yes	up	0.01	0	0.04	0	0.01	0	0.01	0	0	0	0.02	0	0	0.01	0.01	0	0	0	0	0	0.012	0.00333333
ENSG00000204472	AIF1	allograft inflammatory factor 1 [Source:HGNC Symbol;Acc:HGNC:352]	0.428062	-1.22411	0.0109325	0.999689	yes	down	73.25	22.35	25.2	60.92	16.6	136.87	32.52	114.57	181.54	964.65	266.61	289.74	87.25	85.37	38.74	56.59	201.76	241.32	43.84	119.28	39.664	190.71
ENSG00000204791	SMPD5	sphingomyelin phosphodiesterase 5 (pseudogene) [Source:HGNC Symbol;Acc:HGNC:52275]	6.61327	2.72536	0.0458077	0.999689	yes	up	0.06	0	0.05	0.07	0	0	0	0	0	0	0.15	0	0	0.02	0.01	0.04	0	0	0	0.02	0.036	0.016
ENSG00000205221	VIT	vitrin [Source:HGNC Symbol;Acc:HGNC:12697]	0.178482	-2.48615	0.0321933	0.999689	yes	down	0.02	0	0	0	0.01	0.03	0	0.04	0.23	0.06	0.22	0.24	0.01	0	0.03	0	0.1	0.01	0.01	0.03	0.006	0.0673333
ENSG00000205323	SARNP	SAP domain containing ribonucleoprotein [Source:HGNC Symbol;Acc:HGNC:24432]	0.456095	-1.13259	0.0138476	0.999689	yes	down	7.75	3.26	1.94	2.78	1.03	16.18	1.85	6.49	25.4	81.14	27.93	31.26	7.49	7.94	1.79	3.6	16.15	23.38	3.3	4.91	3.352	17.254
ENSG00000206047	DEFA1	defensin alpha 1 [Source:HGNC Symbol;Acc:HGNC:2761]	0.108467	-3.20468	0.0281927	0.999689	yes	down	0	2	0	0	1.15	0	15.48	3.95	39.76	190.88	0	52.27	8.04	11.74	24.39	3.3	15.15	18.55	0	3.92	0.63	25.8287
ENSG00000206177	HBM	hemoglobin subunit mu [Source:HGNC Symbol;Acc:HGNC:4826]	5.37896	2.42733	0.0120165	0.999689	yes	up	22.92	69.68	125.49	190.78	263.42	83.41	18.71	13.39	3.47	4.71	40.08	2.3	26.61	136.72	118.51	171.53	28.06	13.93	203.1	10.42	134.458	58.33
ENSG00000210135	MT-TN	mitochondrially encoded tRNA-Asn (AAU/C) [Source:HGNC Symbol;Acc:HGNC:7493]	0.146759	-2.76848	0.0214263	0.999689	yes	down	0	0	0	0	0	0	0	0	0	0	0	0	0	0	0	0	0	0	0	0	0	0
ENSG00000211713	TRBV6-4	T cell receptor beta variable 6-4 [Source:HGNC Symbol;Acc:HGNC:12229]	6.55536	2.71267	0.0150286	0.999689	yes	up	0.44	1.58	0.58	0	0.25	0.21	0	0	0.43	0.31	0.4	0	0	0.23	1.01	0.8	0	0	0	0	0.57	0.226
ENSG00000211801	TRAV21	T cell receptor alpha variable 21 [Source:HGNC Symbol;Acc:HGNC:12118]	0.295103	-1.76071	0.0241617	0.999689	yes	down	2.06	1.11	0	0	0.46	3.07	0	0.14	6.7	19.37	10.11	3.06	0.92	7.98	19.21	4.28	1.27	4.57	3.35	0.53	0.726	5.63733
ENSG00000212643	ZRSR2P1	ZRSR2 pseudogene 1 [Source:HGNC Symbol;Acc:HGNC:12456]	0.185576	-2.42992	0.0101296	0.999689	yes	down	0.04	0.01	0	0.12	0	0.16	0.23	0.32	0.17	0.29	0.83	0.41	0.22	0.06	0.09	0	0.16	0.18	0.01	0.09	0.034	0.214667
ENSG00000213085	CFAP45	cilia and flagella associated protein 45 [Source:HGNC Symbol;Acc:HGNC:17229]	0.397709	-1.33022	0.0371106	0.999689	yes	down	0.52	0.09	0.01	0.75	0.14	1.31	0.3	1.73	1.2	1.28	3.84	0.92	0.25	0.96	0.16	0.05	1.94	1.15	0.14	0.5	0.302	1.04867
ENSG00000213090	SCYL2P1	SCYL2 pseudogene 1 [Source:HGNC Symbol;Acc:HGNC:54685]	6.07256	2.6023	0.0316151	0.999689	yes	up	0	0.03	0	0.08	0	0.01	0	0	0	0	0.04	0	0	0.02	0	0	0.02	0.01	0.01	0.02	0.022	0.00866667
ENSG00000213347	MXD3	MAX dimerization protein 3 [Source:HGNC Symbol;Acc:HGNC:14008]	2.22162	1.15161	0.0255877	0.999689	yes	up	10.35	2.01	3.89	21.77	3.29	19.18	0.37	2.08	0.64	1.9	17.73	0.09	1.85	11.85	9.52	4.84	25.51	44.23	5.09	0.6	8.262	9.69867
ENSG00000213443	NPM1P7	nucleophosmin 1 pseudogene 7 [Source:HGNC Symbol;Acc:HGNC:7927]	0.319311	-1.64697	0.0316677	0.999689	yes	down	0.95	0.16	0	0	0.01	2.81	0.08	0.32	2.95	4.73	0.1	2.41	0.15	1.9	0.49	0.32	0.85	2.91	0.47	0.07	0.224	1.37067
ENSG00000213934	HBG1	hemoglobin subunit gamma 1 [Source:HGNC Symbol;Acc:HGNC:4831]	61.9867	5.95389	0.000151921	0.909004	yes	up	0	0.14	0.93	110.78	200.18	0.21	1	0.62	1.14	0.66	0	10.76	2.8	1.24	1.46	0	60.93	1.54	0.86	0.52	62.406	5.58267
ENSG00000213988	ZNF90	zinc finger protein 90 [Source:HGNC Symbol;Acc:HGNC:13165]	4.06297	2.02254	0.0158995	0.999689	yes	up	0.02	0.02	0	0.17	0.05	0	0	0	0.04	0.04	0.09	0.05	0	0.07	0.02	0.13	0.05	0.12	0	0.01	0.052	0.0413333
ENSG00000214967	NPIPA7	nuclear pore complex interacting protein family member A7 [Source:HGNC Symbol;Acc:HGNC:41982]	2.65469	1.40854	0.0336674	0.999689	yes	up	0.24	0.47	0.52	0.15	0.48	0.74	0.05	0.08	1.23	0	0.78	1.05	0.05	0.26	0.29	0.76	0.58	0.67	0.4	0.1	0.372	0.469333
ENSG00000215126	CBWD6	COBW domain containing 6 [Source:HGNC Symbol;Acc:HGNC:31978]	0.447046	-1.16151	0.036025	0.999689	yes	down	0.3	0.02	0.1	0.28	0.02	1.17	0.21	0.24	0.47	5.08	1.51	0.6	0.02	0.94	0.41	0.2	2.17	3.6	0.38	0.07	0.144	1.138
ENSG00000215397	SCRT2	scratch family transcriptional repressor 2 [Source:HGNC Symbol;Acc:HGNC:15952]	0.0767868	-3.703	0.0111305	0.999689	yes	down	0	0	0	0	0	0.01	0.01	0.05	0.06	0.01	0.29	0.01	0.02	0.02	0	0.01	0.01	0	0	0	0	0.0333333
ENSG00000217275	-	ribosomal protein S10 (RPS10) pseudogene	0.139488	-2.84179	0.0179422	0.999689	yes	down	0	0.14	0	0	0	0.85	0	0.65	0.18	2.12	2.16	0.95	0.24	0.29	0.08	0	0.2	0.26	0.06	0.07	0.028	0.540667
ENSG00000218891	ZNF579	zinc finger protein 579 [Source:HGNC Symbol;Acc:HGNC:26646]	2.72871	1.44822	0.0287652	0.999689	yes	up	0.03	0.03	0.09	0.13	0.16	0.17	0.01	0.01	0.02	0.28	0.67	0.02	0.02	0.04	0.12	0.12	0.12	0.33	0.09	0	0.088	0.134667
ENSG00000220008	LINGO3	leucine rich repeat and Ig domain containing 3 [Source:HGNC Symbol;Acc:HGNC:21206]	2.55552	1.35361	0.0121867	0.999689	yes	up	0.23	0.07	0.14	1.48	0.22	1.36	0.01	0.04	0.15	0.11	2.42	0.03	0.06	0.6	0.4	0.43	1.25	1.02	0.34	0.07	0.428	0.552667
ENSG00000221866	PLXNA4	plexin A4 [Source:HGNC Symbol;Acc:HGNC:9102]	2.56046	1.3564	0.0141946	0.999689	yes	up	0.04	0.01	0.02	0.01	0.01	0.11	0	0	0.01	0.06	0.12	0.01	0.01	0.03	0.01	0.02	0.1	0.01	0.02	0	0.018	0.034
ENSG00000221869	CEBPD	CCAAT enhancer binding protein delta [Source:HGNC Symbol;Acc:HGNC:1835]	2.71492	1.44091	0.0107205	0.999689	yes	up	16.04	7.12	8.62	95.85	9.47	58.17	1.7	10.81	2.22	19.14	35.94	2.95	4.81	26.28	12.84	11.36	118.56	47.8	14.34	4.53	27.42	24.7633
ENSG00000223573	TINCR	TINCR ubiquitin domain containing [Source:HGNC Symbol;Acc:HGNC:14607]	10.167	3.34582	0.0134746	0.999689	yes	up	0	0	0.02	0.01	0.01	0	0	0	0	0	0.03	0	0	0	0	0	0.01	0.01	0	0	0.008	0.00333333
ENSG00000223653	BCL10-AS1	BCL10 antisense RNA 1 [Source:HGNC Symbol;Acc:HGNC:55868]	0.440005	-1.18441	0.00526393	0.999689	yes	down	0.06	0.07	0.03	0.13	0.01	0.28	0.05	0.14	0.29	0.98	1.94	0.23	0.12	0.18	0.12	0.06	0.45	0.59	0.16	0.09	0.06	0.378667
ENSG00000223799	IL10RB-DT	IL10RB divergent transcript [Source:HGNC Symbol;Acc:HGNC:44303]	0.498346	-1.00478	0.0164099	0.999689	yes	down	1	0.38	0.23	1.24	0.22	3.35	0.45	1.27	4.1	11.62	4	3.44	0.92	1.24	0.6	0.54	4.45	3.61	0.8	0.95	0.614	2.756
ENSG00000224091	-	novel transcript	4.1924	2.06777	0.0218093	0.999689	yes	up	0.16	0.24	0.13	0	0.21	0.05	0.02	0	0.13	0	0.2	0	0	0.04	0.03	0.1	0.24	0.55	0.09	0.2	0.148	0.11
ENSG00000224165	DNAJC27-AS1	DNAJC27 antisense RNA 1 [Source:HGNC Symbol;Acc:HGNC:42943]	2.88888	1.53051	0.04063	0.999689	yes	up	0.18	0.22	0.34	0.21	0.18	0.55	0	0.02	2.03	0.56	0.01	0.1	0.01	0	0.02	1.19	0.35	0.78	0.17	0.34	0.226	0.408667
ENSG00000224389	C4B	complement C4B (Chido blood group) [Source:HGNC Symbol;Acc:HGNC:1324]	4.13397	2.04753	0.00283635	0.999689	yes	up	11.21	0.65	9.98	7.79	9.08	20.1	1.03	1.41	0.56	3.07	3.76	2.71	3.56	0.99	0.98	15.56	1.41	3.25	1.25	1.19	7.742	4.05533
ENSG00000224578	HNRNPA1L3	heterogeneous nuclear ribonucleoprotein A1 like 3 [Source:HGNC Symbol;Acc:HGNC:48778]	0.361564	-1.46768	0.010682	0.999689	yes	down	0.16	0.03	0.03	0.08	0.02	0.22	0.11	0.07	0.72	0.86	0.4	0.7	0.18	0.17	0.21	0.16	0.2	0.27	0.18	0.08	0.064	0.302
ENSG00000224614	TNK2-AS1	TNK2 antisense RNA 1 [Source:HGNC Symbol;Acc:HGNC:49093]	2.06509	1.04621	0.0495505	0.999689	yes	up	0.17	0.17	0.11	0.05	0.06	0.2	0.04	0.01	0.05	0.3	0.95	0.06	0.09	0.09	0.3	0.14	0.07	0.15	0.07	0.03	0.112	0.17
ENSG00000224846	NQO2-AS1	NQO2 antisense RNA 1 [Source:HGNC Symbol;Acc:HGNC:40407]	0.0994187	-3.33034	0.00707662	0.999689	yes	down	0	0	0	0	0	0.26	0.16	0.26	0.15	0.38	0.16	0.04	0	0	0	0.1	0.12	0.29	0.34	0.09	0	0.156667
ENSG00000225231	LINC02470	long intergenic non-protein coding RNA 2470 [Source:HGNC Symbol;Acc:HGNC:53409]	0.27835	-1.84503	0.020767	0.999689	yes	down	0.26	0.02	0	0	0	0.74	0.02	0	0.7	1.41	2.09	0.06	0.15	0.38	0.16	0.12	1.56	1.31	0.28	0.08	0.056	0.604
ENSG00000225864	-	HLA complex group 4 pseudogene 11	3.6591	1.87149	0.0460607	0.999689	yes	up	0.63	0.17	0.24	0.28	0.3	0.2	0	0	0	0	1.49	0	0	0.47	0.73	0.06	0.67	0.82	0.26	0	0.324	0.313333
ENSG00000225914	TSBP1-AS1	TSBP1 and BTNL2 antisense RNA 1 [Source:HGNC Symbol;Acc:HGNC:39756]	0.457007	-1.12971	0.0361767	0.999689	yes	down	0.16	0.1	0.01	0.12	0.03	0.28	0.07	0.09	0.2	1.17	1.31	0.35	0.24	0.18	0.2	0.02	0.45	0.6	0.07	0.12	0.084	0.356667
ENSG00000226167	AP4B1-AS1	AP4B1 antisense RNA 1 [Source:HGNC Symbol;Acc:HGNC:44114]	4.01236	2.00445	0.044958	0.999689	yes	up	0.07	0	0	0.01	0.07	0.04	0	0	0	0.02	0.21	0	0	0.02	0.02	0.01	0.08	0.06	0.01	0.02	0.03	0.0326667
ENSG00000226620	LINC00343	long intergenic non-protein coding RNA 343 [Source:HGNC Symbol;Acc:HGNC:42500]	0.279644	-1.83833	0.0494896	0.999689	yes	down	0.05	0	0	0	0	0.06	0	0	0.04	0.13	0.52	0.1	0.04	0.03	0.05	0.04	0.1	0.11	0.01	0.04	0.01	0.0846667
ENSG00000226891	LINC01359	long intergenic non-protein coding RNA 1359 [Source:HGNC Symbol;Acc:HGNC:50591]	0.248603	-2.00809	0.0243393	0.999689	yes	down	0.01	0	0	0.01	0	0.11	0.02	0	0.03	0.15	0.46	0.03	0	0.03	0.01	0.04	0.14	0.17	0.09	0.02	0.004	0.0866667
ENSG00000228198	OR2M3	olfactory receptor family 2 subfamily M member 3 [Source:HGNC Symbol;Acc:HGNC:8269]	0.0792331	-3.65775	0.00334516	0.999689	yes	down	0	0	0	0	0	0	0	0	0	0.02	0.04	0.02	0.01	0	0	0	0.01	0.01	0	0.01	0	0.008
ENSG00000228274	-	novel transcript, antisense to CBY1	3.00785	1.58873	0.0385091	0.999689	yes	up	0.04	0.12	0.05	0.02	0.04	0.15	0	0	0.13	0.02	0.51	0.03	0	0.07	0.06	0	0.06	0.21	0.02	0.01	0.054	0.0846667
ENSG00000228495	LINC01013	long intergenic non-protein coding RNA 1013 [Source:HGNC Symbol;Acc:HGNC:48987]	0.299136	-1.74113	0.0277053	0.999689	yes	down	0.05	0.04	0.12	0.13	0	0.12	0.23	0.16	1.56	0.49	0.14	0.84	0.12	0.1	0.1	0.08	0.23	0.39	0.08	0.1	0.068	0.316
ENSG00000228599	RPL7P52	ribosomal protein L7 pseudogene 52 [Source:HGNC Symbol;Acc:HGNC:35676]	0.105916	-3.23901	0.00974932	0.999689	yes	down	0	0	0	0	0	0.09	0	0.03	0.63	0.25	0	0.07	0.02	0.04	0.14	0.03	0.14	0.34	0.03	0.16	0	0.131333
ENSG00000228655	-	novel transcript, antisense to ARHGAP15	0.133965	-2.90008	0.022817	0.999689	yes	down	0	0	0.05	0	0	0	0.01	0.22	0.8	0.3	1.12	0	0.11	0.27	0.01	0	0.29	0.09	0.05	0.1	0.01	0.224667
ENSG00000229047	-	novel transcript	0.368463	-1.44041	0.0476947	0.999689	yes	down	0.34	0.05	0.1	0.16	0.05	0.83	0.27	0.17	2.34	2.22	1.14	1.5	0.56	0.29	0.34	0.17	0.53	0.47	0.1	0.15	0.14	0.738667
ENSG00000230615	-	novel transcript	2.67802	1.42117	0.0112961	0.999689	yes	up	2.43	4.71	7.59	7.53	7.36	10.3	2.47	3.77	8.69	20.13	3.49	6.5	2.53	5.66	4.02	4.74	2.18	3.47	5.5	3.38	5.924	5.78867
ENSG00000231246	LINC02884	long intergenic non-protein coding RNA 2884 [Source:HGNC Symbol;Acc:HGNC:54808]	0.351924	-1.50666	0.0114595	0.999689	yes	down	0.04	0.01	0	0.11	0	0.07	0	0.05	0.16	0.78	1.63	0.12	0.01	0.24	0.04	0.15	0.1	0.22	0.02	0.02	0.032	0.240667
ENSG00000231826	LINC01819	long intergenic non-protein coding RNA 1819 [Source:HGNC Symbol;Acc:HGNC:52624]	0.178119	-2.48909	0.0411554	0.999689	yes	down	0	0.01	0	0	0	0.02	0	0.07	0.73	0.29	0.18	0.07	0	0.06	0.02	0.06	0.04	0.08	0.11	0	0.002	0.115333
ENSG00000232065	LINC01063	long intergenic non-protein coding RNA 1063 [Source:HGNC Symbol;Acc:HGNC:49092]	9.92086	3.31046	0.0188758	0.999689	yes	up	0	0	0.16	0.08	0.69	0.34	0	0.06	0	0	0.46	0	0	0	0	0.28	0	0	0.15	0	0.186	0.086
ENSG00000232626	-	FK506 binding protein 8, 38kDa (FKBP8) pseudogene	8.72422	3.12503	0.0118335	0.999689	yes	up	0.03	0	0.07	0.04	0.03	0.02	0	0.01	0	0	0	0	0	0	0.04	0	0.02	0	0.02	0	0.034	0.00733333
ENSG00000233730	LINC01765	long intergenic non-protein coding RNA 1765 [Source:HGNC Symbol;Acc:HGNC:52555]	0.331671	-1.59217	0.0424458	0.999689	yes	down	0.29	0.13	0	0.19	0.08	1.27	0.03	1.1	0.77	1.77	3.28	0.48	0.13	0.68	0	0.05	3.63	1.71	0.04	0.52	0.138	1.03067
ENSG00000234509	SOD1-DT	SOD1 divergent transcript [Source:HGNC Symbol;Acc:HGNC:55683]	2.97061	1.57076	0.00703067	0.999689	yes	up	0.09	0.14	0.07	0.21	0.12	0.21	0	0.09	0.09	0.01	0.49	0.06	0.01	0.07	0.08	0.04	0.17	0.13	0.1	0.15	0.126	0.113333
ENSG00000234769	WASH4P	WASP family homolog 4, pseudogene [Source:HGNC Symbol;Acc:HGNC:14126]	2.1134	1.07957	0.0416927	0.999689	yes	up	0.06	0.07	0.22	0.52	0.29	0.28	0.05	0.2	0.94	0.63	0.98	0.2	0.05	0.22	0.35	0.17	0.4	0.25	0.22	0.03	0.232	0.331333
ENSG00000235078	-	novel transcript, antisense to ADI1	4.12305	2.04371	0.0396698	0.999689	yes	up	0.2	0	0.06	0.05	0.04	0.09	0	0	0	0	0.14	0	0.02	0.05	0	0.07	0.06	0.3	0.02	0	0.07	0.05
ENSG00000235169	SMIM1	small integral membrane protein 1 (Vel blood group) [Source:HGNC Symbol;Acc:HGNC:44204]	3.5191	1.81521	0.0101498	0.999689	yes	up	1.34	4.55	5.95	3.76	3.41	6.24	2.06	1.05	1.05	1.03	2.57	0	0.46	2.35	3.46	3.19	2.51	2.19	2.7	1.13	3.802	2.13267
ENSG00000235859	-	proteasome (prosome, macropain) 26S subunit, ATPase, 5 (PSMC5) pseudogene	0.402425	-1.31321	0.0153013	0.999689	yes	down	0.29	0.1	0.03	0.19	0	0.92	0.01	0.37	1.43	1.82	1.82	1.12	0.11	0.41	0.18	0.08	0.99	1.09	0.22	0.09	0.122	0.710667
ENSG00000235961	PNMA6A	PNMA family member 6A [Source:HGNC Symbol;Acc:HGNC:28248]	0.0582085	-4.10263	0.00278124	0.999689	yes	down	0	0	0	0	0	0.2	0.01	0.01	0.1	0.09	0.05	0.01	0	0.04	0.03	0.03	0	0.01	0	0.13	0	0.0473333
ENSG00000236333	TRHDE-AS1	TRHDE antisense RNA 1 [Source:HGNC Symbol;Acc:HGNC:27471]	2.53115	1.33979	0.0342536	0.999689	yes	up	0.02	0.04	0.02	0.03	0.04	0.05	0.01	0	0.01	0.08	0.14	0.03	0	0.02	0.02	0.03	0.12	0.12	0	0.02	0.03	0.0433333
ENSG00000236345	SCAT8	S-phase cancer associated transcript 8 [Source:HGNC Symbol;Acc:HGNC:40967]	0.434545	-1.20242	0.0319037	0.999689	yes	down	0.64	0.05	0.05	0.35	0	2.13	0.09	0.49	0.55	3.48	2.33	0.38	0.26	0.55	0.1	0.17	2.1	2.03	0.19	0.51	0.218	1.024
ENSG00000237515	SHISA9	shisa family member 9 [Source:HGNC Symbol;Acc:HGNC:37231]	0.408727	-1.29079	0.0194264	0.999689	yes	down	0.1	0.05	0.01	0.04	0	0.13	0.01	0.1	0.18	0.76	0.59	0.26	0.16	0.11	0.05	0.05	0.15	0.25	0.04	0.09	0.04	0.195333
ENSG00000237702	TRBV3-1	T cell receptor beta variable 3-1 [Source:HGNC Symbol;Acc:HGNC:12212]	2.26367	1.17867	0.0335219	0.999689	yes	up	3.58	3.58	2.01	0.64	4.78	8.43	0.25	0.58	12.74	5.2	10.45	1.81	0.96	8.73	9.33	4.37	2.42	4.43	0.8	0.83	2.918	4.75533
ENSG00000237773	-	novel transcript	2.98937	1.57984	0.0239405	0.999689	yes	up	0.16	0.01	0.18	0.32	0.25	0.62	0	0.04	0.47	0.02	0.11	0.06	0.04	0.15	0.05	0.15	0	0.15	0.07	0	0.184	0.128667
ENSG00000238243	OR2W3	olfactory receptor family 2 subfamily W member 3 [Source:HGNC Symbol;Acc:HGNC:15021]	2.92014	1.54604	0.00545035	0.999689	yes	up	1.83	6.48	2.09	4.17	2.77	2.4	1.04	0.97	2.87	1.41	3.22	0.66	0.48	5.96	3.56	1.88	2.8	1.55	3.38	2.46	3.468	2.30933
ENSG00000240005	STIM2-AS1	STIM2 antisense RNA 1 [Source:HGNC Symbol;Acc:HGNC:40879]	3.02715	1.59796	0.0498633	0.999689	yes	up	0.42	0	0.44	0.71	2.39	2.49	0.58	0.95	0.51	1.56	1	1.12	0.51	1.08	0.08	3.23	0.59	1.05	1.41	0.31	0.792	1.098
ENSG00000240342	RPS2P5	ribosomal protein S2 pseudogene 5 [Source:HGNC Symbol;Acc:HGNC:31386]	2.60473	1.38113	0.0323832	0.999689	yes	up	8.44	2.62	44.88	25.61	20.72	63.85	1.65	2.06	14.4	19.95	33.14	9.43	8.49	6.12	73.88	16.72	18.02	35.2	43.8	2.36	20.454	23.2713
ENSG00000240497	-	novel transcript	0.283506	-1.81855	0.0489797	0.999689	yes	down	0.04	0	0	0.82	0	1.57	0.53	0.04	0.06	0.52	0.35	5.03	0	0.13	0	0.08	0.11	0.18	0.87	0.14	0.172	0.640667
ENSG00000242615	-	ribosomal protein L17 (RPL17) pseudogene	0.142823	-2.8077	0.0406451	0.999689	yes	down	0.1	0	0	0	0	0.26	0.02	0.03	0.89	0.48	0.16	0.16	0.02	0	0	0	0	0.1	0	0.04	0.02	0.144
ENSG00000243290	IGKV1-12	immunoglobulin kappa variable 1-12 [Source:HGNC Symbol;Acc:HGNC:5730]	2.34789	1.23137	0.0335477	0.999689	yes	up	4.14	4.67	13.87	4.77	0.5	6.06	1.35	0.97	9.32	3.76	7.76	5.76	1.74	1.85	21.29	54.46	6.65	28.3	2.67	0.79	5.59	10.182
ENSG00000243696	-	novel MUSTN1-ITIH4 readthrough	2.78007	1.47512	0.0172062	0.999689	yes	up	0.03	0.02	0.01	0.2	0.02	0.03	0	0.01	0.03	0.06	0.04	0.02	0	0.04	0.01	0.03	0.13	0.28	0.07	0	0.056	0.05
ENSG00000244242	IFITM10	interferon induced transmembrane protein 10 [Source:HGNC Symbol;Acc:HGNC:40022]	0.0974052	-3.35986	0.0178562	0.999689	yes	down	0	0	0	0	0	0.01	0.02	0.01	0.02	0	0	0	0	0.01	0.01	0.02	0.03	0.03	0.02	0	0	0.012
ENSG00000244486	SCARF2	scavenger receptor class F member 2 [Source:HGNC Symbol;Acc:HGNC:19869]	2.35147	1.23356	0.0477138	0.999689	yes	up	0.03	0.03	0.03	0.03	0.03	0.07	0.01	0.01	0	0.06	0.16	0.01	0	0.02	0.01	0.03	0.06	0.19	0.04	0	0.03	0.0446667
ENSG00000246016	LINC01513	long intergenic non-protein coding RNA 1513 [Source:HGNC Symbol;Acc:HGNC:51202]	0.165476	-2.59531	0.0256866	0.999689	yes	down	0.12	0	0	0.08	0	0.51	0.21	0.35	0.29	2.71	1.26	0	0.15	0.29	0.08	0.17	0.11	0.56	0	0.49	0.04	0.478667
ENSG00000246790	SORL1-AS1	SORL1 antisense RNA 1 [Source:HGNC Symbol;Acc:HGNC:55594]	3.48832	1.80253	0.0469598	0.999689	yes	up	0.09	0.01	0.02	0.37	0.01	0.03	0	0	0.12	0.02	0.59	0	0.01	0	0.13	0.01	0.05	0	0.01	0	0.1	0.0646667
ENSG00000247228	-	novel transcript, antisense to PDPR & CLEC18C	4.98308	2.31704	0.0319103	0.999689	yes	up	0.01	0.11	0.03	0.04	0.06	0	0	0.03	0.03	0	0	0	0.01	0.09	0	0.09	0	0.02	0.05	0.01	0.05	0.022
ENSG00000247679	-	novel transcript	0.308551	-1.69642	0.00673432	0.999689	yes	down	0.03	0.02	0.03	0.02	0	0.14	0.02	0.02	0.09	0.46	0.83	0.12	0.08	0.07	0.18	0.04	0.18	0.27	0.04	0.03	0.02	0.171333
ENSG00000248385	TARM1	T cell-interacting, activating receptor on myeloid cells 1 [Source:HGNC Symbol;Acc:HGNC:37250]	0.0969138	-3.36715	0.0127021	0.999689	yes	down	0	0	0	0	0	0.1	0	0.09	0.06	0.13	0.14	0.02	0.08	0.16	0.31	0.02	0	0.15	0	0	0	0.084
ENSG00000249035	CLMAT3	colorectal liver metastasis associated transcript 3 [Source:HGNC Symbol;Acc:HGNC:52287]	0.0683063	-3.87184	0.00686339	0.999689	yes	down	0	0	0	0	0	0	0.04	0.08	0.42	0.58	0.08	0.18	0	0.08	0	0	0.03	0.3	0	0.04	0	0.122
ENSG00000249141	-	novel protein	5.374	2.426	0.00963197	0.999689	yes	up	0.28	0.15	1.53	2.92	1.28	5.06	0	0	0.94	0.92	0	0	0.31	0.45	0.37	0.3	0.47	0	1.32	0.23	1.232	0.691333
ENSG00000249590	-	novel SEC14-like 2 (S. cerevisiae) (SEC14L2) and mitochondrial protein 18 kDa (MTP18) protein	0.0351864	-4.82884	0.00187752	0.999689	yes	down	0	0	0	0.01	0	0.08	0.14	0.1	1.59	0.47	0	1.57	0	0	0	0.06	0	0	0.15	0.14	0.002	0.286667
ENSG00000249731	-	novel transcript	0.0998196	-3.32453	0.00937133	0.999689	yes	down	0	0.06	0	0	0	0.62	0	0.23	0	0	4.46	0.06	0.07	0	0.36	0.12	0.89	0.36	0.25	0.26	0.012	0.512
ENSG00000249806	-	novel transcript	0.172629	-2.53425	0.0364569	0.999689	yes	down	0.11	0	0	0	0	0.45	0	0	0.09	0.63	0.19	0.07	0.31	0.33	1.02	0.07	0.19	0.48	0.18	0.12	0.022	0.275333
ENSG00000250390	-	novel transcript	11.3388	3.50319	0.0320106	0.999689	yes	up	0	0.24	0.15	0.05	0	0	0	0	0	0	0	0	0	0	0.06	0.04	0.11	0	0	0	0.088	0.014
ENSG00000250790	-	novel transcript	0.144029	-2.79557	0.0243015	0.999689	yes	down	0	0	0	0	0	0.01	0	0.01	0.04	0.01	0.08	0.02	0	0.02	0.01	0.01	0.01	0.01	0.01	0	0	0.016
ENSG00000251562	MALAT1	metastasis associated lung adenocarcinoma transcript 1 [Source:HGNC Symbol;Acc:HGNC:29665]	0.378744	-1.4007	0.00908549	0.999689	yes	down	51.02	36.96	3.32	20.64	4.95	50.75	14.13	26.38	57.08	113.33	954.59	66.13	53.89	71.12	51.01	21.13	144.86	148.9	16.55	28.77	23.378	121.241
ENSG00000251634	NAIPP4	NAIP pseudogene 4 [Source:HGNC Symbol;Acc:HGNC:54494]	0.129405	-2.95004	0.0336609	0.999689	yes	down	0	0.01	0	0	0	0.02	0	0	0.04	0	0.38	0.01	0	0.12	0.05	0.01	0.06	0.09	0	0	0.002	0.052
ENSG00000253239	IGLVI-70	immunoglobulin lambda variable (I)-70 (pseudogene) [Source:HGNC Symbol;Acc:HGNC:5940]	6.3996	2.67798	0.0468783	0.999689	yes	up	0	0.28	0.12	0	0.42	0	0	0	0.17	0	0.68	0	0.18	0.18	0	0	0	0.26	0	0.12	0.164	0.106
ENSG00000253953	PCDHGB4	protocadherin gamma subfamily B, 4 [Source:HGNC Symbol;Acc:HGNC:8711]	12.6451	3.66051	0.0105404	0.999689	yes	up	0	0	0.03	0.02	0.01	0.02	0	0	0	0	0	0	0	0	0	0	0	0.01	0	0	0.012	0.002
ENSG00000253982	CLN8-AS1	CLN8 antisense RNA 1 [Source:HGNC Symbol;Acc:HGNC:55523]	2.0034	1.00245	0.0321466	0.999689	yes	up	4.76	5.05	7.81	6.82	5.82	9.35	3.52	2.5	4.12	8.74	8.32	4.12	2.23	6.92	10.42	9.3	11.4	10.74	8.63	2.89	6.052	6.88
ENSG00000254505	CHMP4A	charged multivesicular body protein 4A [Source:HGNC Symbol;Acc:HGNC:20274]	0.355464	-1.49222	0.0026053	0.999689	yes	down	5.73	3.34	1.85	3.29	0.94	16.99	2.9	7.18	42.17	85.97	31.46	40.46	9.61	6.48	3.7	5.39	9.11	19.66	5.35	3.1	3.03	19.302
ENSG00000254680	-	novel transcript	2.00848	1.0061	0.0484819	0.999689	yes	up	0.89	0.93	1.4	1.23	0.99	1.05	0.48	0.64	1.74	3.06	2.71	0.66	0.16	0.74	1.35	0.37	2.11	2.95	1.01	1.58	1.088	1.374
ENSG00000254721	-	novel transcript	0.44753	-1.15994	0.0345937	0.999689	yes	down	1	0.11	0.22	0.75	0.52	1.46	0.76	2.37	3.67	13.02	3.97	3.01	0.91	0.89	1.31	0.38	5.3	2.95	0.55	0.9	0.52	2.76333
ENSG00000254911	SCARNA9	small Cajal body-specific RNA 9 [Source:HGNC Symbol;Acc:HGNC:32566]	0.117389	-3.09063	0.0144455	0.999689	yes	down	0	0	0	0.35	0	0.23	1.2	0.51	0.48	3.43	7.09	0.2	0.72	1.79	0.46	0.68	1.43	0.37	0	0	0.07	1.23933
ENSG00000254946	LINC02751	long intergenic non-protein coding RNA 2751 [Source:HGNC Symbol;Acc:HGNC:54271]	3.35803	1.74761	0.0288009	0.999689	yes	up	0.43	0.11	0.78	0.22	0.36	0.29	0	0.61	0.41	0	0.22	0.16	0.28	0.04	0.11	0.17	0.03	0.35	0.21	0.2	0.38	0.205333
ENSG00000255224	-	TEC	3.25863	1.70427	0.0402544	0.999689	yes	up	0.06	0.15	0.06	0.05	0.04	0.04	0.01	0.03	0	0	0.06	0	0.03	0.02	0.02	0.14	0.08	0.16	0.09	0.01	0.072	0.046
ENSG00000255545	B3GAT1-DT	B3GAT1 divergent transcript [Source:HGNC Symbol;Acc:HGNC:27449]	6.56598	2.71501	0.0362577	0.999689	yes	up	0.02	0	0.01	0	0.03	0.01	0	0	0.01	0	0	0	0	0	0	0	0.03	0	0	0	0.012	0.00333333
ENSG00000255733	IFNG-AS1	IFNG antisense RNA 1 [Source:HGNC Symbol;Acc:HGNC:43910]	0.252232	-1.98717	0.0359981	0.999689	yes	down	0.03	0.04	0.01	0	0	0.54	0	0	0.89	0.06	1.44	0.13	0	0.11	0.11	0.09	0.19	1.33	0.03	0.01	0.016	0.328667
ENSG00000256028	-	novel transcript	2.26751	1.18111	0.0299445	0.999689	yes	up	0.08	0.05	0.02	0.05	0.04	0.1	0	0.03	0.03	0.05	0.32	0	0.01	0.06	0.09	0.02	0.14	0.18	0.01	0.01	0.048	0.07
ENSG00000256061	DNAAF4	dynein axonemal assembly factor 4 [Source:HGNC Symbol;Acc:HGNC:21493]	0.0642251	-3.96072	0.00229101	0.999689	yes	down	0	0	0	0	0	0.22	0.01	0.03	0	0.39	0.16	0.01	0.1	0.06	0.01	0.01	0.08	0	0.01	0.02	0	0.074
ENSG00000256514	-	novel protein	0.0216735	-5.52793	0.000496431	0.999689	yes	down	0.1	0.18	0.17	0	0	1.83	7.37	7.63	24.15	35.38	14.23	15.17	0	0	0.53	0	1.77	0	0.31	6.1	0.09	7.63133
ENSG00000258830	-	novel protein	9.51557	3.25029	0.00936853	0.999689	yes	up	0.07	0	0.02	0.13	0.12	0	0	0	0	0	0.54	0	0	0.02	0	0.03	0	0.15	0.01	0	0.068	0.05
ENSG00000259305	ZHX1-C8orf76	ZHX1-C8orf76 readthrough [Source:HGNC Symbol;Acc:HGNC:42975]	0.0916763	-3.44731	0.0235945	0.999689	yes	down	0	0	0	0	0	0.15	0	0.03	0	0.16	0	0.25	0	0.07	0.19	0	0.07	0.45	0	0	0	0.0913333
ENSG00000259448	LINC02352	long intergenic non-protein coding RNA 2352 [Source:HGNC Symbol;Acc:HGNC:53274]	3.30774	1.72584	0.00321364	0.999689	yes	up	0.22	0.26	0.56	0.62	0.65	0.79	0.21	0.57	0.11	0.27	0.85	0.3	0.05	0.53	0.21	0.38	0.75	0.76	0.72	0.03	0.462	0.435333
ENSG00000259781	HMGB1P6	high mobility group box 1 pseudogene 6 [Source:HGNC Symbol;Acc:HGNC:4998]	0.482465	-1.0515	0.0458917	0.999689	yes	down	5.2	2.36	0.72	3.55	0.44	15.38	0.53	4.38	11.72	50.69	31.42	13.43	3.27	5.86	0.34	2.63	18.55	17.78	1.02	5.31	2.454	12.154
ENSG00000260170	-	novel protein	6.79547	2.76457	0.0459277	0.999689	yes	up	0.02	0.29	0.11	0.07	0.03	0.05	0	0	0	0	0.14	0	0	0.03	0	0	0	0	0.26	0	0.104	0.032
ENSG00000260228	CDH13-AS2	CDH13 antisense RNA 2 [Source:HGNC Symbol;Acc:HGNC:56243]	0.339593	-1.55812	0.0165547	0.999689	yes	down	0.24	0.16	0.05	0.01	0	0.17	0.18	0.01	2.19	1.87	1.94	0.31	0.18	1	0.01	0.58	0.05	0.51	0.1	0	0.092	0.606667
ENSG00000260238	PMF1-BGLAP	PMF1-BGLAP readthrough [Source:HGNC Symbol;Acc:HGNC:42953]	2.76986	1.46981	0.00577262	0.999689	yes	up	0.39	0.11	0.89	0.66	0.43	0.72	0	0.39	0.55	0.91	0.96	0.12	0.31	0.77	0.81	0.27	0.73	0.32	0.2	0.25	0.496	0.487333
ENSG00000260257	-	novel transcript	0.463788	-1.10846	0.0454933	0.999689	yes	down	0.25	0.07	0.05	0.2	0.05	0.41	0.15	0.29	1.38	3.84	0.88	0.78	0.12	0.24	0.13	0.12	0.52	0.53	0.08	0.14	0.124	0.640667
ENSG00000260349	-	novel transcript, antisense to C16orf72	21.8104	4.44695	0.0343244	0.999689	yes	up	0.06	0.07	0	0	0.13	0	0	0	0	0	0	0	0	0	0	0	0	0	0	0	0.052	0
ENSG00000260398	-	novel transcript, overlapping to PKIA	0.127001	-2.97709	0.0184738	0.999689	yes	down	0	0	0	0	0	0.04	0	0	0.03	0.02	0.1	0.03	0	0.03	0.07	0	0.01	0.02	0	0.02	0	0.0246667
ENSG00000260942	CAPN10-DT	CAPN10 divergent transcript [Source:HGNC Symbol;Acc:HGNC:48839]	2.13219	1.09234	0.0345015	0.999689	yes	up	0.06	0.02	0.01	0.05	0.01	0.09	0	0	0.02	0.02	0.19	0.02	0.01	0.03	0.03	0.01	0.05	0.11	0.04	0	0.03	0.0413333
ENSG00000260979	USP7-AS1	USP7 antisense RNA 1 [Source:HGNC Symbol;Acc:HGNC:55379]	2.61151	1.38489	0.0344653	0.999689	yes	up	4.7	2.49	5.06	5.9	7.35	5.3	2.56	2.45	1.6	5.21	1.91	2.15	3.9	4.18	4.52	6.36	1.99	3.55	6.53	1.13	5.1	3.556
ENSG00000261097	LINC00563	long intergenic non-protein coding RNA 563 [Source:HGNC Symbol;Acc:HGNC:43707]	0.0836502	-3.57949	0.020782	0.999689	yes	down	0	0	0	0	0	0.11	0	0.02	0.1	0.26	0	0.45	0	0.03	0.01	0	0	0.05	0.02	0	0	0.07
ENSG00000261215	-	novel transcript (novel gene-CCL27 readthrough)	13.8815	3.79509	0.0243069	0.999689	yes	up	0.01	0	0.02	0.01	0	0	0	0.01	0	0	0	0	0	0	0	0	0	0	0	0	0.008	0.000666667
ENSG00000261308	FIGNL2	fidgetin like 2 [Source:HGNC Symbol;Acc:HGNC:13287]	3.55803	1.83108	0.0348622	0.999689	yes	up	0.02	0.01	0.02	0.02	0	0.03	0	0	0.01	0	0.09	0	0	0.01	0	0	0	0.02	0.02	0	0.014	0.012
ENSG00000261338	-	novel transcript, overlapping to ARPC2 and GPBAR1	0.446656	-1.16277	0.0183607	0.999689	yes	down	0.3	0.15	0.02	0.31	0.03	1.53	0.06	0.34	1.1	3.39	1.36	1.05	0.15	0.38	0.17	0.09	0.92	1.41	0.23	0.42	0.162	0.84
ENSG00000261408	TEN1-CDK3	TEN1-CDK3 readthrough (NMD candidate) [Source:HGNC Symbol;Acc:HGNC:44420]	3.23361	1.69315	0.0420245	0.999689	yes	up	0.25	0.04	0.06	0.01	0.09	0.07	0	0	0.09	0	0.15	0.03	0	0.13	0.14	0.11	0.06	0.6	0.02	0	0.09	0.0933333
ENSG00000261499	-	aminopeptidase puromycin sensitive (NPEPPS) pseudogene	8.53893	3.09406	0.0103568	0.999689	yes	up	0.12	0.09	0	0.23	0.13	0	0	0	0	0	0	0.02	0	0.14	0.05	0	0.13	0	0	0.06	0.114	0.0266667
ENSG00000261512	-	novel transcript	2.07346	1.05204	0.0204185	0.999689	yes	up	1.17	0.65	1.21	4.9	0.8	4.1	0.47	1.03	1.42	1.11	2.94	0.58	0.24	2.03	1.71	1.27	4.02	2.05	1.24	1.24	1.746	1.69667
ENSG00000261759	-	novel transcript, antisense to ITPRIPL2	0.339558	-1.55827	0.00682893	0.999689	yes	down	0.07	0.14	0.12	0.15	0.01	0.24	0.15	0.36	1.28	3.23	2.12	1.29	0.18	0.71	0.22	0.11	0.48	0.97	0.15	0.2	0.098	0.779333
ENSG00000262049	-	novel transcript, antisense to HGS	2.44274	1.2885	0.0432411	0.999689	yes	up	0.08	0.04	0.06	0.15	0.05	0.19	0.02	0.04	0.08	0	0.48	0.07	0.01	0	0.03	0.08	0.1	0.3	0.08	0	0.076	0.0986667
ENSG00000262791	-	novel transcript, antisense to WDR81	0.124731	-3.00311	0.0122211	0.999689	yes	down	0.06	0	0	0	0.06	0.5	0.43	0.37	1.79	0.51	1.04	0.24	0.4	0.29	0.35	0	0.09	0.42	0	0.08	0.024	0.434
ENSG00000263276	-	novel transcript	0.104291	-3.26132	0.0184762	0.999689	yes	down	0.01	0	0.01	0.02	0	0	0.03	0.06	0.2	1.5	0.08	0.15	0.16	0.01	0	0	0.01	0.03	0.03	0.01	0.008	0.151333
ENSG00000264668	-	novel protein	11.515	3.52544	0.0112468	0.999689	yes	up	0.02	0.04	0	0	0.01	0	0	0	0	0	0	0	0	0	0.01	0.01	0	0.01	0.01	0	0.014	0.00266667
ENSG00000266728	-	novel protein	6.53457	2.70809	0.0423762	0.999689	yes	up	0.05	0.03	0	0.4	0.26	0.01	0	0	0	0	1.18	0	0	0.12	0	0.04	0	0	0.11	0.03	0.148	0.0993333
ENSG00000267106	ZNF561-AS1	ZNF561 antisense RNA 1 (head to head) [Source:HGNC Symbol;Acc:HGNC:27613]	0.450917	-1.14907	0.0268467	0.999689	yes	down	0.16	0.13	0.13	0.18	0.11	0.34	0.06	0.13	1.37	2.35	2.79	1.09	0.48	0.33	0.04	0.09	0.38	0.96	0.15	0.17	0.142	0.715333
ENSG00000267174	-	novel transcript	0.360852	-1.47052	0.0178018	0.999689	yes	down	3.66	1.51	1.18	1.74	1.38	3.9	4.15	12.43	1.75	64.82	27.95	0.99	5.54	8.33	3.16	2.23	13.28	16.79	3.35	3.84	1.894	11.5007
ENSG00000267475	NUDT19-DT	NUDT19 divergent transcript [Source:HGNC Symbol;Acc:HGNC:55296]	0.154376	-2.69548	0.00531341	0.999689	yes	down	0.04	0.05	0.05	0	0	0.42	0.12	0.05	0.22	0.5	0.69	0.34	0.25	0.27	0.67	0.26	0.26	0.76	0	0.03	0.028	0.322667
ENSG00000267898	-	novel transcript	0.130221	-2.94097	0.0417196	0.999689	yes	down	0	0	0	0	0	0.08	0.06	0	0.15	0.41	0.17	0.09	0.06	0	0.03	0	0	0.05	0	0.08	0	0.0786667
ENSG00000268713	-	novel transcript	0.248983	-2.00588	0.00364031	0.999689	yes	down	0.07	0.08	0	0.07	0	0.31	0.06	0.08	0.97	1.69	0.8	0.87	0.2	0.15	0.12	0.11	0.24	0.18	0.09	0.12	0.044	0.399333
ENSG00000268734	-	novel transcript	0.324157	-1.62524	0.0141621	0.999689	yes	down	1.85	0.23	0.17	1.92	0.34	3.35	0.62	6.09	2.08	34.36	2.96	4.06	1.38	2.07	0.54	0.75	7.27	5.66	0.9	3.75	0.902	5.056
ENSG00000268744	-	novel transcript	0.114707	-3.12397	0.0168273	0.999689	yes	down	0.01	0	0	0	0	0.1	0	0	0.08	0	0.22	0.1	0.05	0.05	0.04	0	0.03	0	0.02	0.01	0.002	0.0466667
ENSG00000269145	MAST3-AS1	MAST3 antisense RNA 1 [Source:HGNC Symbol;Acc:HGNC:55276]	0.393691	-1.34486	0.0498028	0.999689	yes	down	2.27	1.11	1.52	3.49	0.65	3.66	5.27	8.7	16.51	38.73	3.38	10.86	2	2.12	2.07	0.96	7.18	7.15	1.27	3.22	1.808	7.53867
ENSG00000269243	-	novel transcript, antisense RAB8A	0.396666	-1.334	0.039837	0.999689	yes	down	1.82	1.4	0.67	0.92	0.18	4.75	1.82	4.15	12.3	15.11	3.11	9.08	3.09	0.84	1.01	1.07	0.62	2.28	0.56	1.75	0.998	4.10267
ENSG00000269388	-	putative ATP-binding domain-containing protein 3-like protein (ABP3L) pseudogene	5.78265	2.53173	0.0369417	0.999689	yes	up	0	0.04	0.08	0.21	0.07	0.05	0	0.06	0	0	0.24	0	0	0.05	0.13	0	0	0.07	0	0	0.08	0.04
ENSG00000270062	-	novel transcript, sense intronic to NIN	0.24976	-2.00138	0.0426097	0.999689	yes	down	0.23	0.14	0	0	0	0.1	0	0.27	1.55	2.82	1.99	0.29	0.24	1.07	0	0.23	0.2	1.04	0.13	0.33	0.074	0.684
ENSG00000270074	-	novel transcript	0.0637208	-3.97209	0.00238119	0.999689	yes	down	0	0	0	0	0	0.03	0	0	0.1	0.24	0.33	0.1	0.1	0.06	0.14	0	0.09	0.03	0	0.01	0	0.082
ENSG00000270100	-	novel transcript	0.141855	-2.81751	0.0478855	0.999689	yes	down	0	0	0	0	0	0.05	0.06	0.06	0.44	0.22	0.1	0.16	0	0	0.08	0	0	0.71	0.04	0	0	0.128
ENSG00000270175	-	novel transcript, antisense to TARBP2	0.132555	-2.91534	0.00578487	0.999689	yes	down	0.02	0	0	0	0	0.05	0.01	0.04	0.1	0.21	0.26	0.22	0.04	0.1	0.07	0.04	0.05	0.04	0.03	0.01	0.004	0.0846667
ENSG00000270641	TSIX	TSIX transcript, XIST antisense RNA [Source:HGNC Symbol;Acc:HGNC:12377]	0.242377	-2.04468	0.00342786	0.999689	yes	down	0.01	0	0	0	0	0.01	0.01	0.01	0.05	0.03	0.05	0.07	0	0.01	0.01	0	0.01	0.02	0.01	0	0.002	0.0193333
ENSG00000271581	-	HLA complex group 4 (HCG4) pseudogene	5.08817	2.34715	0.00716775	0.999689	yes	up	1.99	0.04	0.17	0.24	0	0.25	0	0	0.04	0	0.11	0	0.05	0.2	0.09	0.13	1.02	0.59	0.08	0.05	0.488	0.174
ENSG00000272447	-	novel transcript	2.34788	1.23136	0.0065523	0.999689	yes	up	0.23	0.23	0.12	0.57	0.15	0.61	0.02	0.15	0.1	0.23	1.49	0.07	0.02	0.18	0.23	0.2	0.46	0.62	0.34	0.09	0.26	0.320667
ENSG00000272468	-	novel transcript	0.181345	-2.46319	0.0416586	0.999689	yes	down	0.08	0.1	0	0	0	0.07	0.3	0.21	0.48	2.46	0.16	0.89	0.04	0.13	0	0.23	0.15	0.1	0	0.15	0.036	0.358
ENSG00000272573	MUSTN1	musculoskeletal, embryonic nuclear protein 1 [Source:HGNC Symbol;Acc:HGNC:22144]	4.52694	2.17854	0.0470093	0.999689	yes	up	0.23	0.05	0	0.33	0.18	0	0.13	0	0.06	0.36	0	0.04	0	0.21	0	0.06	0.11	0	0.1	0	0.158	0.0713333
ENSG00000272617	-	novel protein, COG8-PDF readthrough	0.22987	-2.12111	0.0456973	0.999689	yes	down	0.31	0	0	0.08	0.03	0.17	0.23	0.68	0.93	4.22	0.37	1.84	0	0	0.23	0	0.16	0.15	0.28	0.11	0.084	0.624667
ENSG00000272821	-	novel transcript, antisense to SCO2	3.42457	1.77592	0.0256532	0.999689	yes	up	0.43	0.22	0.58	0.29	0.39	0.42	0.05	0	0	0.03	0.35	0	0.22	0.39	0.03	0.5	0.89	1.13	0.41	0.07	0.382	0.299333
ENSG00000272825	-	novel transcript	0.252455	-1.9859	0.0371411	0.999689	yes	down	0.1	0.08	0.04	0	0	0.23	0.12	0.29	0.63	1.57	0.37	0.3	0.14	0	0.22	0.04	0.06	0.57	0.12	0.23	0.044	0.326
ENSG00000272839	-	novel transcript, antisense to PTPRN2	0.236693	-2.07891	0.0282243	0.999689	yes	down	0.11	0	0.04	0.09	0	0.25	0.1	0.14	0.99	1.91	0.4	0.19	0.44	0.17	0.19	0.1	0.7	0.32	0	0.09	0.048	0.399333
ENSG00000272916	-	novel transcript	3.87492	1.95417	0.00106565	0.999689	yes	up	0.13	0.07	0.15	0.2	0.2	0.19	0.02	0.01	0.22	0.06	0.43	0.03	0.05	0.13	0.18	0.04	0.1	0.33	0.21	0	0.15	0.133333
ENSG00000272933	TRIM8-DT	TRIM8 divergent transcript [Source:HGNC Symbol;Acc:HGNC:55573]	3.85168	1.94549	0.0222846	0.999689	yes	up	0.07	0.04	0.17	0.91	0.15	1.1	0.01	0	0	0.06	0.64	0	0	0.18	0.16	0.07	0.36	0.69	0.26	0.01	0.268	0.236
ENSG00000273271	-	novel transcript, antisense to SOD1	0.123539	-3.01696	0.0430543	0.999689	yes	down	0	0	0	0	0	0	0	0	0.99	0.85	0.91	0.6	0.09	0.08	0.07	0	0	0.93	0.06	0	0	0.305333
ENSG00000273669	-	novel transcript	0.445683	-1.16591	0.0455304	0.999689	yes	down	0.22	0.19	0.04	0.17	0.17	0.55	0.09	0.32	2.15	2.37	2.4	1.94	0.25	0.19	0.55	0.38	0.5	1.11	0.34	0.42	0.158	0.904
ENSG00000274383	-	novel transcript, antisense to ANKDD1A	0.234251	-2.09387	0.0289093	0.999689	yes	down	0.57	0	0	0.06	0	0.87	0.36	0.3	1.23	3.03	1.6	0.4	0.62	0	0.14	0.07	0.18	0.81	0.75	0.36	0.126	0.714667
ENSG00000275512	-	novel transcript	0.38741	-1.36807	0.020693	0.999689	yes	down	0.11	0.06	0	0.02	0	0.15	0.03	0.14	0.21	0.89	0.47	0.2	0.04	0.2	0.1	0.03	0.26	0.31	0.04	0.04	0.038	0.207333
ENSG00000275734	-	novel transcript, sense overlapping CDK10	0.0372787	-4.7455	0.000115932	0.909004	yes	down	0	0	0	0	0	0.03	0	0.01	0.03	0.15	0.22	0.11	0	0.02	0.01	0.01	0.19	0.22	0.02	0.09	0	0.074
ENSG00000275832	ARHGAP23	Rho GTPase activating protein 23 [Source:HGNC Symbol;Acc:HGNC:29293]	2.78848	1.47948	0.0492741	0.999689	yes	up	0.01	0.01	0.07	0.08	0	0.02	0	0	0	0.01	0.05	0.01	0	0.02	0.02	0.01	0.02	0.02	0	0	0.034	0.012
ENSG00000276256	-	-	0.141862	-2.81744	0.0224301	0.999689	yes	down	0	0.01	0	0	0	0.03	0.02	0.02	0.13	0	0.4	0.02	0.03	0.09	0	0	0.08	0.14	0	0.02	0.002	0.0653333
ENSG00000276278	-	novel transcript, antisense to ZSCAN2	0.43567	-1.19869	0.0480981	0.999689	yes	down	0.11	0.05	0.05	0.07	0	0.16	0.06	0.1	0.81	1.02	0.32	0.39	0.06	0.11	0.12	0.23	0.23	0.32	0.09	0.11	0.056	0.275333
ENSG00000276386	CNTNAP3P2	CNTNAP3 pseudogene 2 [Source:HGNC Symbol;Acc:HGNC:49589]	13.0194	3.70259	0.0140792	0.999689	yes	up	0.01	0	0.01	0.01	0.01	0	0	0	0	0	0	0	0	0	0	0	0.02	0.01	0	0	0.008	0.002
ENSG00000276509	-	novel transcript	0.306649	-1.70534	0.0385204	0.999689	yes	down	0.05	0	0	0.01	0	0.12	0.02	0.01	0.11	0.09	0.37	0.08	0.01	0.11	0.04	0.01	0.02	0.25	0.08	0.02	0.012	0.0893333
ENSG00000276747	PADI6	peptidyl arginine deiminase 6 [Source:HGNC Symbol;Acc:HGNC:20449]	0.161966	-2.62624	0.0381708	0.999689	yes	down	0	0	0	0	0.02	0.01	0.05	0.01	0.1	0.07	0.12	0.38	0.01	0	0.01	0.04	0	0.06	0.05	0.01	0.004	0.0613333
ENSG00000276775	IGHV4-4	immunoglobulin heavy variable 4-4 [Source:HGNC Symbol;Acc:HGNC:5652]	0.157741	-2.66437	0.0239961	0.999689	yes	down	0	0	0.11	0.32	0	0.15	0.5	0.65	0.28	0.41	3.46	0.12	0.15	5.07	0	0.27	3.29	0	0.77	0.7	0.086	1.05467
ENSG00000277534	-	novel transcript, sense intronic to KCTD1	0.214361	-2.22189	0.0314826	0.999689	yes	down	0	0	0.01	0.01	0	0.02	0	0	0.08	0.24	0.1	0.04	0	0.01	0.04	0.01	0.01	0.07	0.04	0.01	0.004	0.0446667
ENSG00000277548	-	novel transcript, sense intronic to CCPG1	0.0906289	-3.46389	0.00952302	0.999689	yes	down	0	0	0	0	0	0.93	0	0.35	0.15	4.88	1.23	0.12	0	0.63	0	0.14	1.43	0.69	0	0.43	0	0.732
ENSG00000277738	-	novel transcript	3.17674	1.66755	0.0494751	0.999689	yes	up	0.22	0.16	0.15	0.14	0.13	0.13	0	0.13	0.61	0.07	0.09	0	0.07	0	0.07	0	0.24	0.28	0	0.15	0.16	0.122667
ENSG00000278784	-	novel transcript	0.379482	-1.3979	0.00513293	0.999689	yes	down	0.21	0.13	0.08	0.07	0	0.78	0.07	0.07	1.37	2.34	1.21	0.83	0.18	0.35	0.22	0.14	0.55	1.27	0.37	0.18	0.098	0.662
ENSG00000278974	-	tec	0.304841	-1.71387	0.00986515	0.999689	yes	down	0.11	0.19	0.13	0.12	0	0.44	0.17	0.41	0.69	1.49	1.79	1.17	0.38	0.44	0.05	0.17	1.54	0.76	0.34	0.92	0.11	0.717333
ENSG00000279364	-	TEC	0.412337	-1.2781	0.00513272	0.999689	yes	down	0.92	0.44	0.17	0.27	0.18	1.77	0.26	0.63	5.14	9.71	2.38	3.82	0.86	0.99	0.98	0.56	2.01	3.24	0.54	0.82	0.396	2.24733
ENSG00000279423	-	TEC	0.34696	-1.52716	0.0098416	0.999689	yes	down	2.49	1.04	0.72	1.27	0.19	5.92	1.4	3.54	15.15	25.01	6.25	15.27	2.44	2.05	1.08	1.55	0.99	4.11	1.98	2.44	1.142	5.94533
ENSG00000279483	-	ribosomal protein L41 (RPL41) pseudogene	6.49363	2.69902	0.0200094	0.999689	yes	up	0	0	0	0	0	0	0	0	0	0	0	0	0	0	0	0	0	0	0	0	0	0
ENSG00000279672	-	TEC	8.03529	3.00635	0.0196945	0.999689	yes	up	0.05	0.03	0.09	0.13	0.02	0	0	0	0	0	0.34	0	0	0	0	0	0.1	0	0.05	0	0.064	0.0326667
ENSG00000279759	-	TEC	0.253456	-1.98019	0.0259066	0.999689	yes	down	0.01	0	0	0	0.01	0	0.01	0.01	0.12	0.09	0.17	0.01	0.05	0.03	0.03	0.01	0.03	0.05	0.03	0	0.004	0.0426667
ENSG00000280027	-	novel transcript	0.381046	-1.39196	0.015027	0.999689	yes	down	0.77	0.07	0.01	0.07	0	1.77	0.11	0.31	1.02	5.14	1.8	0.45	0.14	0.8	0.39	0.1	1.35	2.08	0.21	0.21	0.184	1.05867
ENSG00000280077	-	TEC	0.432402	-1.20955	0.0361606	0.999689	yes	down	0.08	0.04	0.01	0.02	0.03	0.2	0.01	0.02	0.23	1.13	0.57	0.34	0.03	0.09	0.21	0.05	0.32	0.74	0.15	0.04	0.036	0.275333
ENSG00000280120	-	novel transcript	0.419931	-1.25177	0.049194	0.999689	yes	down	0.24	0.11	0.04	0.1	0	0.3	0.03	0.08	1.58	1.82	1.05	1.17	0.05	0.54	0.26	0.06	0.23	0.84	0.21	0.09	0.098	0.554
ENSG00000280402	-	tec	0.0782277	-3.67618	0.0226101	0.999689	yes	down	0	0	0	0	0	0	0	0.06	0	0.27	0.35	0	0.08	0	0.01	0.01	0.27	0.1	0	0	0	0.0766667
ENSG00000280434	-	novel transcript, sense overlapping PARVB	0.176608	-2.50138	0.0451752	0.999689	yes	down	0	0	0	0	0	0	0	0.01	0.01	0.01	0	0	0	0	0	0	0.01	0	0	0	0	0.00266667
ENSG00000280614	-	novel transcript, similar to YY1 associated myogenesis RNA 1 YAM1	0.296268	-1.75503	0.0397102	0.999689	yes	down	286.63	343.67	123.51	195.37	121.49	235.93	491.56	529.52	445.59	441.95	46130.2	616.87	930.39	382.42	282.43	548.57	516.85	469.88	106.65	474.09	214.134	3506.86
ENSG00000280800	-	novel transcript, similar to YY1 associated myogenesis RNA 1 YAM1	0.296268	-1.75503	0.0397102	0.999689	yes	down	286.63	343.67	123.51	195.37	121.49	235.93	491.56	529.52	445.59	441.95	46130.2	616.87	930.39	382.42	282.43	548.57	516.85	469.88	106.65	474.09	214.134	3506.86
ENSG00000281181	-	novel transcript, similar to YY1 associated myogenesis RNA 1 YAM1	0.296268	-1.75503	0.0397102	0.999689	yes	down	286.63	343.67	123.51	195.37	121.49	235.93	491.56	529.52	445.59	441.95	46130.2	616.87	930.39	382.42	282.43	548.57	516.85	469.88	106.65	474.09	214.134	3506.86
ENSG00000281691	RBM5-AS1	RBM5 antisense RNA 1 [Source:HGNC Symbol;Acc:HGNC:48871]	0.101507	-3.30034	0.0390588	0.999689	yes	down	0	0	0	0	0	0	0	0	0.02	0.02	0.44	0	0	0	0	0.11	0.1	0.27	0.13	0.04	0	0.0753333
ENSG00000281741	-	TEC	0.118124	-3.08163	0.029537	0.999689	yes	down	0	0.05	0	0	0	0	0.18	0.03	0.68	0.13	1.91	0.08	0	0.58	0	0	0	0.07	0.06	0.08	0.01	0.253333
ENSG00000282051	-	novel pseudogene	2.16078	1.11155	0.0371532	0.999689	yes	up	24.38	5.93	5.87	42.19	8.95	45.45	0.78	4.18	5.28	13.42	61.2	1.29	1.88	22.33	15.11	4.69	84.52	66.98	16.72	9.28	17.464	23.5407
ENSG00000282508	LINC01002	long intergenic non-protein coding RNA 1002 [Source:HGNC Symbol;Acc:HGNC:38538]	2.23413	1.15971	0.04537	0.999689	yes	up	25.56	5.38	8.87	73.78	13.9	60.24	1.35	3.49	4.31	8.77	87.5	1.35	3.64	28.04	24.99	8.01	129.71	97.55	26.43	4.76	25.498	32.676
ENSG00000283149	-	novel protein	0.408825	-1.29045	0.0292065	0.999689	yes	down	1.36	0.5	0.73	0.61	0	3.95	0.08	0.8	7.24	9.72	3.91	8.06	1.6	1.59	1.25	1.63	3.06	4.29	0.25	1.72	0.64	3.27667
ENSG00000284602	-	novel transcript	2.58915	1.37248	0.0467535	0.999689	yes	up	0.07	0.02	0.03	0.03	0.01	0.08	0	0.01	0	0.06	0.08	0.03	0.01	0	0.03	0.03	0.02	0.12	0.03	0	0.032	0.0333333
ENSG00000284829	-	novel transcript	5.23985	2.38953	0.0149204	0.999689	yes	up	0.7	0.81	1.84	3.16	0	0	0.08	0	2.61	0	0.67	0.38	0	0.08	0	0.77	0.64	1.43	0.83	0.65	1.302	0.542667
ENSG00000285171	-	novel protein, IL2RG-CXorf65 readthrough	2.14151	1.09863	0.00854309	0.999689	yes	up	1.22	0.72	1.42	0.92	0.94	3.35	0.06	0.27	1.58	2.8	1.72	0.93	0.38	1.45	2.5	1.24	0.74	2.56	1.28	0.19	1.044	1.40333
ENSG00000285292	ABCF2-H2BK1	ABCF2-H2BK1 readthrough [Source:HGNC Symbol;Acc:HGNC:54751]	0.260059	-1.94309	0.0376966	0.999689	yes	down	0.2	0	0	0	0	0.48	0.02	0.11	0.67	0.5	2.95	0.05	0.05	0.1	0.09	0.03	0.6	0.66	0	0	0.04	0.420667
ENSG00000285641	-	novel protein	3.82591	1.9358	0.0265071	0.999689	yes	up	0.18	0.28	0.08	0.61	0.25	0.75	0	0.01	0	0	0.77	0	0.01	0.37	0.43	0.31	0.19	0.39	0.22	0	0.28	0.23
ENSG00000285803	-	novel transcript, antisense to AGAP6	5.07397	2.34311	0.0171785	0.999689	yes	up	0.03	0.03	0.03	0.07	0.06	0.05	0	0	0	0	0.26	0.04	0	0	0.07	0	0.02	0.12	0.02	0	0.044	0.0386667
ENSG00000285953	-	novel protein	0.100348	-3.31692	0.0275934	0.999689	yes	down	0	0	0	0	0	0.03	0	0	0	0	0.21	0	0	0.03	0.02	0.02	0.06	0.08	0.05	0	0	0.0333333
ENSG00000286410	-	novel transcript, antisense to SLC41A2	0.110572	-3.17694	0.0346016	0.999689	yes	down	0.01	0	0	0	0	0	0.01	0.05	0.01	0.15	0.21	0.02	0	0	0	0	0.06	0.14	0	0.15	0.002	0.0533333
ENSG00000286472	-	novel transcript	0.147398	-2.76221	0.0483595	0.999689	yes	down	0	0	0	0	0	0.06	0	0.02	0	0	0.28	0	0.01	0.03	0.01	0.02	0.16	0.04	0	0.01	0	0.0426667
ENSG00000286532	PARTICL	promoter of MAT2A antisense radiation-induced circulating long non-coding RNA [Source:HGNC Symbol;Acc:HGNC:50886]	0.31317	-1.67498	0.0470383	0.999689	yes	down	0.04	0	0	0	0.03	0.08	0.01	0.02	0.17	0.2	0.33	0.15	0.04	0.03	0.13	0.08	0.35	0.1	0.01	0.04	0.014	0.116
ENSG00000286803	-	novel transcript, antisense to NCOA6	9.51394	3.25004	0.0470844	0.999689	yes	up	0	0.08	0.12	0	0.07	0	0	0	0	0	0	0	0.03	0.03	0	0.11	0	0	0	0	0.054	0.0113333
ENSG00000286813	-	novel transcript, sense intronic to ST20-MTHFSand MTHFS	0.248093	-2.01104	0.0351279	0.999689	yes	down	0.04	0.01	0	0.06	0	0.03	0	0.17	0.1	0.57	0.23	0.05	0.23	0.01	0.02	0.03	0.22	0.14	0.01	0.09	0.022	0.126667
ENSG00000287195	-	novel transcript, antisense to FAM49B	0.0707077	-3.82199	0.00448848	0.999689	yes	down	0	0	0	0	0	0.01	0.02	0	0.06	0.07	0.76	0	0.06	0.01	0.02	0.03	0.03	0.03	0	0.02	0	0.0746667
ENSG00000287286	-	novel transcript, antisense to RUBCN	0.047636	-4.3918	0.0384358	0.999689	yes	down	0	0	0	0	0.01	0	0.03	0.1	0.86	1.79	0.04	0.79	0.02	0	0	0.01	0	0	0	0.06	0.002	0.246667
ENSG00000287387	-	novel transcript, antisense to ZFP36L2	0.014555	-6.10235	3.42645e-07	0.00512545	yes	down	0.04	0.01	0	0.05	0.02	0.16	1.82	3.46	5.92	24.01	1.09	8.92	2.28	0.07	0.08	0.04	0.15	0.25	0.01	0.52	0.024	3.252
ENSG00000287510	-	novel transcript, antisense to LAPTM5	2.44886e-08	-25.2833	1.7257e-15	5.16277e-11	yes	down	0	0	0	0	0	0	6.97	0.62	30.83	211.37	0	35.95	11.94	0	0	0	0.26	0	0	0	0	19.8627
ENSG00000287680	-	novel transcript, antisense to MBP	0.197945	-2.33683	0.0179916	0.999689	yes	down	0.07	0.02	0	0.02	0	0.03	0.12	0.06	0.16	0.17	1.94	0.14	0.26	0.07	0.07	0	0.03	0.09	0.02	0.04	0.022	0.213333
ENSG00000287778	-	novel transcript, antisense to HS3ST1	0.175034	-2.5143	0.0307046	0.999689	yes	down	0.01	0	0	0	0	0.02	0.02	0.02	0.09	0.04	0.04	0.07	0	0.01	0.01	0.02	0.01	0.03	0	0	0.002	0.0253333
ENSG00000287860	-	novel transcript	2.42313	1.27687	0.0344387	0.999689	yes	up	0.47	0.55	0.34	0.41	0.59	1.24	0.05	0.23	0.21	1.04	0.91	0.4	0.02	0.11	0.1	0.21	0.17	0.11	0.72	1.07	0.472	0.439333
ENSG00000287920	-	novel transcript, antisense to NEDD9	0.309518	-1.69191	0.0150961	0.999689	yes	down	0.05	0	0	0.02	0.01	0.05	0.01	0.02	0.03	0.27	0.77	0.09	0.01	0.06	0.01	0.03	0.11	0.39	0.03	0.15	0.016	0.135333
ENSG00000288107	-	novel transcript, antisense to FRG2Band SYCE1	0.268681	-1.89603	0.0491378	0.999689	yes	down	0.01	0.01	0	0	0	0.01	0.01	0.01	0.03	0.08	0.1	0.08	0.03	0	0.02	0.01	0.08	0.03	0.02	0.03	0.004	0.036
ENSG00000288258	-	novel protein	0.152121	-2.71671	0.015516	0.999689	yes	down	0	0	0	0.11	0.21	1.02	0.12	0.05	2.28	6.19	0	2.16	1.38	0	0.59	1.03	0.18	0.79	0.31	0.22	0.064	1.088
ENSG00000288550	-	novel protein	0.151546	-2.72217	0.0192727	0.999689	yes	down	0	0	0	0.01	0	0.02	0.01	0	0.02	0.03	0.13	0.01	0.01	0.03	0.02	0.05	0.07	0.02	0	0.01	0.002	0.0286667
ENSG00000288674	-	Novel protein	3.01239	1.59091	0.0265177	0.999689	yes	up	0.01	0.01	0.01	0.02	0.01	0.01	0	0	0.01	0	0.03	0.01	0	0.03	0.02	0.01	0.01	0.05	0.01	0	0.012	0.0126667
ENSG00000288711	-	novel protein	6.92531	2.79188	0.028045	0.999689	yes	up	0	0.25	0.07	0.11	0.03	0.31	0	0	0	0	0	0	0	0	0.06	0	0.22	0.05	0	0.03	0.092	0.0446667
ENSG00000288727	-	novel transcript, antisense to NUP214	6.37996	2.67355	0.045728	0.999689	yes	up	0	0.11	0.12	0.32	0.09	0	0	0	0.07	0	0	0	0	0.08	0.34	0.01	0.11	0	0.06	0	0.128	0.0446667
ENSG00000288797	-	novel transcript	0.113841	-3.13491	0.00478743	0.999689	yes	down	0.02	0.02	0	0.02	0.01	0.41	0.08	0.05	0.22	0.18	0.12	0.88	0.04	0.02	0.02	0.1	0	0.31	0.21	0.09	0.014	0.182
ENSG00000288829	-	novel transcript	0.132876	-2.91185	0.0412003	0.999689	yes	down	0	0	0	0	0	0.53	0	0.12	0.71	0.45	0.44	0.82	0.16	0	0	0	0.46	0.44	0	0	0	0.275333
ENSG00000288891	-	novel transcript	7.15058	2.83806	0.00231997	0.999689	yes	up	0.02	0.05	0.2	1.08	0.27	0.36	0	0.05	0	0	0	0	0	0.15	0.06	0.12	0.04	0.39	0.18	0.03	0.324	0.092
ENSG00000288908	-	novel transcript	0.280039	-1.8363	0.0219094	0.999689	yes	down	0.07	0.03	0.07	0	0	0.1	0.08	0.1	0.59	1.07	0.28	0.63	0.18	0.15	0.06	0.09	0.14	0.15	0.09	0.05	0.034	0.250667
ENSG00000288996	-	novel transcript	5.05144	2.3367	0.0457877	0.999689	yes	up	0.04	0.01	0	0.05	0.06	0	0	0	0.06	0.03	0.2	0	0	0	0.02	0	0.06	0.08	0	0	0.032	0.03
ENSG00000289135	-	novel transcript	2.14328	1.09982	0.0276699	0.999689	yes	up	0.68	0.96	1.76	1.14	1.51	1.93	0.59	0.88	2.1	2.5	1.89	1.22	0.74	0.99	0.67	0.92	1.23	1.49	1.27	1.14	1.21	1.304
ENSG00000289260	-	novel transcript	4.43189	2.14792	0.0154829	0.999689	yes	up	0.22	0.1	0.08	0.06	0.02	0.12	0	0.02	0	0	0.24	0	0.04	0.08	0	0.02	0	0.22	0.08	0	0.096	0.0546667
ENSG00000289273	-	novel transcript	0.386657	-1.37087	0.0333059	0.999689	yes	down	34.32	13.08	7.83	59.13	6.34	97.76	25.43	106.28	49.24	946.35	95.19	95.47	29.06	41.3	10.42	11.67	151.73	86.73	14.84	86.42	24.14	123.193
ENSG00000289398	-	novel transcript	0.298327	-1.74503	0.0133769	0.999689	yes	down	0.11	0.04	0.01	0	0.02	0.14	0.15	0.07	1.16	0.91	0.68	0.4	0.02	0.09	0.2	0.07	0.14	0.2	0.18	0.05	0.036	0.297333
ENSG00000289514	-	novel transcript, antisense to ANK1	3.70189	1.88826	0.00290826	0.999689	yes	up	1.18	1.37	2.48	1.75	1.94	2.4	0.34	1.14	0.21	0.82	0.44	1.36	0.13	0.79	2.34	1.39	0.74	0.48	2.45	0.96	1.744	1.066
ENSG00000289515	-	novel transcript	4.33621	2.11643	0.0336581	0.999689	yes	up	0.06	0	0.07	0.08	0.19	0.1	0	0.03	0	0	0.33	0	0	0.04	0.19	0.04	0.15	0.25	0.03	0	0.08	0.0773333
ENSG00000289613	-	novel transcript, antisense to DNAJC2	0.302942	-1.72289	0.0326255	0.999689	yes	down	0.04	0.04	0	0.02	0	0.21	0.05	0	0.33	0.45	0.61	0.27	0.02	0.06	0.07	0.02	0.31	0.28	0.05	0.03	0.02	0.184
ENSG00000289740	TALAM1	TALAM1 transcript, MALAT1 antisense RNA [Source:HGNC Symbol;Acc:HGNC:54476]	0.337474	-1.56715	0.00618055	0.999689	yes	down	2.69	1.62	0.12	1.32	0.19	2.4	1.3	2.69	5.95	2.89	90.15	8.06	4.13	3.93	2.41	1.21	9.09	9.2	0.84	2.12	1.188	9.758
ENSG00000289746	TARP	TCR gamma alternate reading frame protein [Source:NCBI gene (formerly Entrezgene);Acc:445347]	0.418093	-1.25811	0.0308266	0.999689	yes	down	0.98	0.65	0.6	0.5	0.51	5.74	0.6	0.87	32.09	6.42	9.92	5.36	0.77	1.28	1.01	0.76	4.2	4.43	1.05	0.24	0.648	4.98267
ENSG00000289933	-	novel transcript	3.50053	1.80757	0.0108554	0.999689	yes	up	0.14	0.21	0.05	0.16	0.28	0.07	0.58	0.22	0.33	0.13	0	0.23	0.06	0.16	0.05	0.02	0.09	0.17	0.08	0.03	0.168	0.148
ENSG00000290091	-	novel transcript, antisense to TNRC18	3.82432	1.9352	0.0371624	0.999689	yes	up	0.2	0.2	0.04	0.41	0	0.12	0.03	0	0	0	0.91	0	0	0.05	0.23	0.09	0.12	0.38	0.04	0	0.17	0.131333
ENSG00000290376	HERC2P3	HERC2 pseudogene 3 [Source:NCBI gene (formerly Entrezgene);Acc:283755]	3.21978	1.68696	0.0444923	0.999689	yes	up	0.15	0.21	0.06	0.3	0.11	0.38	0	0.02	0	0	2.36	0	0.17	0.11	0.56	0.02	0.22	0.65	0.35	0	0.166	0.322667
ENSG00000290712	DSTNP2	DSTN pseudogene 2 [Source:NCBI gene (formerly Entrezgene);Acc:171220]	0.145792	-2.77801	0.00109634	0.999689	yes	down	0	0	0.03	0.05	0	0.62	0.07	0.08	0.49	0.41	0.51	0.49	0.19	0.12	0.02	0.09	0.3	0.44	0.08	0.14	0.016	0.27
ENSG00000290831	NSUN5P2	NSUN5 pseudogene 2 [Source:HGNC Symbol;Acc:HGNC:16609]	0.427119	-1.22729	0.031077	0.999689	yes	down	0.34	0.14	0.18	0.15	0.1	0.7	0.29	0.56	2.9	3.41	0.72	1.55	0.3	0.33	0.39	0.36	0.4	0.66	0.2	0.1	0.182	0.858
ENSG00000291037	-	novel transcript	0.144032	-2.79554	0.0458644	0.999689	yes	down	0	0	0	0.02	0	0.19	0	0	0.22	0.29	0.06	0	0.01	0.04	0.22	0	0	0.38	0.05	0	0.004	0.0973333
ENSG00000291120	MRPL45P2	mitochondrial ribosomal protein L45 pseudogene 2 [Source:HGNC Symbol;Acc:HGNC:29716]	0.221416	-2.17517	0.0441847	0.999689	yes	down	0	0.08	0	0	0	0.34	0	0.11	0.6	0.39	0.9	0.43	0	0.08	0.01	0.06	0.2	0.23	0.19	0	0.016	0.236
ENSG00000291146	RP9P	RP9 pseudogene [Source:HGNC Symbol;Acc:HGNC:33969]	0.283917	-1.81646	0.0416575	0.999689	yes	down	0.01	0.05	0.05	0.03	0	0.08	0.06	0.06	0.64	0.8	0.95	0.59	0.18	0.08	0.02	0	0.02	0.32	0.09	0.05	0.028	0.262667
ENSG00000291236	-	novel transcript	0.489574	-1.0304	0.00962676	0.999689	yes	down	1.79	0.75	0.9	1.82	0.33	8.02	1.07	2.96	6.78	23.49	12.86	3.75	1.02	6.35	0.83	4.57	5.67	4.16	1.33	1.62	1.118	5.632

## Sheet: UP DEGs
Gene_id	Gene name	Gene description	FC(TR1/TR2)	TR1	TR2	Padjust	Significant	Regulate	PHN_7	PHN_8	PHN_2	PHN_3	PHN_4	HZ_1	HZ_4	HZ_5	HZ_6	HZ_7	HZ_8	HZ_9	HZ_10	HZ_11	HZ_12	HZ_13	HZ_14	HZ_15	HZ_2	HZ_3
ENSG00000213934	HBG1	hemoglobin subunit gamma 1 [Source:HGNC Symbol;Acc:HGNC:4831]	61.9867	62.406	5.58267	0.909004	yes	up	0	0.14	0.93	110.78	200.18	0.21	1	0.62	1.14	0.66	0	10.76	2.8	1.24	1.46	0	60.93	1.54	0.86	0.52
ENSG00000260349	-	novel transcript, antisense to C16orf72	21.8104	0.052	0	0.999689	yes	up	0.06	0.07	0	0	0.13	0	0	0	0	0	0	0	0	0	0	0	0	0	0	0
ENSG00000261215	-	novel transcript (novel gene-CCL27 readthrough)	13.8815	0.008	0.000666667	0.999689	yes	up	0.01	0	0.02	0.01	0	0	0	0.01	0	0	0	0	0	0	0	0	0	0	0	0
ENSG00000276386	CNTNAP3P2	CNTNAP3 pseudogene 2 [Source:HGNC Symbol;Acc:HGNC:49589]	13.0194	0.008	0.002	0.999689	yes	up	0.01	0	0.01	0.01	0.01	0	0	0	0	0	0	0	0	0	0	0	0.02	0.01	0	0
ENSG00000253953	PCDHGB4	protocadherin gamma subfamily B, 4 [Source:HGNC Symbol;Acc:HGNC:8711]	12.6451	0.012	0.002	0.999689	yes	up	0	0	0.03	0.02	0.01	0.02	0	0	0	0	0	0	0	0	0	0	0	0.01	0	0
ENSG00000264668	-	novel protein	11.515	0.014	0.00266667	0.999689	yes	up	0.02	0.04	0	0	0.01	0	0	0	0	0	0	0	0	0	0.01	0.01	0	0.01	0.01	0
ENSG00000250390	-	novel transcript	11.3388	0.088	0.014	0.999689	yes	up	0	0.24	0.15	0.05	0	0	0	0	0	0	0	0	0	0	0.06	0.04	0.11	0	0	0
ENSG00000196581	AJAP1	adherens junctions associated protein 1 [Source:HGNC Symbol;Acc:HGNC:30801]	10.5296	0	0	0.999689	yes	up	0	0	0	0	0	0	0	0	0	0	0	0	0	0	0	0	0	0	0	0
ENSG00000223573	TINCR	TINCR ubiquitin domain containing [Source:HGNC Symbol;Acc:HGNC:14607]	10.167	0.008	0.00333333	0.999689	yes	up	0	0	0.02	0.01	0.01	0	0	0	0	0	0.03	0	0	0	0	0	0.01	0.01	0	0
ENSG00000232065	LINC01063	long intergenic non-protein coding RNA 1063 [Source:HGNC Symbol;Acc:HGNC:49092]	9.92086	0.186	0.086	0.999689	yes	up	0	0	0.16	0.08	0.69	0.34	0	0.06	0	0	0.46	0	0	0	0	0.28	0	0	0.15	0
ENSG00000258830	-	novel protein	9.51557	0.068	0.05	0.999689	yes	up	0.07	0	0.02	0.13	0.12	0	0	0	0	0	0.54	0	0	0.02	0	0.03	0	0.15	0.01	0
ENSG00000286803	-	novel transcript, antisense to NCOA6	9.51394	0.054	0.0113333	0.999689	yes	up	0	0.08	0.12	0	0.07	0	0	0	0	0	0	0	0.03	0.03	0	0.11	0	0	0	0
ENSG00000142178	SIK1	salt inducible kinase 1 [Source:HGNC Symbol;Acc:HGNC:11142]	8.87481	0.03	0.022	0.999689	yes	up	0.11	0	0.02	0.01	0.01	0	0	0	0.12	0.02	0.04	0	0	0	0	0	0.01	0.14	0	0
ENSG00000232626	-	FK506 binding protein 8, 38kDa (FKBP8) pseudogene	8.72422	0.034	0.00733333	0.999689	yes	up	0.03	0	0.07	0.04	0.03	0.02	0	0.01	0	0	0	0	0	0	0.04	0	0.02	0	0.02	0
ENSG00000261499	-	aminopeptidase puromycin sensitive (NPEPPS) pseudogene	8.53893	0.114	0.0266667	0.999689	yes	up	0.12	0.09	0	0.23	0.13	0	0	0	0	0	0	0.02	0	0.14	0.05	0	0.13	0	0	0.06
ENSG00000203772	SPRN	shadow of prion protein [Source:HGNC Symbol;Acc:HGNC:16871]	8.10762	0.012	0.00333333	0.999689	yes	up	0.01	0	0.04	0	0.01	0	0.01	0	0	0	0.02	0	0	0.01	0.01	0	0	0	0	0
ENSG00000279672	-	TEC	8.03529	0.064	0.0326667	0.999689	yes	up	0.05	0.03	0.09	0.13	0.02	0	0	0	0	0	0.34	0	0	0	0	0	0.1	0	0.05	0
ENSG00000162004	CCDC78	coiled-coil domain containing 78 [Source:HGNC Symbol;Acc:HGNC:14153]	7.98063	0.122	0.0353333	0.999689	yes	up	0.27	0.23	0.07	0	0.04	0	0	0	0.03	0	0.22	0.03	0	0.04	0.08	0.03	0	0.1	0	0
ENSG00000182759	MAFA	MAF bZIP transcription factor A [Source:HGNC Symbol;Acc:HGNC:23145]	7.57076	0.03	0.00533333	0.999689	yes	up	0.09	0.04	0.01	0.01	0	0.01	0	0	0	0	0.04	0	0	0	0	0	0	0.01	0.01	0.01
ENSG00000288891	-	novel transcript	7.15058	0.324	0.092	0.999689	yes	up	0.02	0.05	0.2	1.08	0.27	0.36	0	0.05	0	0	0	0	0	0.15	0.06	0.12	0.04	0.39	0.18	0.03
ENSG00000076864	RAP1GAP	RAP1 GTPase activating protein [Source:HGNC Symbol;Acc:HGNC:9858]	7.1107	0.916	0.283333	0.999689	yes	up	0.13	3.84	0.19	0.02	0.4	1.77	0.06	0	0	0.01	0.22	0.48	0.15	0.03	0.51	0.02	0.05	0.07	0.44	0.44
ENSG00000288711	-	novel protein	6.92531	0.092	0.0446667	0.999689	yes	up	0	0.25	0.07	0.11	0.03	0.31	0	0	0	0	0	0	0	0	0.06	0	0.22	0.05	0	0.03
ENSG00000128965	CHAC1	ChaC glutathione specific gamma-glutamylcyclotransferase 1 [Source:HGNC Symbol;Acc:HGNC:28680]	6.88242	0.04	0.0186667	0.999689	yes	up	0	0	0.04	0.04	0.12	0.04	0	0	0.03	0	0	0	0.02	0	0	0.02	0.05	0.09	0.03	0
ENSG00000260170	-	novel protein	6.79547	0.104	0.032	0.999689	yes	up	0.02	0.29	0.11	0.07	0.03	0.05	0	0	0	0	0.14	0	0	0.03	0	0	0	0	0.26	0
ENSG00000204791	SMPD5	sphingomyelin phosphodiesterase 5 (pseudogene) [Source:HGNC Symbol;Acc:HGNC:52275]	6.61327	0.036	0.016	0.999689	yes	up	0.06	0	0.05	0.07	0	0	0	0	0	0	0.15	0	0	0.02	0.01	0.04	0	0	0	0.02
ENSG00000255545	B3GAT1-DT	B3GAT1 divergent transcript [Source:HGNC Symbol;Acc:HGNC:27449]	6.56598	0.012	0.00333333	0.999689	yes	up	0.02	0	0.01	0	0.03	0.01	0	0	0.01	0	0	0	0	0	0	0	0.03	0	0	0
ENSG00000211713	TRBV6-4	T cell receptor beta variable 6-4 [Source:HGNC Symbol;Acc:HGNC:12229]	6.55536	0.57	0.226	0.999689	yes	up	0.44	1.58	0.58	0	0.25	0.21	0	0	0.43	0.31	0.4	0	0	0.23	1.01	0.8	0	0	0	0
ENSG00000266728	-	novel protein	6.53457	0.148	0.0993333	0.999689	yes	up	0.05	0.03	0	0.4	0.26	0.01	0	0	0	0	1.18	0	0	0.12	0	0.04	0	0	0.11	0.03
ENSG00000279483	-	ribosomal protein L41 (RPL41) pseudogene	6.49363	0	0	0.999689	yes	up	0	0	0	0	0	0	0	0	0	0	0	0	0	0	0	0	0	0	0	0
ENSG00000107147	KCNT1	potassium sodium-activated channel subfamily T member 1 [Source:HGNC Symbol;Acc:HGNC:18865]	6.45954	0.016	0.004	0.999689	yes	up	0	0	0	0.02	0.06	0	0	0	0	0	0.01	0	0	0	0.01	0.02	0.02	0	0	0
ENSG00000253239	IGLVI-70	immunoglobulin lambda variable (I)-70 (pseudogene) [Source:HGNC Symbol;Acc:HGNC:5940]	6.3996	0.164	0.106	0.999689	yes	up	0	0.28	0.12	0	0.42	0	0	0	0.17	0	0.68	0	0.18	0.18	0	0	0	0.26	0	0.12
ENSG00000288727	-	novel transcript, antisense to NUP214	6.37996	0.128	0.0446667	0.999689	yes	up	0	0.11	0.12	0.32	0.09	0	0	0	0.07	0	0	0	0	0.08	0.34	0.01	0.11	0	0.06	0
ENSG00000146250	PRSS35	serine protease 35 [Source:HGNC Symbol;Acc:HGNC:21387]	6.11479	0.016	0.00533333	0.999689	yes	up	0.05	0.01	0.01	0.01	0	0.03	0	0.01	0	0	0	0	0	0.01	0.01	0	0	0.02	0	0
ENSG00000213090	SCYL2P1	SCYL2 pseudogene 1 [Source:HGNC Symbol;Acc:HGNC:54685]	6.07256	0.022	0.00866667	0.999689	yes	up	0	0.03	0	0.08	0	0.01	0	0	0	0	0.04	0	0	0.02	0	0	0.02	0.01	0.01	0.02
ENSG00000118473	SGIP1	SH3GL interacting endocytic adaptor 1 [Source:HGNC Symbol;Acc:HGNC:25412]	5.98117	0.22	0.119333	0.999689	yes	up	0.05	0.87	0.02	0.04	0.12	0.61	0	0.08	0.04	0.27	0.25	0.04	0.08	0.12	0	0	0.03	0.01	0.21	0.05
ENSG00000269388	-	putative ATP-binding domain-containing protein 3-like protein (ABP3L) pseudogene	5.78265	0.08	0.04	0.999689	yes	up	0	0.04	0.08	0.21	0.07	0.05	0	0.06	0	0	0.24	0	0	0.05	0.13	0	0	0.07	0	0
ENSG00000206177	HBM	hemoglobin subunit mu [Source:HGNC Symbol;Acc:HGNC:4826]	5.37896	134.458	58.33	0.999689	yes	up	22.92	69.68	125.49	190.78	263.42	83.41	18.71	13.39	3.47	4.71	40.08	2.3	26.61	136.72	118.51	171.53	28.06	13.93	203.1	10.42
ENSG00000249141	-	novel protein	5.374	1.232	0.691333	0.999689	yes	up	0.28	0.15	1.53	2.92	1.28	5.06	0	0	0.94	0.92	0	0	0.31	0.45	0.37	0.3	0.47	0	1.32	0.23
ENSG00000284829	-	novel transcript	5.23985	1.302	0.542667	0.999689	yes	up	0.7	0.81	1.84	3.16	0	0	0.08	0	2.61	0	0.67	0.38	0	0.08	0	0.77	0.64	1.43	0.83	0.65
ENSG00000164849	GPR146	G protein-coupled receptor 146 [Source:HGNC Symbol;Acc:HGNC:21718]	5.21813	2.28	1.26933	0.999689	yes	up	1.46	4.61	1.71	2.01	1.61	2.71	0.06	0.07	0.1	0.25	2.9	0	0.08	3.31	1.66	1.84	2.63	1.14	2.1	0.19
ENSG00000007866	TEAD3	TEA domain transcription factor 3 [Source:HGNC Symbol;Acc:HGNC:11716]	5.11269	0.05	0.018	0.999689	yes	up	0	0	0.01	0.21	0.03	0.01	0.01	0.03	0.04	0.01	0.04	0	0	0.03	0.02	0	0.05	0	0.01	0.02
ENSG00000271581	-	HLA complex group 4 (HCG4) pseudogene	5.08817	0.488	0.174	0.999689	yes	up	1.99	0.04	0.17	0.24	0	0.25	0	0	0.04	0	0.11	0	0.05	0.2	0.09	0.13	1.02	0.59	0.08	0.05
ENSG00000285803	-	novel transcript, antisense to AGAP6	5.07397	0.044	0.0386667	0.999689	yes	up	0.03	0.03	0.03	0.07	0.06	0.05	0	0	0	0	0.26	0.04	0	0	0.07	0	0.02	0.12	0.02	0
ENSG00000288996	-	novel transcript	5.05144	0.032	0.03	0.999689	yes	up	0.04	0.01	0	0.05	0.06	0	0	0	0.06	0.03	0.2	0	0	0	0.02	0	0.06	0.08	0	0
ENSG00000247228	-	novel transcript, antisense to PDPR & CLEC18C	4.98308	0.05	0.022	0.999689	yes	up	0.01	0.11	0.03	0.04	0.06	0	0	0.03	0.03	0	0	0	0.01	0.09	0	0.09	0	0.02	0.05	0.01
ENSG00000130656	HBZ	hemoglobin subunit zeta [Source:HGNC Symbol;Acc:HGNC:4835]	4.97903	6.124	1.87	0.999689	yes	up	3	3.74	4.41	9.15	10.32	1.02	0.02	0.12	2	1.36	0.63	0	6.2	0.18	3.88	0.96	2.06	0.69	5.24	3.69
ENSG00000102109	PCSK1N	proprotein convertase subtilisin/kexin type 1 inhibitor [Source:HGNC Symbol;Acc:HGNC:17301]	4.92784	0.46	0.225333	0.999689	yes	up	0.03	0.54	0.56	0.69	0.48	0.89	0.02	0.02	0	0	0.13	0	0.14	0.34	0.97	0.15	0.08	0.07	0.55	0.02
ENSG00000110203	FOLR3	folate receptor gamma [Source:HGNC Symbol;Acc:HGNC:3795]	4.67106	13.718	11.0973	0.999689	yes	up	4.01	1.04	10.02	10.26	43.26	5.75	2.2	6.19	2.31	7.92	11.39	2.39	1.9	86.22	5.99	3.31	11.96	11.84	3.45	3.64
ENSG00000272573	MUSTN1	musculoskeletal, embryonic nuclear protein 1 [Source:HGNC Symbol;Acc:HGNC:22144]	4.52694	0.158	0.0713333	0.999689	yes	up	0.23	0.05	0	0.33	0.18	0	0.13	0	0.06	0.36	0	0.04	0	0.21	0	0.06	0.11	0	0.1	0
ENSG00000289260	-	novel transcript	4.43189	0.096	0.0546667	0.999689	yes	up	0.22	0.1	0.08	0.06	0.02	0.12	0	0.02	0	0	0.24	0	0.04	0.08	0	0.02	0	0.22	0.08	0
ENSG00000131183	SLC34A1	solute carrier family 34 member 1 [Source:HGNC Symbol;Acc:HGNC:11019]	4.40726	0.02	0.0146667	0.999689	yes	up	0	0.01	0.01	0.06	0.02	0.04	0	0	0.04	0	0.06	0	0	0	0.01	0	0.01	0.04	0.02	0
ENSG00000196517	SLC6A9	solute carrier family 6 member 9 [Source:HGNC Symbol;Acc:HGNC:11056]	4.38676	0.216	0.115333	0.999689	yes	up	0.13	0.56	0.18	0.13	0.08	0.11	0.01	0.06	0.09	0	0.19	0.06	0.03	0.3	0.17	0.11	0.07	0.24	0.2	0.09
ENSG00000155367	PPM1J	protein phosphatase, Mg2+/Mn2+ dependent 1J [Source:HGNC Symbol;Acc:HGNC:20785]	4.3799	0.028	0.0213333	0.999689	yes	up	0	0.01	0.08	0.04	0.01	0	0	0.03	0.08	0.06	0.07	0.02	0.01	0	0.01	0.01	0.01	0.02	0	0
ENSG00000289515	-	novel transcript	4.33621	0.08	0.0773333	0.999689	yes	up	0.06	0	0.07	0.08	0.19	0.1	0	0.03	0	0	0.33	0	0	0.04	0.19	0.04	0.15	0.25	0.03	0
ENSG00000182853	VMO1	vitelline membrane outer layer 1 homolog [Source:HGNC Symbol;Acc:HGNC:30387]	4.23461	0.238	0.158	0.999689	yes	up	0.25	0.07	0.67	0.04	0.16	0.37	0	0.03	0.35	0	0.35	0	0.12	0.47	0.04	0.26	0	0.24	0.14	0
ENSG00000037280	FLT4	fms related receptor tyrosine kinase 4 [Source:HGNC Symbol;Acc:HGNC:3767]	4.19986	0.08	0.0693333	0.999689	yes	up	0.06	0.08	0.14	0.11	0.01	0.22	0	0	0.03	0.01	0.3	0.01	0.07	0.06	0.17	0.01	0.07	0.03	0.01	0.05
ENSG00000224091	-	novel transcript	4.1924	0.148	0.11	0.999689	yes	up	0.16	0.24	0.13	0	0.21	0.05	0.02	0	0.13	0	0.2	0	0	0.04	0.03	0.1	0.24	0.55	0.09	0.2
ENSG00000224389	C4B	complement C4B (Chido blood group) [Source:HGNC Symbol;Acc:HGNC:1324]	4.13397	7.742	4.05533	0.999689	yes	up	11.21	0.65	9.98	7.79	9.08	20.1	1.03	1.41	0.56	3.07	3.76	2.71	3.56	0.99	0.98	15.56	1.41	3.25	1.25	1.19
ENSG00000235078	-	novel transcript, antisense to ADI1	4.12305	0.07	0.05	0.999689	yes	up	0.2	0	0.06	0.05	0.04	0.09	0	0	0	0	0.14	0	0.02	0.05	0	0.07	0.06	0.3	0.02	0
ENSG00000213988	ZNF90	zinc finger protein 90 [Source:HGNC Symbol;Acc:HGNC:13165]	4.06297	0.052	0.0413333	0.999689	yes	up	0.02	0.02	0	0.17	0.05	0	0	0	0.04	0.04	0.09	0.05	0	0.07	0.02	0.13	0.05	0.12	0	0.01
ENSG00000110076	NRXN2	neurexin 2 [Source:HGNC Symbol;Acc:HGNC:8009]	4.02083	0.048	0.00666667	0.999689	yes	up	0.2	0	0	0.01	0.03	0.01	0	0	0	0	0.02	0	0	0.02	0.01	0.01	0	0.02	0.01	0
ENSG00000226167	AP4B1-AS1	AP4B1 antisense RNA 1 [Source:HGNC Symbol;Acc:HGNC:44114]	4.01236	0.03	0.0326667	0.999689	yes	up	0.07	0	0	0.01	0.07	0.04	0	0	0	0.02	0.21	0	0	0.02	0.02	0.01	0.08	0.06	0.01	0.02
ENSG00000132329	RAMP1	receptor activity modifying protein 1 [Source:HGNC Symbol;Acc:HGNC:9843]	3.97964	0.258	0.188667	0.999689	yes	up	0.36	0.13	0.22	0.21	0.37	0.16	0	0	0.32	0.06	0.43	0.14	0.06	0.07	0.85	0.06	0.17	0.29	0.18	0.04
ENSG00000272916	-	novel transcript	3.87492	0.15	0.133333	0.999689	yes	up	0.13	0.07	0.15	0.2	0.2	0.19	0.02	0.01	0.22	0.06	0.43	0.03	0.05	0.13	0.18	0.04	0.1	0.33	0.21	0
ENSG00000272933	TRIM8-DT	TRIM8 divergent transcript [Source:HGNC Symbol;Acc:HGNC:55573]	3.85168	0.268	0.236	0.999689	yes	up	0.07	0.04	0.17	0.91	0.15	1.1	0.01	0	0	0.06	0.64	0	0	0.18	0.16	0.07	0.36	0.69	0.26	0.01
ENSG00000137460	FHDC1	FH2 domain containing 1 [Source:HGNC Symbol;Acc:HGNC:29363]	3.8418	0.08	0.072	0.909004	yes	up	0.04	0.28	0.01	0.05	0.02	0.09	0.01	0.01	0.04	0.16	0.24	0.02	0.01	0.09	0.03	0.03	0.09	0.21	0.04	0.01
ENSG00000285641	-	novel protein	3.82591	0.28	0.23	0.999689	yes	up	0.18	0.28	0.08	0.61	0.25	0.75	0	0.01	0	0	0.77	0	0.01	0.37	0.43	0.31	0.19	0.39	0.22	0
ENSG00000290091	-	novel transcript, antisense to TNRC18	3.82432	0.17	0.131333	0.999689	yes	up	0.2	0.2	0.04	0.41	0	0.12	0.03	0	0	0	0.91	0	0	0.05	0.23	0.09	0.12	0.38	0.04	0
ENSG00000087085	ACHE	acetylcholinesterase (Cartwright blood group) [Source:HGNC Symbol;Acc:HGNC:108]	3.76719	0.096	0.0406667	0.999689	yes	up	0.01	0.28	0.03	0.13	0.03	0.1	0	0.07	0.02	0.01	0.08	0.01	0.06	0	0.07	0.02	0.11	0	0.03	0.03
ENSG00000197279	ZNF165	zinc finger protein 165 [Source:HGNC Symbol;Acc:HGNC:12953]	3.72899	0.042	0.0266667	0.999689	yes	up	0.1	0.06	0.01	0.02	0.02	0.07	0	0.02	0.12	0.07	0	0.06	0	0.01	0	0.01	0.01	0.02	0.01	0
ENSG00000099889	ARVCF	ARVCF delta catenin family member [Source:HGNC Symbol;Acc:HGNC:728]	3.7202	0.118	0.115333	0.999689	yes	up	0.2	0.04	0.14	0.09	0.12	0.31	0	0	0	0	0.5	0.11	0.01	0.2	0.13	0.13	0.06	0.14	0.13	0.01
ENSG00000086506	HBQ1	hemoglobin subunit theta 1 [Source:HGNC Symbol;Acc:HGNC:4833]	3.71025	51.37	27.7913	0.999689	yes	up	35.31	45.2	67.63	51.12	57.59	53.01	12.78	15.69	6.83	4.34	26.87	1.03	23.45	34.84	77.48	50.15	26.85	32.6	45.4	5.55
ENSG00000181029	TRAPPC5	trafficking protein particle complex subunit 5 [Source:HGNC Symbol;Acc:HGNC:23067]	3.70227	5.37	10.432	0.999689	yes	up	3.84	2.15	8.16	7.81	4.89	25.15	9.74	17.66	6.32	7.36	35.25	2.29	12.27	4.03	5.05	2.68	9.11	7.22	5.99	6.36
ENSG00000289514	-	novel transcript, antisense to ANK1	3.70189	1.744	1.066	0.999689	yes	up	1.18	1.37	2.48	1.75	1.94	2.4	0.34	1.14	0.21	0.82	0.44	1.36	0.13	0.79	2.34	1.39	0.74	0.48	2.45	0.96
ENSG00000225864	-	HLA complex group 4 pseudogene 11	3.6591	0.324	0.313333	0.999689	yes	up	0.63	0.17	0.24	0.28	0.3	0.2	0	0	0	0	1.49	0	0	0.47	0.73	0.06	0.67	0.82	0.26	0
ENSG00000187017	ESPN	espin [Source:HGNC Symbol;Acc:HGNC:13281]	3.61293	2.9	1.16	0.999689	yes	up	0.62	3.22	1.47	6.43	2.76	0.2	2.05	0.4	0.44	0.56	2.95	0.62	2.41	1.66	0.97	1.13	1.43	1.38	0.73	0.47
ENSG00000261308	FIGNL2	fidgetin like 2 [Source:HGNC Symbol;Acc:HGNC:13287]	3.55803	0.014	0.012	0.999689	yes	up	0.02	0.01	0.02	0.02	0	0.03	0	0	0.01	0	0.09	0	0	0.01	0	0	0	0.02	0.02	0
ENSG00000235169	SMIM1	small integral membrane protein 1 (Vel blood group) [Source:HGNC Symbol;Acc:HGNC:44204]	3.5191	3.802	2.13267	0.999689	yes	up	1.34	4.55	5.95	3.76	3.41	6.24	2.06	1.05	1.05	1.03	2.57	0	0.46	2.35	3.46	3.19	2.51	2.19	2.7	1.13
ENSG00000289933	-	novel transcript	3.50053	0.168	0.148	0.999689	yes	up	0.14	0.21	0.05	0.16	0.28	0.07	0.58	0.22	0.33	0.13	0	0.23	0.06	0.16	0.05	0.02	0.09	0.17	0.08	0.03
ENSG00000188747	NOXA1	NADPH oxidase activator 1 [Source:HGNC Symbol;Acc:HGNC:10668]	3.49345	0.06	0.0633333	0.999689	yes	up	0.03	0.02	0.18	0.02	0.05	0.13	0	0.05	0	0	0.36	0.01	0.02	0.05	0.06	0.06	0.07	0.02	0.12	0
ENSG00000246790	SORL1-AS1	SORL1 antisense RNA 1 [Source:HGNC Symbol;Acc:HGNC:55594]	3.48832	0.1	0.0646667	0.999689	yes	up	0.09	0.01	0.02	0.37	0.01	0.03	0	0	0.12	0.02	0.59	0	0.01	0	0.13	0.01	0.05	0	0.01	0
ENSG00000137267	TUBB2A	tubulin beta 2A class IIa [Source:HGNC Symbol;Acc:HGNC:12412]	3.48213	7.886	4.00933	0.999689	yes	up	3.9	21.24	3.99	3.8	6.5	7.19	2.88	2.81	6.27	0.71	6.23	4.3	4.63	7.61	7.93	4.94	0.53	3.52	0.48	0.11
ENSG00000272821	-	novel transcript, antisense to SCO2	3.42457	0.382	0.299333	0.999689	yes	up	0.43	0.22	0.58	0.29	0.39	0.42	0.05	0	0	0.03	0.35	0	0.22	0.39	0.03	0.5	0.89	1.13	0.41	0.07
ENSG00000108309	RUNDC3A	RUN domain containing 3A [Source:HGNC Symbol;Acc:HGNC:16984]	3.40569	12.836	7.00533	0.999689	yes	up	4.29	23.25	12.61	10.82	13.21	9.25	5.1	4.71	4.31	6.32	5.43	4.69	8.14	7.61	14.79	7.83	6.21	8.04	7.79	4.86
ENSG00000254946	LINC02751	long intergenic non-protein coding RNA 2751 [Source:HGNC Symbol;Acc:HGNC:54271]	3.35803	0.38	0.205333	0.999689	yes	up	0.43	0.11	0.78	0.22	0.36	0.29	0	0.61	0.41	0	0.22	0.16	0.28	0.04	0.11	0.17	0.03	0.35	0.21	0.2
ENSG00000203618	GP1BB	glycoprotein Ib platelet subunit beta [Source:HGNC Symbol;Acc:HGNC:4440]	3.32083	9.466	6.16467	0.999689	yes	up	1.57	2.15	20.33	16.5	6.78	17.06	2.27	2.07	1.01	0.64	11.96	0.12	3.52	12.66	6.19	13.95	4.31	3.07	12.51	1.13
ENSG00000259448	LINC02352	long intergenic non-protein coding RNA 2352 [Source:HGNC Symbol;Acc:HGNC:53274]	3.30774	0.462	0.435333	0.999689	yes	up	0.22	0.26	0.56	0.62	0.65	0.79	0.21	0.57	0.11	0.27	0.85	0.3	0.05	0.53	0.21	0.38	0.75	0.76	0.72	0.03
ENSG00000176092	CRYBG2	crystallin beta-gamma domain containing 2 [Source:HGNC Symbol;Acc:HGNC:17295]	3.2768	0.358	0.192	0.999689	yes	up	1.48	0.1	0.02	0.19	0	0.12	0	0.07	0.26	0.21	0.47	0.01	0.08	0.01	0.13	0.19	0.8	0.37	0.08	0.08
ENSG00000255224	-	TEC	3.25863	0.072	0.046	0.999689	yes	up	0.06	0.15	0.06	0.05	0.04	0.04	0.01	0.03	0	0	0.06	0	0.03	0.02	0.02	0.14	0.08	0.16	0.09	0.01
ENSG00000167244	IGF2	insulin like growth factor 2 [Source:HGNC Symbol;Acc:HGNC:5466]	3.24527	0.034	0.0246667	0.999689	yes	up	0	0.07	0.09	0.01	0	0.02	0	0.02	0.01	0	0.06	0.05	0.01	0.03	0.05	0.02	0.07	0	0.01	0.02
ENSG00000261408	TEN1-CDK3	TEN1-CDK3 readthrough (NMD candidate) [Source:HGNC Symbol;Acc:HGNC:44420]	3.23361	0.09	0.0933333	0.999689	yes	up	0.25	0.04	0.06	0.01	0.09	0.07	0	0	0.09	0	0.15	0.03	0	0.13	0.14	0.11	0.06	0.6	0.02	0
ENSG00000290376	HERC2P3	HERC2 pseudogene 3 [Source:NCBI gene (formerly Entrezgene);Acc:283755]	3.21978	0.166	0.322667	0.999689	yes	up	0.15	0.21	0.06	0.3	0.11	0.38	0	0.02	0	0	2.36	0	0.17	0.11	0.56	0.02	0.22	0.65	0.35	0
ENSG00000107317	PTGDS	prostaglandin D2 synthase [Source:HGNC Symbol;Acc:HGNC:9592]	3.21294	6.182	4.55267	0.999689	yes	up	4.25	9.98	2.56	1.76	12.36	7.78	2.2	1.31	1.54	2.87	17.18	7.02	1.47	1.85	1.23	3.96	2.4	2.78	4.96	9.74
ENSG00000142453	CARM1	coactivator associated arginine methyltransferase 1 [Source:HGNC Symbol;Acc:HGNC:23393]	3.20144	5.986	3.38133	0.999689	yes	up	3.68	8.3	4.35	6.88	6.72	5.78	1.24	2.01	1.35	0.73	8.71	0.86	1.25	5.85	5.77	2.62	3.24	4.22	5.24	1.85
ENSG00000277738	-	novel transcript	3.17674	0.16	0.122667	0.999689	yes	up	0.22	0.16	0.15	0.14	0.13	0.13	0	0.13	0.61	0.07	0.09	0	0.07	0	0.07	0	0.24	0.28	0	0.15
ENSG00000112232	KHDRBS2	KH RNA binding domain containing, signal transduction associated 2 [Source:HGNC Symbol;Acc:HGNC:18114]	3.14761	0.02	0.0193333	0.999689	yes	up	0.05	0	0.02	0.02	0.01	0.02	0	0.01	0.02	0	0.1	0.01	0	0.03	0.01	0.01	0.01	0.05	0.01	0.01
ENSG00000171462	DLK2	delta like non-canonical Notch ligand 2 [Source:HGNC Symbol;Acc:HGNC:21113]	3.07743	0.048	0.0426667	0.999689	yes	up	0.03	0.09	0.06	0	0.06	0.04	0	0	0.03	0.08	0.14	0.04	0	0.06	0.02	0.11	0.03	0.07	0.02	0
ENSG00000095637	SORBS1	sorbin and SH3 domain containing 1 [Source:HGNC Symbol;Acc:HGNC:14565]	3.06454	0.03	0.042	0.999689	yes	up	0.03	0.07	0.03	0	0.02	0.05	0	0	0.06	0.02	0.23	0	0	0.03	0.01	0.03	0.12	0.06	0.02	0
ENSG00000085831	TTC39A	tetratricopeptide repeat domain 39A [Source:HGNC Symbol;Acc:HGNC:18657]	3.05413	0.098	0.0993333	0.999689	yes	up	0.05	0.15	0.08	0.16	0.05	0.07	0.05	0.03	0.08	0.16	0.54	0.14	0	0.04	0.01	0.02	0.05	0.18	0.08	0.04
ENSG00000240005	STIM2-AS1	STIM2 antisense RNA 1 [Source:HGNC Symbol;Acc:HGNC:40879]	3.02715	0.792	1.098	0.999689	yes	up	0.42	0	0.44	0.71	2.39	2.49	0.58	0.95	0.51	1.56	1	1.12	0.51	1.08	0.08	3.23	0.59	1.05	1.41	0.31
ENSG00000288674	-	Novel protein	3.01239	0.012	0.0126667	0.999689	yes	up	0.01	0.01	0.01	0.02	0.01	0.01	0	0	0.01	0	0.03	0.01	0	0.03	0.02	0.01	0.01	0.05	0.01	0
ENSG00000228274	-	novel transcript, antisense to CBY1	3.00785	0.054	0.0846667	0.999689	yes	up	0.04	0.12	0.05	0.02	0.04	0.15	0	0	0.13	0.02	0.51	0.03	0	0.07	0.06	0	0.06	0.21	0.02	0.01
ENSG00000237773	-	novel transcript	2.98937	0.184	0.128667	0.999689	yes	up	0.16	0.01	0.18	0.32	0.25	0.62	0	0.04	0.47	0.02	0.11	0.06	0.04	0.15	0.05	0.15	0	0.15	0.07	0
ENSG00000234509	SOD1-DT	SOD1 divergent transcript [Source:HGNC Symbol;Acc:HGNC:55683]	2.97061	0.126	0.113333	0.999689	yes	up	0.09	0.14	0.07	0.21	0.12	0.21	0	0.09	0.09	0.01	0.49	0.06	0.01	0.07	0.08	0.04	0.17	0.13	0.1	0.15
ENSG00000141469	SLC14A1	solute carrier family 14 member 1 (Kidd blood group) [Source:HGNC Symbol;Acc:HGNC:10918]	2.96532	2.662	1.90667	0.999689	yes	up	1.54	7.79	1	1.45	1.53	1.68	0.83	1.26	1.7	1.58	2.28	5.55	1.52	3.16	1.12	0.81	1.55	2.12	2.07	1.37
ENSG00000103426	CORO7-PAM16	CORO7-PAM16 readthrough [Source:HGNC Symbol;Acc:HGNC:44424]	2.93453	0.56	0.49	0.999689	yes	up	0.67	0.19	0.34	0.91	0.69	0.94	0.37	0.55	0.03	0	0.6	0	0.51	0.35	0.99	1	0.16	1.11	0.54	0.2
ENSG00000238243	OR2W3	olfactory receptor family 2 subfamily W member 3 [Source:HGNC Symbol;Acc:HGNC:15021]	2.92014	3.468	2.30933	0.999689	yes	up	1.83	6.48	2.09	4.17	2.77	2.4	1.04	0.97	2.87	1.41	3.22	0.66	0.48	5.96	3.56	1.88	2.8	1.55	3.38	2.46
ENSG00000183734	ASCL2	achaete-scute family bHLH transcription factor 2 [Source:HGNC Symbol;Acc:HGNC:739]	2.90214	0.328	0.318667	0.999689	yes	up	0.17	0.07	0.48	0.44	0.48	0.69	0.06	0.15	0.27	0.46	0.85	0.25	0.21	0.37	0.22	0.28	0.17	0.31	0.42	0.07
ENSG00000133069	TMCC2	transmembrane and coiled-coil domain family 2 [Source:HGNC Symbol;Acc:HGNC:24239]	2.89796	2.15	1.62	0.999689	yes	up	0.78	5.27	1.4	1.86	1.44	1.85	0.86	0.74	1.22	1.69	2.55	1.56	0.32	3.06	1.75	1.56	1.81	2.48	2.15	0.7
ENSG00000224165	DNAJC27-AS1	DNAJC27 antisense RNA 1 [Source:HGNC Symbol;Acc:HGNC:42943]	2.88888	0.226	0.408667	0.999689	yes	up	0.18	0.22	0.34	0.21	0.18	0.55	0	0.02	2.03	0.56	0.01	0.1	0.01	0	0.02	1.19	0.35	0.78	0.17	0.34
ENSG00000125551	PLGLB2	plasminogen like B2 [Source:HGNC Symbol;Acc:HGNC:9073]	2.87764	0.074	0.09	0.999689	yes	up	0.2	0	0.03	0.13	0.01	0.1	0	0	0.08	0.05	0.36	0	0	0.13	0.2	0.03	0.06	0.31	0.02	0.01
ENSG00000167680	SEMA6B	semaphorin 6B [Source:HGNC Symbol;Acc:HGNC:10739]	2.87636	0.1	0.152667	0.999689	yes	up	0.02	0	0.12	0.34	0.02	0.15	0.08	0.05	0.09	0.33	0.52	0.06	0.05	0.11	0.12	0.02	0.36	0.19	0.02	0.14
ENSG00000165996	HACD1	3-hydroxyacyl-CoA dehydratase 1 [Source:HGNC Symbol;Acc:HGNC:9639]	2.87211	0.078	0.117333	0.999689	yes	up	0.04	0.04	0.04	0.06	0.21	0.18	0.06	0.15	0.04	0.48	0.08	0.04	0	0.02	0.19	0.05	0.02	0.13	0.05	0.27
ENSG00000119669	IRF2BPL	interferon regulatory factor 2 binding protein like [Source:HGNC Symbol;Acc:HGNC:14282]	2.84175	2.916	2.47133	0.999689	yes	up	1.23	0.7	0.51	11.54	0.6	5.72	0.23	0.77	0.78	1.43	7.72	0.24	0.16	3.06	1.41	0.68	9.07	3.51	1.37	0.92
ENSG00000275832	ARHGAP23	Rho GTPase activating protein 23 [Source:HGNC Symbol;Acc:HGNC:29293]	2.78848	0.034	0.012	0.999689	yes	up	0.01	0.01	0.07	0.08	0	0.02	0	0	0	0.01	0.05	0.01	0	0.02	0.02	0.01	0.02	0.02	0	0
ENSG00000243696	-	novel MUSTN1-ITIH4 readthrough	2.78007	0.056	0.05	0.999689	yes	up	0.03	0.02	0.01	0.2	0.02	0.03	0	0.01	0.03	0.06	0.04	0.02	0	0.04	0.01	0.03	0.13	0.28	0.07	0
ENSG00000119865	CNRIP1	cannabinoid receptor interacting protein 1 [Source:HGNC Symbol;Acc:HGNC:24546]	2.77659	0.044	0.0366667	0.999689	yes	up	0.04	0.03	0.04	0.03	0.08	0.01	0	0.02	0.05	0.02	0.08	0.1	0	0.01	0.01	0.01	0.05	0.08	0.03	0.08
ENSG00000260238	PMF1-BGLAP	PMF1-BGLAP readthrough [Source:HGNC Symbol;Acc:HGNC:42953]	2.76986	0.496	0.487333	0.999689	yes	up	0.39	0.11	0.89	0.66	0.43	0.72	0	0.39	0.55	0.91	0.96	0.12	0.31	0.77	0.81	0.27	0.73	0.32	0.2	0.25
ENSG00000147454	SLC25A37	solute carrier family 25 member 37 [Source:HGNC Symbol;Acc:HGNC:29786]	2.76047	923.352	499.873	0.999689	yes	up	431.36	706.6	1079.52	978.2	1421.08	1051.05	234.78	303.14	315.25	626.54	421.77	190.04	275.15	591.55	553.72	606.06	686.35	512.5	813.51	316.68
ENSG00000132819	RBM38	RNA binding motif protein 38 [Source:HGNC Symbol;Acc:HGNC:15818]	2.7593	22.184	15.11	0.999689	yes	up	11.59	48.54	10.76	20.33	19.7	19.56	7.81	11.67	5.08	2.77	24.16	5.31	9.79	27.62	21.41	13.61	19.95	22.76	27.23	7.92
ENSG00000068971	PPP2R5B	protein phosphatase 2 regulatory subunit B'beta [Source:HGNC Symbol;Acc:HGNC:9310]	2.75128	1.644	1.422	0.999689	yes	up	0.97	1.96	1.51	1.8	1.98	2.08	0.63	0.71	1.7	1.58	2.6	0.63	0.41	1.25	2.03	1.66	1.57	2.24	1.42	0.82
ENSG00000136840	ST6GALNAC4	ST6 N-acetylgalactosaminide alpha-2,6-sialyltransferase 4 [Source:HGNC Symbol;Acc:HGNC:17846]	2.75049	7.528	4.81133	0.999689	yes	up	5.29	10.89	7.02	7.58	6.86	9.72	2.82	3.03	3.13	1.13	6.04	0.9	2.51	4.96	6.83	7.48	4.02	6.5	9.74	3.36
ENSG00000218891	ZNF579	zinc finger protein 579 [Source:HGNC Symbol;Acc:HGNC:26646]	2.72871	0.088	0.134667	0.999689	yes	up	0.03	0.03	0.09	0.13	0.16	0.17	0.01	0.01	0.02	0.28	0.67	0.02	0.02	0.04	0.12	0.12	0.12	0.33	0.09	0
ENSG00000165644	COMTD1	catechol-O-methyltransferase domain containing 1 [Source:HGNC Symbol;Acc:HGNC:26309]	2.72253	0.568	0.597333	0.999689	yes	up	0.14	0.13	1.54	0.62	0.41	1.19	0.12	0.28	0.3	0.43	1.43	0.28	0.23	1.01	1.16	0.68	0.49	0.61	0.75	0
ENSG00000221869	CEBPD	CCAAT enhancer binding protein delta [Source:HGNC Symbol;Acc:HGNC:1835]	2.71492	27.42	24.7633	0.999689	yes	up	16.04	7.12	8.62	95.85	9.47	58.17	1.7	10.81	2.22	19.14	35.94	2.95	4.81	26.28	12.84	11.36	118.56	47.8	14.34	4.53
ENSG00000160224	AIRE	autoimmune regulator [Source:HGNC Symbol;Acc:HGNC:360]	2.7141	0.032	0.0313333	0.999689	yes	up	0.02	0.05	0.04	0.01	0.04	0.02	0	0	0.03	0.06	0.06	0	0.05	0.09	0.05	0.03	0.01	0.05	0.02	0
ENSG00000164877	MICALL2	MICAL like 2 [Source:HGNC Symbol;Acc:HGNC:29672]	2.71262	0.072	0.0786667	0.999689	yes	up	0.11	0.06	0.1	0.06	0.03	0.05	0.07	0.07	0.06	0.05	0.22	0.02	0.03	0.07	0.17	0.08	0.04	0.18	0.06	0.01
ENSG00000156381	ANKRD9	ankyrin repeat domain 9 [Source:HGNC Symbol;Acc:HGNC:20096]	2.69136	0.274	0.173333	0.999689	yes	up	0.05	0.47	0.17	0.54	0.14	0.36	0.05	0.08	0.11	0.24	0.33	0.09	0.04	0.25	0.12	0.18	0.16	0.19	0.26	0.14
ENSG00000144290	SLC4A10	solute carrier family 4 member 10 [Source:HGNC Symbol;Acc:HGNC:13811]	2.68722	0.082	0.092	0.999689	yes	up	0.22	0.1	0.04	0.03	0.02	0.33	0	0.01	0.09	0.09	0.37	0.14	0	0.05	0.01	0.01	0.08	0.18	0.01	0.01
ENSG00000129968	ABHD17A	abhydrolase domain containing 17A, depalmitoylase [Source:HGNC Symbol;Acc:HGNC:28756]	2.68093	9.486	10.6927	0.999689	yes	up	5.58	4.12	15.25	11.34	11.14	29.37	0.88	1.94	2.53	0.9	34.12	0.54	3.89	10.31	19.13	15.17	12.39	13.08	15.57	0.57
ENSG00000230615	-	novel transcript	2.67802	5.924	5.78867	0.999689	yes	up	2.43	4.71	7.59	7.53	7.36	10.3	2.47	3.77	8.69	20.13	3.49	6.5	2.53	5.66	4.02	4.74	2.18	3.47	5.5	3.38
ENSG00000104903	LYL1	LYL1 basic helix-loop-helix family member [Source:HGNC Symbol;Acc:HGNC:6734]	2.66853	17.934	13.7507	0.999689	yes	up	12.1	15.02	20.26	21.41	20.88	19.91	7.36	7.04	3.8	3.15	26.86	1.63	12.52	15.91	27.55	16.8	18.5	20.94	21.99	2.3
ENSG00000128641	MYO1B	myosin IB [Source:HGNC Symbol;Acc:HGNC:7596]	2.65496	0.018	0.0373333	0.999689	yes	up	0.03	0.02	0.01	0.03	0	0.05	0	0.01	0.07	0.03	0.21	0.01	0	0.07	0	0	0.01	0.09	0.01	0
ENSG00000214967	NPIPA7	nuclear pore complex interacting protein family member A7 [Source:HGNC Symbol;Acc:HGNC:41982]	2.65469	0.372	0.469333	0.999689	yes	up	0.24	0.47	0.52	0.15	0.48	0.74	0.05	0.08	1.23	0	0.78	1.05	0.05	0.26	0.29	0.76	0.58	0.67	0.4	0.1
ENSG00000106327	TFR2	transferrin receptor 2 [Source:HGNC Symbol;Acc:HGNC:11762]	2.64547	0.278	0.244667	0.999689	yes	up	0.17	0.45	0.17	0.32	0.28	0.36	0.08	0.1	0.19	0.27	0.4	0.23	0.06	0.19	0.24	0.23	0.2	0.57	0.35	0.2
ENSG00000260979	USP7-AS1	USP7 antisense RNA 1 [Source:HGNC Symbol;Acc:HGNC:55379]	2.61151	5.1	3.556	0.999689	yes	up	4.7	2.49	5.06	5.9	7.35	5.3	2.56	2.45	1.6	5.21	1.91	2.15	3.9	4.18	4.52	6.36	1.99	3.55	6.53	1.13
ENSG00000240342	RPS2P5	ribosomal protein S2 pseudogene 5 [Source:HGNC Symbol;Acc:HGNC:31386]	2.60473	20.454	23.2713	0.999689	yes	up	8.44	2.62	44.88	25.61	20.72	63.85	1.65	2.06	14.4	19.95	33.14	9.43	8.49	6.12	73.88	16.72	18.02	35.2	43.8	2.36
ENSG00000057294	PKP2	plakophilin 2 [Source:HGNC Symbol;Acc:HGNC:9024]	2.59433	0.088	0.114	0.999689	yes	up	0.08	0.07	0.14	0.15	0	0.22	0	0.01	0.1	0.18	0.43	0.04	0	0.08	0.12	0.08	0.24	0.07	0.08	0.06
ENSG00000105610	KLF1	Kruppel like factor 1 [Source:HGNC Symbol;Acc:HGNC:6345]	2.59316	1.966	1.42133	0.999689	yes	up	0.75	3.09	1.48	1.78	2.73	2.01	1.14	1.05	1.59	1.48	0.81	2.83	1.14	1.39	1.42	0.46	0.88	1.4	2.99	0.73
ENSG00000066926	FECH	ferrochelatase [Source:HGNC Symbol;Acc:HGNC:3647]	2.59085	3.476	2.75667	0.999689	yes	up	1.77	8.18	1.02	4.09	2.32	5.94	0.3	1.22	0.7	2.33	5.39	3.55	0.43	5.23	2.68	0.77	1.99	5.88	3.41	1.53
ENSG00000284602	-	novel transcript	2.58915	0.032	0.0333333	0.999689	yes	up	0.07	0.02	0.03	0.03	0.01	0.08	0	0.01	0	0.06	0.08	0.03	0.01	0	0.03	0.03	0.02	0.12	0.03	0
ENSG00000167671	UBXN6	UBX domain protein 6 [Source:HGNC Symbol;Acc:HGNC:14928]	2.5857	82.746	58.4707	0.999689	yes	up	40.31	90.1	94.14	83.64	105.54	75.62	56.99	48.66	37.71	52.09	62.7	17.57	49.16	78.96	81.41	62.87	63.32	68.52	84.29	37.19
ENSG00000187961	KLHL17	kelch like family member 17 [Source:HGNC Symbol;Acc:HGNC:24023]	2.58271	0.154	0.163333	0.999689	yes	up	0.45	0.08	0.11	0.07	0.06	0.5	0.03	0	0.2	0.01	0.42	0	0.02	0.26	0.23	0.07	0.09	0.47	0.15	0
ENSG00000221866	PLXNA4	plexin A4 [Source:HGNC Symbol;Acc:HGNC:9102]	2.56046	0.018	0.034	0.999689	yes	up	0.04	0.01	0.02	0.01	0.01	0.11	0	0	0.01	0.06	0.12	0.01	0.01	0.03	0.01	0.02	0.1	0.01	0.02	0
ENSG00000064932	SBNO2	strawberry notch homolog 2 [Source:HGNC Symbol;Acc:HGNC:29158]	2.55725	9.562	10.5013	0.999689	yes	up	7.24	2.31	4.28	29.57	4.41	23.55	0.54	2.54	1.85	3.36	28.98	0.62	0.86	11.27	8.71	5.32	35.73	23.47	7.63	3.09
ENSG00000148848	ADAM12	ADAM metallopeptidase domain 12 [Source:HGNC Symbol;Acc:HGNC:190]	2.55581	0.02	0.0306667	0.999689	yes	up	0.03	0.03	0.01	0.03	0	0.05	0	0	0.02	0.03	0.1	0.02	0	0.09	0.02	0.01	0.06	0.05	0.01	0
ENSG00000220008	LINGO3	leucine rich repeat and Ig domain containing 3 [Source:HGNC Symbol;Acc:HGNC:21206]	2.55552	0.428	0.552667	0.999689	yes	up	0.23	0.07	0.14	1.48	0.22	1.36	0.01	0.04	0.15	0.11	2.42	0.03	0.06	0.6	0.4	0.43	1.25	1.02	0.34	0.07
ENSG00000010310	GIPR	gastric inhibitory polypeptide receptor [Source:HGNC Symbol;Acc:HGNC:4271]	2.53347	0.028	0.0466667	0.999689	yes	up	0.02	0.02	0.03	0.06	0.01	0.06	0.02	0	0.1	0.05	0.29	0.04	0.01	0.01	0.01	0.02	0.01	0.08	0	0
ENSG00000236333	TRHDE-AS1	TRHDE antisense RNA 1 [Source:HGNC Symbol;Acc:HGNC:27471]	2.53115	0.03	0.0433333	0.999689	yes	up	0.02	0.04	0.02	0.03	0.04	0.05	0.01	0	0.01	0.08	0.14	0.03	0	0.02	0.02	0.03	0.12	0.12	0	0.02
ENSG00000164068	RNF123	ring finger protein 123 [Source:HGNC Symbol;Acc:HGNC:21148]	2.51772	3.162	3.48733	0.999689	yes	up	1.72	6.02	2.62	2.66	2.79	3.41	2.14	2.21	3.96	4.09	6.13	4.43	1.51	3.71	3.46	2.29	3.95	4.21	4.19	2.62
ENSG00000116544	DLGAP3	DLG associated protein 3 [Source:HGNC Symbol;Acc:HGNC:30368]	2.50257	0.032	0.0306667	0.999689	yes	up	0.02	0.01	0.04	0.07	0.02	0.1	0	0	0.01	0.01	0.11	0.03	0.01	0.05	0.04	0.02	0.03	0.03	0.02	0
ENSG00000186654	PRR5	proline rich 5 [Source:HGNC Symbol;Acc:HGNC:31682]	2.47551	3.378	2.754	0.999689	yes	up	2.03	4.17	3.81	3.31	3.57	5.15	1.2	1.46	2.07	0.88	5.83	1.36	1.84	2.76	5	2.78	2.83	4.01	2.9	1.24
ENSG00000123933	MXD4	MAX dimerization protein 4 [Source:HGNC Symbol;Acc:HGNC:13906]	2.47404	4.192	4.26933	0.999689	yes	up	3.1	3.33	5.17	5.48	3.88	6.45	0.97	1.56	1.93	1.29	14.81	0.91	2.47	5.01	5.29	5.02	5.81	6.42	4.66	1.44
ENSG00000172216	CEBPB	CCAAT enhancer binding protein beta [Source:HGNC Symbol;Acc:HGNC:1834]	2.4712	17.962	14.8553	0.999689	yes	up	5.32	1.73	9.63	65.55	7.58	37.13	2.92	12.69	5.78	33.15	29.16	4.91	4.32	14.55	7.01	4.91	27.28	17.88	13.01	8.13
ENSG00000159674	SPON2	spondin 2 [Source:HGNC Symbol;Acc:HGNC:11253]	2.46517	4.972	5.74	0.999689	yes	up	9.01	3.45	4.92	1.54	5.94	16.6	0.54	0.84	1.9	0.97	21.71	2.41	1.31	5.65	8.52	8.99	4.13	5.12	6.7	0.71
ENSG00000141965	FEM1A	fem-1 homolog A [Source:HGNC Symbol;Acc:HGNC:16934]	2.46152	0.166	0.196667	0.999689	yes	up	0.16	0.16	0.13	0.24	0.14	0.43	0.01	0.03	0.03	0.15	0.62	0.03	0.03	0.26	0.32	0.3	0.23	0.29	0.2	0.02
ENSG00000167705	RILP	Rab interacting lysosomal protein [Source:HGNC Symbol;Acc:HGNC:30266]	2.4552	7.242	6.784	0.999689	yes	up	2.97	5.53	11.82	7.08	8.81	8.32	7.62	7.43	7.68	12.13	8.62	5.39	3.73	8.28	5.47	3.93	3.53	7.08	8.71	3.84
ENSG00000105371	ICAM4	intercellular adhesion molecule 4 (Landsteiner-Wiener blood group) [Source:HGNC Symbol;Acc:HGNC:5347]	2.44878	0.58	0.548667	0.999689	yes	up	0.58	0.27	0.91	0.46	0.68	0.67	0.21	0.7	0.67	0.48	1.43	0.26	0.3	0.58	0.32	0.52	0.32	0.92	0.72	0.13
ENSG00000262049	-	novel transcript, antisense to HGS	2.44274	0.076	0.0986667	0.999689	yes	up	0.08	0.04	0.06	0.15	0.05	0.19	0.02	0.04	0.08	0	0.48	0.07	0.01	0	0.03	0.08	0.1	0.3	0.08	0
ENSG00000287860	-	novel transcript	2.42313	0.472	0.439333	0.999689	yes	up	0.47	0.55	0.34	0.41	0.59	1.24	0.05	0.23	0.21	1.04	0.91	0.4	0.02	0.11	0.1	0.21	0.17	0.11	0.72	1.07
ENSG00000073150	PANX2	pannexin 2 [Source:HGNC Symbol;Acc:HGNC:8600]	2.40076	1.144	1.474	0.999689	yes	up	0.8	0.31	0.65	2.66	1.3	3.55	0.21	0.52	0.33	0.98	4.83	0.06	0.23	1.69	1.85	0.98	2.73	2.9	1.07	0.18
ENSG00000177989	ODF3B	outer dense fiber of sperm tails 3B [Source:HGNC Symbol;Acc:HGNC:34388]	2.39966	2.39	3.098	0.999689	yes	up	2.55	1.2	5.28	1.62	1.3	6.54	0.49	1.31	0.45	0.98	14.61	0.3	1.34	2.76	1.87	3.64	3.3	5.84	2.96	0.08
ENSG00000186648	CARMIL3	capping protein regulator and myosin 1 linker 3 [Source:HGNC Symbol;Acc:HGNC:20272]	2.37673	0.054	0.074	0.999689	yes	up	0.11	0.03	0.04	0.03	0.06	0.1	0.04	0.01	0.07	0.01	0.48	0.03	0.01	0.02	0.01	0.11	0.11	0.06	0.03	0.02
ENSG00000167536	DHRS13	dehydrogenase/reductase 13 [Source:HGNC Symbol;Acc:HGNC:28326]	2.37165	3.102	3.25267	0.999689	yes	up	1.51	0.73	0.81	11.65	0.81	6.04	0.34	1.5	0.19	4.25	5.27	0.07	0.42	3.09	2.82	1.03	11.9	7.59	2.27	2.01
ENSG00000244486	SCARF2	scavenger receptor class F member 2 [Source:HGNC Symbol;Acc:HGNC:19869]	2.35147	0.03	0.0446667	0.999689	yes	up	0.03	0.03	0.03	0.03	0.03	0.07	0.01	0.01	0	0.06	0.16	0.01	0	0.02	0.01	0.03	0.06	0.19	0.04	0
ENSG00000243290	IGKV1-12	immunoglobulin kappa variable 1-12 [Source:HGNC Symbol;Acc:HGNC:5730]	2.34789	5.59	10.182	0.999689	yes	up	4.14	4.67	13.87	4.77	0.5	6.06	1.35	0.97	9.32	3.76	7.76	5.76	1.74	1.85	21.29	54.46	6.65	28.3	2.67	0.79
ENSG00000272447	-	novel transcript	2.34788	0.26	0.320667	0.999689	yes	up	0.23	0.23	0.12	0.57	0.15	0.61	0.02	0.15	0.1	0.23	1.49	0.07	0.02	0.18	0.23	0.2	0.46	0.62	0.34	0.09
ENSG00000197982	C1orf122	chromosome 1 open reading frame 122 [Source:HGNC Symbol;Acc:HGNC:24789]	2.30649	1.962	1.54667	0.999689	yes	up	2.53	0.5	1.85	3.54	1.39	3.22	0.24	0.37	0.99	1.63	2.02	0.98	0.49	1.28	2.32	2.53	0.43	1.49	5.12	0.09
ENSG00000180089	TMEM86B	transmembrane protein 86B [Source:HGNC Symbol;Acc:HGNC:28448]	2.30472	1.986	1.42867	0.999689	yes	up	0.98	4.36	1.37	1.79	1.43	1.6	1.41	2.13	1.26	0.56	2.43	0.88	0.83	2.03	1.58	0.65	1.49	1.57	1.97	1.04
ENSG00000198853	RUSC2	RUN and SH3 domain containing 2 [Source:HGNC Symbol;Acc:HGNC:23625]	2.29936	0.09	0.168667	0.999689	yes	up	0.08	0.08	0.11	0.08	0.1	0.18	0.01	0.03	0.07	0.02	1.21	0.02	0.02	0.17	0.14	0.08	0.15	0.29	0.13	0.01
ENSG00000187535	IFT140	intraflagellar transport 140 [Source:HGNC Symbol;Acc:HGNC:29077]	2.29763	0.104	0.19	0.999689	yes	up	0.08	0.05	0.19	0.02	0.18	0.22	0.03	0.02	0.11	0.02	1.17	0.03	0.02	0.06	0.31	0.24	0.19	0.24	0.08	0.11
ENSG00000185507	IRF7	interferon regulatory factor 7 [Source:HGNC Symbol;Acc:HGNC:6122]	2.28878	5.176	6.71667	0.999689	yes	up	5.36	2.16	9.51	6.61	2.24	15.95	0.85	2.18	1.64	2.39	26.02	1.31	2.55	6.01	6.17	8.5	9.43	12.72	4.55	0.48
ENSG00000177666	PNPLA2	patatin like phospholipase domain containing 2 [Source:HGNC Symbol;Acc:HGNC:30802]	2.26851	7.382	7.86667	0.999689	yes	up	6.38	6.42	5.34	12.66	6.11	16.61	1.25	2.77	3.2	5.8	17.42	1.14	5.01	7.79	11.3	6.21	15.23	14.65	7.21	2.41
ENSG00000256028	-	novel transcript	2.26751	0.048	0.07	0.999689	yes	up	0.08	0.05	0.02	0.05	0.04	0.1	0	0.03	0.03	0.05	0.32	0	0.01	0.06	0.09	0.02	0.14	0.18	0.01	0.01
ENSG00000189227	C15orf61	chromosome 15 open reading frame 61 [Source:HGNC Symbol;Acc:HGNC:34453]	2.26611	0.062	0.082	0.999689	yes	up	0.08	0.04	0.06	0.08	0.05	0.18	0.01	0.03	0.04	0.05	0.34	0.03	0.01	0.07	0.11	0.07	0.03	0.1	0.08	0.08
ENSG00000237702	TRBV3-1	T cell receptor beta variable 3-1 [Source:HGNC Symbol;Acc:HGNC:12212]	2.26367	2.918	4.75533	0.999689	yes	up	3.58	3.58	2.01	0.64	4.78	8.43	0.25	0.58	12.74	5.2	10.45	1.81	0.96	8.73	9.33	4.37	2.42	4.43	0.8	0.83
ENSG00000181444	ZNF467	zinc finger protein 467 [Source:HGNC Symbol;Acc:HGNC:23154]	2.25609	7.2	8.786	0.999689	yes	up	3.36	1.14	4.29	23.1	4.11	21.53	2.69	6.59	3.07	11.69	16.68	1.96	2.61	8.59	8.07	5.44	17.04	14.8	6.64	4.39
ENSG00000185883	ATP6V0C	ATPase H+ transporting V0 subunit c [Source:HGNC Symbol;Acc:HGNC:855]	2.25327	50.416	48.6893	0.999689	yes	up	41.17	54.49	43.41	76.83	36.18	90.55	11.51	22.8	13.13	19.72	79.88	7.42	29.88	63.36	66.59	68.49	104.15	89.69	51.51	11.66
ENSG00000282508	LINC01002	long intergenic non-protein coding RNA 1002 [Source:HGNC Symbol;Acc:HGNC:38538]	2.23413	25.498	32.676	0.999689	yes	up	25.56	5.38	8.87	73.78	13.9	60.24	1.35	3.49	4.31	8.77	87.5	1.35	3.64	28.04	24.99	8.01	129.71	97.55	26.43	4.76
ENSG00000103257	SLC7A5	solute carrier family 7 member 5 [Source:HGNC Symbol;Acc:HGNC:11063]	2.23148	0.53	0.514	0.999689	yes	up	0.29	1.1	0.26	0.7	0.3	0.69	0.19	0.21	0.29	0.37	1.06	0.23	0.25	0.59	0.6	0.96	0.76	0.92	0.38	0.21
ENSG00000090013	BLVRB	biliverdin reductase B [Source:HGNC Symbol;Acc:HGNC:1063]	2.23147	81.792	68.4613	0.999689	yes	up	52.69	81.15	89.45	80.43	105.24	74.87	42.45	74.76	63.64	54.84	109.97	49.47	48.3	64.63	69.53	76.51	64.97	60.79	120.45	51.74
ENSG00000213347	MXD3	MAX dimerization protein 3 [Source:HGNC Symbol;Acc:HGNC:14008]	2.22162	8.262	9.69867	0.999689	yes	up	10.35	2.01	3.89	21.77	3.29	19.18	0.37	2.08	0.64	1.9	17.73	0.09	1.85	11.85	9.52	4.84	25.51	44.23	5.09	0.6
ENSG00000110057	UNC93B1	unc-93 homolog B1, TLR signaling regulator [Source:HGNC Symbol;Acc:HGNC:13481]	2.19835	6.074	8.56267	0.999689	yes	up	5.36	2.4	10.17	8.28	4.16	19.94	0.98	1.82	3.23	4.93	26.86	2.23	2.44	8.49	9.07	10.39	14.22	16.09	5.99	1.76
ENSG00000173531	MST1	macrophage stimulating 1 [Source:HGNC Symbol;Acc:HGNC:7380]	2.19357	0.198	0.212	0.999689	yes	up	0.14	0.52	0.12	0.11	0.1	0.05	0.06	0.07	0.19	0.38	1.06	0.04	0.09	0.33	0.18	0.12	0.34	0.1	0.14	0.03
ENSG00000062524	LTK	leukocyte receptor tyrosine kinase [Source:HGNC Symbol;Acc:HGNC:6721]	2.18962	0.124	0.165333	0.999689	yes	up	0.16	0.1	0.18	0.12	0.06	0.28	0.02	0.15	0.19	0.2	0.48	0.21	0.03	0.14	0.15	0.19	0.08	0.32	0.04	0
ENSG00000067836	ROGDI	rogdi atypical leucine zipper [Source:HGNC Symbol;Acc:HGNC:29478]	2.18716	6.036	5.71067	0.999689	yes	up	3.22	5.04	5.88	8.31	7.73	8.16	3.89	3.25	5.76	4.64	12.57	2.81	2.65	4.75	6.55	6.33	6.58	9.98	5.66	2.08
ENSG00000196961	AP2A1	adaptor related protein complex 2 subunit alpha 1 [Source:HGNC Symbol;Acc:HGNC:561]	2.1825	7.836	7.39133	0.999689	yes	up	5.15	10.52	7.43	9.43	6.65	16.61	1.41	1.86	2.55	3.03	22.22	1.27	3.37	6.85	7.13	8.78	12	12.83	8.58	2.38
ENSG00000090674	MCOLN1	mucolipin TRP cation channel 1 [Source:HGNC Symbol;Acc:HGNC:13356]	2.17465	3.65	3.65733	0.999689	yes	up	2.71	3.77	3.19	4.65	3.93	4.29	1.94	4.17	1.85	1.91	7.42	1	6.19	3.59	2.9	3.32	4.94	4.83	4.32	2.19
ENSG00000075234	TTC38	tetratricopeptide repeat domain 38 [Source:HGNC Symbol;Acc:HGNC:26082]	2.17069	2.402	3.21533	0.999689	yes	up	2.81	1.34	2.46	2.53	2.87	5.34	0.24	0.77	3.51	2.03	11.76	2.74	0.54	2.37	2.35	3.56	4.6	5.11	2.62	0.69
ENSG00000165716	DIPK1B	divergent protein kinase domain 1B [Source:HGNC Symbol;Acc:HGNC:28290]	2.16628	0.188	0.21	0.999689	yes	up	0.2	0.11	0.33	0.25	0.05	0.17	0.02	0.11	0.2	0.18	0.69	0.01	0.07	0.26	0.27	0.41	0.29	0.31	0.15	0.01
ENSG00000282051	-	novel pseudogene	2.16078	17.464	23.5407	0.999689	yes	up	24.38	5.93	5.87	42.19	8.95	45.45	0.78	4.18	5.28	13.42	61.2	1.29	1.88	22.33	15.11	4.69	84.52	66.98	16.72	9.28
ENSG00000073350	LLGL2	LLGL scribble cell polarity complex component 2 [Source:HGNC Symbol;Acc:HGNC:6629]	2.15739	0.676	1.06333	0.999689	yes	up	1.01	0.38	0.57	0.52	0.9	1.33	0.14	0.25	0.64	0.08	4.87	0.21	0.09	1.06	1.48	0.86	1.51	2.06	1.17	0.2
ENSG00000179526	SHARPIN	SHANK associated RH domain interactor [Source:HGNC Symbol;Acc:HGNC:25321]	2.15693	12.24	10.6487	0.999689	yes	up	6.13	10.77	14.67	17.34	12.29	9.26	6.39	9.65	8.87	10.06	20.75	5.4	5.49	11.04	12.8	14.13	12.58	12.71	12.18	8.42
ENSG00000181218	H2AW	H2A.W histone [Source:HGNC Symbol;Acc:HGNC:20507]	2.14658	1.48	2.014	0.999689	yes	up	1.1	1.04	1.55	2.09	1.62	5.92	0.74	0.32	1.49	0.62	4.63	0.41	0.33	0.59	2.78	1.52	1.69	5.81	2.88	0.48
ENSG00000289135	-	novel transcript	2.14328	1.21	1.304	0.999689	yes	up	0.68	0.96	1.76	1.14	1.51	1.93	0.59	0.88	2.1	2.5	1.89	1.22	0.74	0.99	0.67	0.92	1.23	1.49	1.27	1.14
ENSG00000285171	-	novel protein, IL2RG-CXorf65 readthrough	2.14151	1.044	1.40333	0.999689	yes	up	1.22	0.72	1.42	0.92	0.94	3.35	0.06	0.27	1.58	2.8	1.72	0.93	0.38	1.45	2.5	1.24	0.74	2.56	1.28	0.19
ENSG00000141084	RANBP10	RAN binding protein 10 [Source:HGNC Symbol;Acc:HGNC:29285]	2.13368	2.408	2.16733	0.999689	yes	up	1.54	4.86	1	3.01	1.63	2.78	0.85	1.17	1.25	1.27	4.72	2.71	0.96	3.97	2.57	1.35	2.49	2.78	2.13	1.51
ENSG00000260942	CAPN10-DT	CAPN10 divergent transcript [Source:HGNC Symbol;Acc:HGNC:48839]	2.13219	0.03	0.0413333	0.999689	yes	up	0.06	0.02	0.01	0.05	0.01	0.09	0	0	0.02	0.02	0.19	0.02	0.01	0.03	0.03	0.01	0.05	0.11	0.04	0
ENSG00000071564	TCF3	transcription factor 3 [Source:HGNC Symbol;Acc:HGNC:11633]	2.12246	2.328	3.22933	0.999689	yes	up	1.82	4.17	2.02	1.43	2.2	5.75	0.59	1.02	4.6	3.33	9.65	2.12	0.89	3.2	4.35	2.58	2.08	4.16	2.97	1.15
ENSG00000165802	NSMF	NMDA receptor synaptonuclear signaling and neuronal migration factor [Source:HGNC Symbol;Acc:HGNC:29843]	2.12106	0.542	1.12667	0.999689	yes	up	0.55	0.33	0.83	0.45	0.55	1.71	0.1	0.21	0.8	1.2	5.75	0.2	0.18	0.79	1.67	0.57	1.08	1.9	0.65	0.09
ENSG00000234769	WASH4P	WASP family homolog 4, pseudogene [Source:HGNC Symbol;Acc:HGNC:14126]	2.1134	0.232	0.331333	0.999689	yes	up	0.06	0.07	0.22	0.52	0.29	0.28	0.05	0.2	0.94	0.63	0.98	0.2	0.05	0.22	0.35	0.17	0.4	0.25	0.22	0.03
ENSG00000104866	PPP1R37	protein phosphatase 1 regulatory subunit 37 [Source:HGNC Symbol;Acc:HGNC:27607]	2.10539	0.294	0.396	0.999689	yes	up	0.24	0.31	0.33	0.31	0.28	1	0.05	0.08	0.22	0.06	1.69	0.06	0.17	0.33	0.72	0.15	0.32	0.69	0.39	0.01
ENSG00000021762	OSBPL5	oxysterol binding protein like 5 [Source:HGNC Symbol;Acc:HGNC:16392]	2.09582	1.142	1.602	0.999689	yes	up	1.11	0.74	1.29	1.28	1.29	4.39	0.12	0.61	0.51	0.18	5.44	0.44	0.38	1.48	2.19	2.63	1.6	2.14	1.74	0.18
ENSG00000188707	ZBED10P	zinc finger BED-type containing 10, pseudogene [Source:HGNC Symbol;Acc:HGNC:21720]	2.0942	0.678	0.774	0.999689	yes	up	0.2	0.14	0.54	2.23	0.28	1.29	0.03	0.08	0.3	0.45	2.85	0.17	0.08	1.06	1.35	0.8	1.12	1.44	0.53	0.06
ENSG00000130589	HELZ2	helicase with zinc finger 2 [Source:HGNC Symbol;Acc:HGNC:30021]	2.09286	1.602	2.652	0.999689	yes	up	1.95	0.61	2.83	1.97	0.65	5.94	0.14	0.41	1.01	1.13	11.95	0.45	0.42	3.31	1.91	2.89	3.46	4.56	1.84	0.36
ENSG00000198176	TFDP1	transcription factor Dp-1 [Source:HGNC Symbol;Acc:HGNC:11749]	2.09099	3.736	4.966	0.999689	yes	up	2.57	10.05	0.79	4.49	0.78	8.46	0.68	1.34	5.01	11.02	10.29	3.27	0.43	4.82	2.24	2.08	7.15	10.55	2.81	4.34
ENSG00000112655	PTK7	protein tyrosine kinase 7 (inactive) [Source:HGNC Symbol;Acc:HGNC:9618]	2.0872	0.108	0.160667	0.999689	yes	up	0.14	0.12	0.06	0.12	0.1	0.19	0.02	0.07	0.13	0.35	0.5	0.07	0.01	0.08	0.07	0.29	0.23	0.35	0.01	0.04
ENSG00000005379	TSPOAP1	TSPO associated protein 1 [Source:HGNC Symbol;Acc:HGNC:16831]	2.07987	0.304	0.488667	0.999689	yes	up	0.51	0.43	0.14	0.13	0.31	0.8	0.11	0.12	0.84	0.48	2.43	0.33	0.11	0.13	0.23	0.14	0.5	0.38	0.64	0.09
ENSG00000146535	GNA12	G protein subunit alpha 12 [Source:HGNC Symbol;Acc:HGNC:4380]	2.07485	2.31	2.26467	0.999689	yes	up	1.27	3.46	1.96	3.28	1.58	2.45	1	1.12	1.72	2.88	5.48	1.77	0.99	3.37	3.67	1.87	1.67	2.66	1.62	1.7
ENSG00000261512	-	novel transcript	2.07346	1.746	1.69667	0.999689	yes	up	1.17	0.65	1.21	4.9	0.8	4.1	0.47	1.03	1.42	1.11	2.94	0.58	0.24	2.03	1.71	1.27	4.02	2.05	1.24	1.24
ENSG00000168487	BMP1	bone morphogenetic protein 1 [Source:HGNC Symbol;Acc:HGNC:1067]	2.07143	0.066	0.136667	0.999689	yes	up	0.04	0.08	0.1	0.04	0.07	0.14	0.03	0.02	0.02	0.12	0.83	0.05	0.03	0.15	0.12	0.09	0.1	0.3	0.05	0
ENSG00000224614	TNK2-AS1	TNK2 antisense RNA 1 [Source:HGNC Symbol;Acc:HGNC:49093]	2.06509	0.112	0.17	0.999689	yes	up	0.17	0.17	0.11	0.05	0.06	0.2	0.04	0.01	0.05	0.3	0.95	0.06	0.09	0.09	0.3	0.14	0.07	0.15	0.07	0.03
ENSG00000131471	AOC3	amine oxidase copper containing 3 [Source:HGNC Symbol;Acc:HGNC:550]	2.06061	0.154	0.284667	0.999689	yes	up	0.31	0.02	0.05	0.21	0.18	0.36	0.04	0.05	0.28	0.57	1.12	0.12	0.02	0.17	0.06	0.12	0.9	0.36	0.09	0.01
ENSG00000007541	PIGQ	phosphatidylinositol glycan anchor biosynthesis class Q [Source:HGNC Symbol;Acc:HGNC:14135]	2.06017	1.284	1.426	0.999689	yes	up	0.83	1.67	1.43	1.47	1.02	2.23	0.79	0.71	1.19	0.5	4.28	0.46	0.77	1.48	1.89	1.94	1.81	1.62	1.25	0.47
ENSG00000186792	HYAL3	hyaluronidase 3 [Source:HGNC Symbol;Acc:HGNC:5322]	2.05562	0.444	0.423333	0.999689	yes	up	0.29	0.57	0.5	0.34	0.52	0.23	0.08	0.18	0.42	0.23	0.92	0.24	0.32	0.8	0.99	0.43	0.49	0.54	0.37	0.11
ENSG00000196358	NTNG2	netrin G2 [Source:HGNC Symbol;Acc:HGNC:14288]	2.04712	0.284	0.634	0.999689	yes	up	0.24	0.13	0.28	0.61	0.16	2.39	0.02	0.06	0.04	0.24	1.78	0.06	0.08	0.54	0.28	0.7	0.83	1.89	0.51	0.09
ENSG00000105722	ERF	ETS2 repressor factor [Source:HGNC Symbol;Acc:HGNC:3444]	2.04321	2.492	2.93733	0.999689	yes	up	1.53	1.62	1.28	6.76	1.27	5.33	0.41	0.92	0.43	2.15	9.56	0.18	0.55	2.33	2.81	3.2	8.62	5.39	1.63	0.55
ENSG00000107331	ABCA2	ATP binding cassette subfamily A member 2 [Source:HGNC Symbol;Acc:HGNC:32]	2.04267	2.366	2.82667	0.999689	yes	up	2.62	1.31	1.27	5.24	1.39	3.6	0.36	1.33	2.7	1.18	7.21	0.88	0.42	3.14	4.05	1.94	5.53	6.84	2.88	0.34
ENSG00000164403	SHROOM1	shroom family member 1 [Source:HGNC Symbol;Acc:HGNC:24084]	2.03942	0.246	0.255333	0.999689	yes	up	0.47	0.05	0.42	0.25	0.04	0.29	0.36	0.04	0.41	0.29	0.8	0.04	0.64	0.01	0.09	0.06	0.07	0.43	0.29	0.01
ENSG00000167664	TMIGD2	transmembrane and immunoglobulin domain containing 2 [Source:HGNC Symbol;Acc:HGNC:28324]	2.03932	1.278	1.05933	0.999689	yes	up	1.63	1	1.84	1.04	0.88	2.63	0.21	0.5	1.05	0.54	1.82	1.34	0.28	0.83	3.09	1.04	0.77	0.58	1.04	0.17
ENSG00000180667	YOD1	YOD1 deubiquitinase [Source:HGNC Symbol;Acc:HGNC:25035]	2.03215	0.854	1.02	0.999689	yes	up	0.84	1.54	0.08	1.69	0.12	1.87	0.07	0.35	0.53	1.48	2.31	0.73	0.13	1.03	0.37	0.14	2.91	2.32	0.35	0.71
ENSG00000160813	PPP1R35	protein phosphatase 1 regulatory subunit 35 [Source:HGNC Symbol;Acc:HGNC:28320]	2.01656	1.866	2.55267	0.999689	yes	up	1.76	0.74	2.6	2.65	1.58	4.59	0.22	0.97	0.91	1.4	7.28	0.66	1.23	1.94	3.8	2.3	4.66	5.14	2.76	0.43
ENSG00000254680	-	novel transcript	2.00848	1.088	1.374	0.999689	yes	up	0.89	0.93	1.4	1.23	0.99	1.05	0.48	0.64	1.74	3.06	2.71	0.66	0.16	0.74	1.35	0.37	2.11	2.95	1.01	1.58
ENSG00000253982	CLN8-AS1	CLN8 antisense RNA 1 [Source:HGNC Symbol;Acc:HGNC:55523]	2.0034	6.052	6.88	0.999689	yes	up	4.76	5.05	7.81	6.82	5.82	9.35	3.52	2.5	4.12	8.74	8.32	4.12	2.23	6.92	10.42	9.3	11.4	10.74	8.63	2.89

## Sheet: DOWN DEGs
Gene name	Gene description	FC(TR1/TR2)	Log2FC(TR1/TR2)	Pvalue	Padjust	Significant	Regulate	PHN_7	PHN_8	PHN_2	PHN_3	PHN_4	HZ_1	HZ_4	HZ_5	HZ_6	HZ_7	HZ_8	HZ_9	HZ_10	HZ_11	HZ_12	HZ_13	HZ_14	HZ_15	HZ_2	HZ_3
-	novel transcript, antisense to LAPTM5	2.44886e-08	-25.2833	1.7257e-15	5.16277e-11	yes	down	0	0	0	0	0	0	6.97	0.62	30.83	211.37	0	35.95	11.94	0	0	0	0.26	0	0	0
-	novel transcript, antisense to ZFP36L2	0.014555	-6.10235	3.42645e-07	0.00512545	yes	down	0.04	0.01	0	0.05	0.02	0.16	1.82	3.46	5.92	24.01	1.09	8.92	2.28	0.07	0.08	0.04	0.15	0.25	0.01	0.52
-	novel protein	0.0216735	-5.52793	0.000496431	0.999689	yes	down	0.1	0.18	0.17	0	0	1.83	7.37	7.63	24.15	35.38	14.23	15.17	0	0	0.53	0	1.77	0	0.31	6.1
ANKS1B	ankyrin repeat and sterile alpha motif domain containing 1B [Source:HGNC Symbol;Acc:HGNC:24600]	0.031054	-5.00908	0.00271596	0.999689	yes	down	0.01	0.02	0.03	0	0	0	0.24	1.25	1.8	6.81	0.14	2.18	0.69	0.01	0	0	0.08	0.05	0	0.36
-	novel SEC14-like 2 (S. cerevisiae) (SEC14L2) and mitochondrial protein 18 kDa (MTP18) protein	0.0351864	-4.82884	0.00187752	0.999689	yes	down	0	0	0	0.01	0	0.08	0.14	0.1	1.59	0.47	0	1.57	0	0	0	0.06	0	0	0.15	0.14
-	novel transcript, sense overlapping CDK10	0.0372787	-4.7455	0.000115932	0.909004	yes	down	0	0	0	0	0	0.03	0	0.01	0.03	0.15	0.22	0.11	0	0.02	0.01	0.01	0.19	0.22	0.02	0.09
-	novel transcript, antisense to RUBCN	0.047636	-4.3918	0.0384358	0.999689	yes	down	0	0	0	0	0.01	0	0.03	0.1	0.86	1.79	0.04	0.79	0.02	0	0	0.01	0	0	0	0.06
MOCS1	molybdenum cofactor synthesis 1 [Source:HGNC Symbol;Acc:HGNC:7190]	0.0530925	-4.23535	0.00356477	0.999689	yes	down	0	0	0	0	0	0	0.02	0.08	0.02	0	0.27	0.03	0	0	0.08	0.11	0.23	0.02	0	0.01
PNMA3	PNMA family member 3 [Source:HGNC Symbol;Acc:HGNC:18742]	0.0542406	-4.20448	0.00284443	0.999689	yes	down	0	0	0	0	0	0	0	0	0.17	0	0.15	0.03	0.01	0.01	0.13	0.01	0.04	0.14	0.02	0
PNMA6A	PNMA family member 6A [Source:HGNC Symbol;Acc:HGNC:28248]	0.0582085	-4.10263	0.00278124	0.999689	yes	down	0	0	0	0	0	0.2	0.01	0.01	0.1	0.09	0.05	0.01	0	0.04	0.03	0.03	0	0.01	0	0.13
-	novel transcript	0.0637208	-3.97209	0.00238119	0.999689	yes	down	0	0	0	0	0	0.03	0	0	0.1	0.24	0.33	0.1	0.1	0.06	0.14	0	0.09	0.03	0	0.01
DNAAF4	dynein axonemal assembly factor 4 [Source:HGNC Symbol;Acc:HGNC:21493]	0.0642251	-3.96072	0.00229101	0.999689	yes	down	0	0	0	0	0	0.22	0.01	0.03	0	0.39	0.16	0.01	0.1	0.06	0.01	0.01	0.08	0	0.01	0.02
CLMAT3	colorectal liver metastasis associated transcript 3 [Source:HGNC Symbol;Acc:HGNC:52287]	0.0683063	-3.87184	0.00686339	0.999689	yes	down	0	0	0	0	0	0	0.04	0.08	0.42	0.58	0.08	0.18	0	0.08	0	0	0.03	0.3	0	0.04
-	novel transcript, antisense to FAM49B	0.0707077	-3.82199	0.00448848	0.999689	yes	down	0	0	0	0	0	0.01	0.02	0	0.06	0.07	0.76	0	0.06	0.01	0.02	0.03	0.03	0.03	0	0.02
SCRT2	scratch family transcriptional repressor 2 [Source:HGNC Symbol;Acc:HGNC:15952]	0.0767868	-3.703	0.0111305	0.999689	yes	down	0	0	0	0	0	0.01	0.01	0.05	0.06	0.01	0.29	0.01	0.02	0.02	0	0.01	0.01	0	0	0
-	tec	0.0782277	-3.67618	0.0226101	0.999689	yes	down	0	0	0	0	0	0	0	0.06	0	0.27	0.35	0	0.08	0	0.01	0.01	0.27	0.1	0	0
NRN1	neuritin 1 [Source:HGNC Symbol;Acc:HGNC:17972]	0.0787885	-3.66587	0.000809261	0.999689	yes	down	0	0	0.01	0	0	0.27	0.01	0.01	0.08	0.12	0.74	0.06	0.02	0	0.01	0.05	0.21	0.37	0.03	0.06
OR2M3	olfactory receptor family 2 subfamily M member 3 [Source:HGNC Symbol;Acc:HGNC:8269]	0.0792331	-3.65775	0.00334516	0.999689	yes	down	0	0	0	0	0	0	0	0	0	0.02	0.04	0.02	0.01	0	0	0	0.01	0.01	0	0.01
LINC00563	long intergenic non-protein coding RNA 563 [Source:HGNC Symbol;Acc:HGNC:43707]	0.0836502	-3.57949	0.020782	0.999689	yes	down	0	0	0	0	0	0.11	0	0.02	0.1	0.26	0	0.45	0	0.03	0.01	0	0	0.05	0.02	0
STOX1	storkhead box 1 [Source:HGNC Symbol;Acc:HGNC:23508]	0.0838129	-3.57668	0.0229908	0.999689	yes	down	0	0	0	0	0	0.03	0	0	0.04	0.87	0.27	0.04	0	0.01	0.04	0.02	0	0	0	0
EEF1A2	eukaryotic translation elongation factor 1 alpha 2 [Source:HGNC Symbol;Acc:HGNC:3192]	0.0890553	-3.48915	0.00224918	0.999689	yes	down	0	0	0	0	0	0.1	0.01	0.03	0.01	0	0.46	0.02	0.03	0.04	0.06	0.03	0.03	0.07	0.05	0.02
-	novel transcript, sense intronic to CCPG1	0.0906289	-3.46389	0.00952302	0.999689	yes	down	0	0	0	0	0	0.93	0	0.35	0.15	4.88	1.23	0.12	0	0.63	0	0.14	1.43	0.69	0	0.43
ZHX1-C8orf76	ZHX1-C8orf76 readthrough [Source:HGNC Symbol;Acc:HGNC:42975]	0.0916763	-3.44731	0.0235945	0.999689	yes	down	0	0	0	0	0	0.15	0	0.03	0	0.16	0	0.25	0	0.07	0.19	0	0.07	0.45	0	0
TARM1	T cell-interacting, activating receptor on myeloid cells 1 [Source:HGNC Symbol;Acc:HGNC:37250]	0.0969138	-3.36715	0.0127021	0.999689	yes	down	0	0	0	0	0	0.1	0	0.09	0.06	0.13	0.14	0.02	0.08	0.16	0.31	0.02	0	0.15	0	0
IFITM10	interferon induced transmembrane protein 10 [Source:HGNC Symbol;Acc:HGNC:40022]	0.0974052	-3.35986	0.0178562	0.999689	yes	down	0	0	0	0	0	0.01	0.02	0.01	0.02	0	0	0	0	0.01	0.01	0.02	0.03	0.03	0.02	0
SAXO2	stabilizer of axonemal microtubules 2 [Source:HGNC Symbol;Acc:HGNC:33727]	0.0975714	-3.3574	0.0265335	0.999689	yes	down	0	0	0	0	0	0.87	0	0	0.03	0	0.18	0.02	0.02	0.01	0.12	0	0.04	0.03	0	0
NQO2-AS1	NQO2 antisense RNA 1 [Source:HGNC Symbol;Acc:HGNC:40407]	0.0994187	-3.33034	0.00707662	0.999689	yes	down	0	0	0	0	0	0.26	0.16	0.26	0.15	0.38	0.16	0.04	0	0	0	0.1	0.12	0.29	0.34	0.09
-	novel transcript	0.0998196	-3.32453	0.00937133	0.999689	yes	down	0	0.06	0	0	0	0.62	0	0.23	0	0	4.46	0.06	0.07	0	0.36	0.12	0.89	0.36	0.25	0.26
-	novel protein	0.100348	-3.31692	0.0275934	0.999689	yes	down	0	0	0	0	0	0.03	0	0	0	0	0.21	0	0	0.03	0.02	0.02	0.06	0.08	0.05	0
RBM5-AS1	RBM5 antisense RNA 1 [Source:HGNC Symbol;Acc:HGNC:48871]	0.101507	-3.30034	0.0390588	0.999689	yes	down	0	0	0	0	0	0	0	0	0.02	0.02	0.44	0	0	0	0	0.11	0.1	0.27	0.13	0.04
STK33	serine/threonine kinase 33 [Source:HGNC Symbol;Acc:HGNC:14568]	0.103668	-3.26996	0.00247626	0.999689	yes	down	0	0	0	0	0	0.09	0.03	0.01	0.02	0.21	0.11	0.06	0	0.14	0.04	0.01	0.05	0.15	0.02	0.15
-	novel transcript	0.104291	-3.26132	0.0184762	0.999689	yes	down	0.01	0	0.01	0.02	0	0	0.03	0.06	0.2	1.5	0.08	0.15	0.16	0.01	0	0	0.01	0.03	0.03	0.01
RPL7P52	ribosomal protein L7 pseudogene 52 [Source:HGNC Symbol;Acc:HGNC:35676]	0.105916	-3.23901	0.00974932	0.999689	yes	down	0	0	0	0	0	0.09	0	0.03	0.63	0.25	0	0.07	0.02	0.04	0.14	0.03	0.14	0.34	0.03	0.16
DEFA1	defensin alpha 1 [Source:HGNC Symbol;Acc:HGNC:2761]	0.108467	-3.20468	0.0281927	0.999689	yes	down	0	2	0	0	1.15	0	15.48	3.95	39.76	190.88	0	52.27	8.04	11.74	24.39	3.3	15.15	18.55	0	3.92
STXBP6	syntaxin binding protein 6 [Source:HGNC Symbol;Acc:HGNC:19666]	0.109491	-3.19112	0.0145897	0.999689	yes	down	0	0	0	0	0	0.09	0.01	0.03	0.08	0	0.05	0.26	0.02	0	0	0.02	0.09	0.08	0	0.08
-	novel transcript, antisense to SLC41A2	0.110572	-3.17694	0.0346016	0.999689	yes	down	0.01	0	0	0	0	0	0.01	0.05	0.01	0.15	0.21	0.02	0	0	0	0	0.06	0.14	0	0.15
-	novel transcript	0.113841	-3.13491	0.00478743	0.999689	yes	down	0.02	0.02	0	0.02	0.01	0.41	0.08	0.05	0.22	0.18	0.12	0.88	0.04	0.02	0.02	0.1	0	0.31	0.21	0.09
-	novel transcript	0.114707	-3.12397	0.0168273	0.999689	yes	down	0.01	0	0	0	0	0.1	0	0	0.08	0	0.22	0.1	0.05	0.05	0.04	0	0.03	0	0.02	0.01
SKA3	spindle and kinetochore associated complex subunit 3 [Source:HGNC Symbol;Acc:HGNC:20262]	0.115842	-3.10977	0.00905156	0.999689	yes	down	0	0	0.01	0	0	0.01	0	0.01	0.12	0.48	0.19	0.01	0.02	0.08	0	0.03	0.05	0.09	0	0.01
LDLRAD2	low density lipoprotein receptor class A domain containing 2 [Source:HGNC Symbol;Acc:HGNC:32071]	0.11727	-3.09209	0.0312208	0.999689	yes	down	0	0	0	0	0	0	0	0	0.01	0	0.13	0.01	0.02	0.03	0	0.01	0.02	0.03	0.01	0.02
SCARNA9	small Cajal body-specific RNA 9 [Source:HGNC Symbol;Acc:HGNC:32566]	0.117389	-3.09063	0.0144455	0.999689	yes	down	0	0	0	0.35	0	0.23	1.2	0.51	0.48	3.43	7.09	0.2	0.72	1.79	0.46	0.68	1.43	0.37	0	0
OIP5	Opa interacting protein 5 [Source:HGNC Symbol;Acc:HGNC:20300]	0.118116	-3.08172	0.00989705	0.999689	yes	down	0	0	0	0.08	0.01	0.24	0.09	0	0.19	0.35	0.21	0.04	0.04	0.22	0.07	0.29	0.26	0.11	0	0
-	TEC	0.118124	-3.08163	0.029537	0.999689	yes	down	0	0.05	0	0	0	0	0.18	0.03	0.68	0.13	1.91	0.08	0	0.58	0	0	0	0.07	0.06	0.08
-	novel transcript, antisense to SOD1	0.123539	-3.01696	0.0430543	0.999689	yes	down	0	0	0	0	0	0	0	0	0.99	0.85	0.91	0.6	0.09	0.08	0.07	0	0	0.93	0.06	0
-	novel transcript, antisense to WDR81	0.124731	-3.00311	0.0122211	0.999689	yes	down	0.06	0	0	0	0.06	0.5	0.43	0.37	1.79	0.51	1.04	0.24	0.4	0.29	0.35	0	0.09	0.42	0	0.08
-	novel transcript, overlapping to PKIA	0.127001	-2.97709	0.0184738	0.999689	yes	down	0	0	0	0	0	0.04	0	0	0.03	0.02	0.1	0.03	0	0.03	0.07	0	0.01	0.02	0	0.02
NAIPP4	NAIP pseudogene 4 [Source:HGNC Symbol;Acc:HGNC:54494]	0.129405	-2.95004	0.0336609	0.999689	yes	down	0	0.01	0	0	0	0.02	0	0	0.04	0	0.38	0.01	0	0.12	0.05	0.01	0.06	0.09	0	0
-	novel transcript	0.130221	-2.94097	0.0417196	0.999689	yes	down	0	0	0	0	0	0.08	0.06	0	0.15	0.41	0.17	0.09	0.06	0	0.03	0	0	0.05	0	0.08
RIBC1	RIB43A domain with coiled-coils 1 [Source:HGNC Symbol;Acc:HGNC:26537]	0.130899	-2.93347	0.0243832	0.999689	yes	down	0.01	0	0	0	0	0.15	0	0.09	0.08	0.27	0.13	0.07	0	0.04	0	0	0.15	0.02	0	0.04
-	novel transcript, antisense to TARBP2	0.132555	-2.91534	0.00578487	0.999689	yes	down	0.02	0	0	0	0	0.05	0.01	0.04	0.1	0.21	0.26	0.22	0.04	0.1	0.07	0.04	0.05	0.04	0.03	0.01
-	novel transcript	0.132876	-2.91185	0.0412003	0.999689	yes	down	0	0	0	0	0	0.53	0	0.12	0.71	0.45	0.44	0.82	0.16	0	0	0	0.46	0.44	0	0
-	novel transcript, antisense to ARHGAP15	0.133965	-2.90008	0.022817	0.999689	yes	down	0	0	0.05	0	0	0	0.01	0.22	0.8	0.3	1.12	0	0.11	0.27	0.01	0	0.29	0.09	0.05	0.1
NETO1	neuropilin and tolloid like 1 [Source:HGNC Symbol;Acc:HGNC:13823]	0.136852	-2.86931	0.0235658	0.999689	yes	down	0.01	0	0	0	0	0.09	0	0.02	0.13	0	0.58	0.03	0	0.01	0.02	0.01	0.07	0.32	0	0
-	ribosomal protein S10 (RPS10) pseudogene	0.139488	-2.84179	0.0179422	0.999689	yes	down	0	0.14	0	0	0	0.85	0	0.65	0.18	2.12	2.16	0.95	0.24	0.29	0.08	0	0.2	0.26	0.06	0.07
-	novel transcript	0.141855	-2.81751	0.0478855	0.999689	yes	down	0	0	0	0	0	0.05	0.06	0.06	0.44	0.22	0.1	0.16	0	0	0.08	0	0	0.71	0.04	0
-	-	0.141862	-2.81744	0.0224301	0.999689	yes	down	0	0.01	0	0	0	0.03	0.02	0.02	0.13	0	0.4	0.02	0.03	0.09	0	0	0.08	0.14	0	0.02
-	ribosomal protein L17 (RPL17) pseudogene	0.142823	-2.8077	0.0406451	0.999689	yes	down	0.1	0	0	0	0	0.26	0.02	0.03	0.89	0.48	0.16	0.16	0.02	0	0	0	0	0.1	0	0.04
-	novel transcript	0.144029	-2.79557	0.0243015	0.999689	yes	down	0	0	0	0	0	0.01	0	0.01	0.04	0.01	0.08	0.02	0	0.02	0.01	0.01	0.01	0.01	0.01	0
-	novel transcript	0.144032	-2.79554	0.0458644	0.999689	yes	down	0	0	0	0.02	0	0.19	0	0	0.22	0.29	0.06	0	0.01	0.04	0.22	0	0	0.38	0.05	0
DSTNP2	DSTN pseudogene 2 [Source:NCBI gene (formerly Entrezgene);Acc:171220]	0.145792	-2.77801	0.00109634	0.999689	yes	down	0	0	0.03	0.05	0	0.62	0.07	0.08	0.49	0.41	0.51	0.49	0.19	0.12	0.02	0.09	0.3	0.44	0.08	0.14
MT-TN	mitochondrially encoded tRNA-Asn (AAU/C) [Source:HGNC Symbol;Acc:HGNC:7493]	0.146759	-2.76848	0.0214263	0.999689	yes	down	0	0	0	0	0	0	0	0	0	0	0	0	0	0	0	0	0	0	0	0
GALNT8	polypeptide N-acetylgalactosaminyltransferase 8 [Source:HGNC Symbol;Acc:HGNC:4130]	0.147037	-2.76575	0.0410869	0.999689	yes	down	0	0.01	0	0.01	0	0.05	0	0.01	0.24	0.59	0.04	0.1	0.1	0.03	0.01	0	0	0.02	0.02	0
PANK1	pantothenate kinase 1 [Source:HGNC Symbol;Acc:HGNC:8598]	0.147128	-2.76485	0.00833713	0.999689	yes	down	0.01	0	0	0	0.01	0.12	0.01	0.01	0.03	0.08	0.19	0	0	0.03	0.12	0.01	0.09	0.09	0.04	0.2
-	novel transcript	0.147398	-2.76221	0.0483595	0.999689	yes	down	0	0	0	0	0	0.06	0	0.02	0	0	0.28	0	0.01	0.03	0.01	0.02	0.16	0.04	0	0.01
PBK	PDZ binding kinase [Source:HGNC Symbol;Acc:HGNC:18282]	0.150756	-2.72971	0.0233111	0.999689	yes	down	0.02	0	0	0	0	0.19	0	0	0.12	0.23	0	0.03	0.03	0.05	0	0.06	0.33	0.16	0.03	0.01
-	novel protein	0.151546	-2.72217	0.0192727	0.999689	yes	down	0	0	0	0.01	0	0.02	0.01	0	0.02	0.03	0.13	0.01	0.01	0.03	0.02	0.05	0.07	0.02	0	0.01
-	novel protein	0.152121	-2.71671	0.015516	0.999689	yes	down	0	0	0	0.11	0.21	1.02	0.12	0.05	2.28	6.19	0	2.16	1.38	0	0.59	1.03	0.18	0.79	0.31	0.22
NUDT19-DT	NUDT19 divergent transcript [Source:HGNC Symbol;Acc:HGNC:55296]	0.154376	-2.69548	0.00531341	0.999689	yes	down	0.04	0.05	0.05	0	0	0.42	0.12	0.05	0.22	0.5	0.69	0.34	0.25	0.27	0.67	0.26	0.26	0.76	0	0.03
IGHV4-4	immunoglobulin heavy variable 4-4 [Source:HGNC Symbol;Acc:HGNC:5652]	0.157741	-2.66437	0.0239961	0.999689	yes	down	0	0	0.11	0.32	0	0.15	0.5	0.65	0.28	0.41	3.46	0.12	0.15	5.07	0	0.27	3.29	0	0.77	0.7
PCOLCE2	procollagen C-endopeptidase enhancer 2 [Source:HGNC Symbol;Acc:HGNC:8739]	0.161202	-2.63306	0.0395504	0.999689	yes	down	0	0.02	0.03	0.02	0	0	0.02	0	0.18	0.13	0	0.09	0	0.29	0.29	0	0.19	0.65	0.1	0.3
PADI6	peptidyl arginine deiminase 6 [Source:HGNC Symbol;Acc:HGNC:20449]	0.161966	-2.62624	0.0381708	0.999689	yes	down	0	0	0	0	0.02	0.01	0.05	0.01	0.1	0.07	0.12	0.38	0.01	0	0.01	0.04	0	0.06	0.05	0.01
BTNL9	butyrophilin like 9 [Source:HGNC Symbol;Acc:HGNC:24176]	0.162294	-2.62332	0.0457041	0.999689	yes	down	0	0	0	0	0	0.15	0	0	0.02	0.05	0.02	0	0	0.01	0.03	0	0.01	0.22	0.09	0
LINC01513	long intergenic non-protein coding RNA 1513 [Source:HGNC Symbol;Acc:HGNC:51202]	0.165476	-2.59531	0.0256866	0.999689	yes	down	0.12	0	0	0.08	0	0.51	0.21	0.35	0.29	2.71	1.26	0	0.15	0.29	0.08	0.17	0.11	0.56	0	0.49
AGT	angiotensinogen [Source:HGNC Symbol;Acc:HGNC:333]	0.171654	-2.54242	0.0296603	0.999689	yes	down	0	0.05	0	0.02	0	0.12	0.08	0.12	0	0	0.15	0.64	0.13	0	0.04	0.08	0.01	0.05	0.05	0.07
-	novel transcript	0.172629	-2.53425	0.0364569	0.999689	yes	down	0.11	0	0	0	0	0.45	0	0	0.09	0.63	0.19	0.07	0.31	0.33	1.02	0.07	0.19	0.48	0.18	0.12
-	novel transcript, antisense to HS3ST1	0.175034	-2.5143	0.0307046	0.999689	yes	down	0.01	0	0	0	0	0.02	0.02	0.02	0.09	0.04	0.04	0.07	0	0.01	0.01	0.02	0.01	0.03	0	0
-	novel transcript, sense overlapping PARVB	0.176608	-2.50138	0.0451752	0.999689	yes	down	0	0	0	0	0	0	0	0.01	0.01	0.01	0	0	0	0	0	0	0.01	0	0	0
LINC01819	long intergenic non-protein coding RNA 1819 [Source:HGNC Symbol;Acc:HGNC:52624]	0.178119	-2.48909	0.0411554	0.999689	yes	down	0	0.01	0	0	0	0.02	0	0.07	0.73	0.29	0.18	0.07	0	0.06	0.02	0.06	0.04	0.08	0.11	0
VIT	vitrin [Source:HGNC Symbol;Acc:HGNC:12697]	0.178482	-2.48615	0.0321933	0.999689	yes	down	0.02	0	0	0	0.01	0.03	0	0.04	0.23	0.06	0.22	0.24	0.01	0	0.03	0	0.1	0.01	0.01	0.03
-	novel transcript	0.181345	-2.46319	0.0416586	0.999689	yes	down	0.08	0.1	0	0	0	0.07	0.3	0.21	0.48	2.46	0.16	0.89	0.04	0.13	0	0.23	0.15	0.1	0	0.15
ZNF771	zinc finger protein 771 [Source:HGNC Symbol;Acc:HGNC:29653]	0.181964	-2.45827	0.0409317	0.999689	yes	down	0	0	0.02	0	0.01	0.12	0.04	0.01	0.02	0	0.04	0.16	0	0.02	0.01	0.08	0.15	0.1	0.06	0
CNBD2	cyclic nucleotide binding domain containing 2 [Source:HGNC Symbol;Acc:HGNC:16145]	0.182385	-2.45494	0.031859	0.999689	yes	down	0	0	0.08	0	0	0.04	0.08	0.01	0.22	0.34	0	0.11	0.02	0.18	0	0.2	0.08	0.32	0.26	0.08
ENAH	ENAH actin regulator [Source:HGNC Symbol;Acc:HGNC:18271]	0.182946	-2.45051	0.0237039	0.999689	yes	down	0	0	0.03	0	0	0.01	0	0	0.01	0.01	0.04	0.01	0	0.01	0.07	0	0	0	0.07	0
ZRSR2P1	ZRSR2 pseudogene 1 [Source:HGNC Symbol;Acc:HGNC:12456]	0.185576	-2.42992	0.0101296	0.999689	yes	down	0.04	0.01	0	0.12	0	0.16	0.23	0.32	0.17	0.29	0.83	0.41	0.22	0.06	0.09	0	0.16	0.18	0.01	0.09
PRSS21	serine protease 21 [Source:HGNC Symbol;Acc:HGNC:9485]	0.185762	-2.42847	0.013647	0.999689	yes	down	0.09	0	0.07	0	0	0.29	0.06	0.08	1.42	0.29	0.58	0.22	0	0.3	0.35	0.71	0.13	0.09	0.47	0
MUC6	mucin 6, oligomeric mucus/gel-forming [Source:HGNC Symbol;Acc:HGNC:7517]	0.187985	-2.41131	0.0256659	0.999689	yes	down	0	0.01	0	0	0	0	0.01	0.01	0.01	0.03	0.03	0.02	0.02	0	0.01	0.01	0.01	0.02	0	0.01
-	novel transcript, antisense to MBP	0.197945	-2.33683	0.0179916	0.999689	yes	down	0.07	0.02	0	0.02	0	0.03	0.12	0.06	0.16	0.17	1.94	0.14	0.26	0.07	0.07	0	0.03	0.09	0.02	0.04
MLF1	myeloid leukemia factor 1 [Source:HGNC Symbol;Acc:HGNC:7125]	0.201726	-2.30953	0.0301459	0.999689	yes	down	0.02	0	0	0	0	0.18	0	0.05	0	0.49	0.37	0.03	0.02	0.16	0.07	0.04	0.05	0.04	0.04	0.04
OLFM4	olfactomedin 4 [Source:HGNC Symbol;Acc:HGNC:17190]	0.202962	-2.30072	0.0339799	0.999689	yes	down	0.19	0.21	0.04	0.35	0.04	0.03	0.24	0.23	1.03	4.24	0.14	0.03	0.03	2.88	5.33	0.03	6.84	11.32	0	0.47
CBX2	chromobox 2 [Source:HGNC Symbol;Acc:HGNC:1552]	0.206684	-2.2745	0.0307326	0.999689	yes	down	0.01	0	0	0	0	0.08	0	0.01	0.04	0	0.13	0	0.15	0.05	0.05	0.06	0.09	0.02	0.01	0
FSTL4	follistatin like 4 [Source:HGNC Symbol;Acc:HGNC:21389]	0.208602	-2.26118	0.0443218	0.999689	yes	down	0.01	0	0	0	0	0.05	0.05	0	0.01	0.04	0.15	0.04	0.01	0.02	0.01	0.06	0.05	0.01	0.01	0.07
GABRG2	gamma-aminobutyric acid type A receptor subunit gamma2 [Source:HGNC Symbol;Acc:HGNC:4087]	0.209188	-2.25713	0.0219394	0.999689	yes	down	0.02	0.01	0	0.01	0	0	0.02	0.08	0.07	0.43	0.26	0.08	0.08	0.04	0.03	0.04	0.14	0.06	0.02	0.04
JAM2	junctional adhesion molecule 2 [Source:HGNC Symbol;Acc:HGNC:14686]	0.210697	-2.24676	0.0426513	0.999689	yes	down	0	0	0.01	0	0	0.05	0.01	0	0.05	0	0.13	0.11	0	0.03	0.02	0.07	0.01	0.06	0.01	0
KIF4A	kinesin family member 4A [Source:HGNC Symbol;Acc:HGNC:13339]	0.211842	-2.23894	0.0180648	0.999689	yes	down	0.01	0	0	0.01	0	0.04	0	0.01	0.18	0.22	0.01	0.02	0	0.09	0.01	0.04	0.05	0.11	0.01	0
-	novel transcript, sense intronic to KCTD1	0.214361	-2.22189	0.0314826	0.999689	yes	down	0	0	0.01	0.01	0	0.02	0	0	0.08	0.24	0.1	0.04	0	0.01	0.04	0.01	0.01	0.07	0.04	0.01
MACROD2	mono-ADP ribosylhydrolase 2 [Source:HGNC Symbol;Acc:HGNC:16126]	0.217945	-2.19796	0.00446362	0.999689	yes	down	0.05	0.01	0.05	0	0	0.2	0	0.02	0.64	0.09	0.38	0.15	0.02	0.15	0.06	0.1	0.29	0.92	0.02	0
MRPL45P2	mitochondrial ribosomal protein L45 pseudogene 2 [Source:HGNC Symbol;Acc:HGNC:29716]	0.221416	-2.17517	0.0441847	0.999689	yes	down	0	0.08	0	0	0	0.34	0	0.11	0.6	0.39	0.9	0.43	0	0.08	0.01	0.06	0.2	0.23	0.19	0
C12orf42	chromosome 12 open reading frame 42 [Source:HGNC Symbol;Acc:HGNC:24729]	0.222595	-2.1675	0.0466374	0.999689	yes	down	0.02	0.01	0	0	0	0.23	0.04	0.01	0.14	0.11	0.03	0.01	0.04	0.09	0.29	0.2	0.04	0.36	0.04	0.03
-	novel protein, COG8-PDF readthrough	0.22987	-2.12111	0.0456973	0.999689	yes	down	0.31	0	0	0.08	0.03	0.17	0.23	0.68	0.93	4.22	0.37	1.84	0	0	0.23	0	0.16	0.15	0.28	0.11
ESM1	endothelial cell specific molecule 1 [Source:HGNC Symbol;Acc:HGNC:3466]	0.231055	-2.11369	0.0262676	0.999689	yes	down	0.01	0	0.03	0.01	0	0.15	0	0.01	0.11	0.05	0.52	0.02	0.08	0.12	0.02	0.03	0.12	0.77	0.01	0.02
-	novel transcript, antisense to ANKDD1A	0.234251	-2.09387	0.0289093	0.999689	yes	down	0.57	0	0	0.06	0	0.87	0.36	0.3	1.23	3.03	1.6	0.4	0.62	0	0.14	0.07	0.18	0.81	0.75	0.36
HMGN5	high mobility group nucleosome binding domain 5 [Source:HGNC Symbol;Acc:HGNC:8013]	0.234955	-2.08954	0.0106732	0.999689	yes	down	0.1	0.09	0	0.08	0.03	0.33	0.05	0.13	0.51	0.75	1.28	0.52	0.23	0.13	0.01	0.04	0.25	0.67	0	0.15
-	novel transcript, antisense to PTPRN2	0.236693	-2.07891	0.0282243	0.999689	yes	down	0.11	0	0.04	0.09	0	0.25	0.1	0.14	0.99	1.91	0.4	0.19	0.44	0.17	0.19	0.1	0.7	0.32	0	0.09
EXO1	exonuclease 1 [Source:HGNC Symbol;Acc:HGNC:3511]	0.240567	-2.05549	0.0498504	0.999689	yes	down	0.03	0.01	0	0	0	0.02	0.03	0	0.28	0.46	0.33	0.21	0	0.05	0.01	0.01	0.06	0.17	0	0.01
B9D1	B9 domain containing 1 [Source:HGNC Symbol;Acc:HGNC:24123]	0.24208	-2.04644	0.00656955	0.999689	yes	down	0	0	0.05	0.1	0.09	0.16	0.02	0.16	0.22	0.55	0.22	0.12	0.04	0.04	0.2	0.36	0.73	0.38	0.31	0.12
TSIX	TSIX transcript, XIST antisense RNA [Source:HGNC Symbol;Acc:HGNC:12377]	0.242377	-2.04468	0.00342786	0.999689	yes	down	0.01	0	0	0	0	0.01	0.01	0.01	0.05	0.03	0.05	0.07	0	0.01	0.01	0	0.01	0.02	0.01	0
QRICH2	glutamine rich 2 [Source:HGNC Symbol;Acc:HGNC:25326]	0.246857	-2.01825	0.0432627	0.999689	yes	down	0.01	0	0	0	0	0.03	0.01	0.02	0.02	0.02	0.32	0	0.02	0.08	0.14	0.04	0.07	0.15	0.04	0
-	novel transcript, sense intronic to ST20-MTHFSand MTHFS	0.248093	-2.01104	0.0351279	0.999689	yes	down	0.04	0.01	0	0.06	0	0.03	0	0.17	0.1	0.57	0.23	0.05	0.23	0.01	0.02	0.03	0.22	0.14	0.01	0.09
LINC01359	long intergenic non-protein coding RNA 1359 [Source:HGNC Symbol;Acc:HGNC:50591]	0.248603	-2.00809	0.0243393	0.999689	yes	down	0.01	0	0	0.01	0	0.11	0.02	0	0.03	0.15	0.46	0.03	0	0.03	0.01	0.04	0.14	0.17	0.09	0.02
-	novel transcript	0.248983	-2.00588	0.00364031	0.999689	yes	down	0.07	0.08	0	0.07	0	0.31	0.06	0.08	0.97	1.69	0.8	0.87	0.2	0.15	0.12	0.11	0.24	0.18	0.09	0.12
-	novel transcript, sense intronic to NIN	0.24976	-2.00138	0.0426097	0.999689	yes	down	0.23	0.14	0	0	0	0.1	0	0.27	1.55	2.82	1.99	0.29	0.24	1.07	0	0.23	0.2	1.04	0.13	0.33
IFNG-AS1	IFNG antisense RNA 1 [Source:HGNC Symbol;Acc:HGNC:43910]	0.252232	-1.98717	0.0359981	0.999689	yes	down	0.03	0.04	0.01	0	0	0.54	0	0	0.89	0.06	1.44	0.13	0	0.11	0.11	0.09	0.19	1.33	0.03	0.01
-	novel transcript	0.252455	-1.9859	0.0371411	0.999689	yes	down	0.1	0.08	0.04	0	0	0.23	0.12	0.29	0.63	1.57	0.37	0.3	0.14	0	0.22	0.04	0.06	0.57	0.12	0.23
-	TEC	0.253456	-1.98019	0.0259066	0.999689	yes	down	0.01	0	0	0	0.01	0	0.01	0.01	0.12	0.09	0.17	0.01	0.05	0.03	0.03	0.01	0.03	0.05	0.03	0
ABCF2-H2BK1	ABCF2-H2BK1 readthrough [Source:HGNC Symbol;Acc:HGNC:54751]	0.260059	-1.94309	0.0376966	0.999689	yes	down	0.2	0	0	0	0	0.48	0.02	0.11	0.67	0.5	2.95	0.05	0.05	0.1	0.09	0.03	0.6	0.66	0	0
ANLN	anillin, actin binding protein [Source:HGNC Symbol;Acc:HGNC:14082]	0.264992	-1.91598	0.00896565	0.999689	yes	down	0.03	0	0.03	0	0	0.12	0.01	0.05	0.08	0.15	0.22	0.02	0	0.13	0.06	0.24	0.14	0.22	0.01	0.06
HNRNPA1L2	heterogeneous nuclear ribonucleoprotein A1 like 2 [Source:HGNC Symbol;Acc:HGNC:27067]	0.267987	-1.89976	0.00120762	0.999689	yes	down	0.22	0.08	0.04	0.07	0.04	1.08	0.1	0.29	1.84	2.06	0.95	1.69	0.43	0.36	0.44	0.05	0.49	0.75	0.2	0.11
-	novel transcript, antisense to FRG2Band SYCE1	0.268681	-1.89603	0.0491378	0.999689	yes	down	0.01	0.01	0	0	0	0.01	0.01	0.01	0.03	0.08	0.1	0.08	0.03	0	0.02	0.01	0.08	0.03	0.02	0.03
SPC24	SPC24 component of NDC80 kinetochore complex [Source:HGNC Symbol;Acc:HGNC:26913]	0.27007	-1.8886	0.0254887	0.999689	yes	down	0.04	0.03	0.01	0.01	0.01	0.11	0.01	0.01	0.58	0.77	0.02	0.14	0	0.16	0.27	0.17	0.29	0.17	0.08	0.1
LINC02470	long intergenic non-protein coding RNA 2470 [Source:HGNC Symbol;Acc:HGNC:53409]	0.27835	-1.84503	0.020767	0.999689	yes	down	0.26	0.02	0	0	0	0.74	0.02	0	0.7	1.41	2.09	0.06	0.15	0.38	0.16	0.12	1.56	1.31	0.28	0.08
LINC00343	long intergenic non-protein coding RNA 343 [Source:HGNC Symbol;Acc:HGNC:42500]	0.279644	-1.83833	0.0494896	0.999689	yes	down	0.05	0	0	0	0	0.06	0	0	0.04	0.13	0.52	0.1	0.04	0.03	0.05	0.04	0.1	0.11	0.01	0.04
-	novel transcript	0.280039	-1.8363	0.0219094	0.999689	yes	down	0.07	0.03	0.07	0	0	0.1	0.08	0.1	0.59	1.07	0.28	0.63	0.18	0.15	0.06	0.09	0.14	0.15	0.09	0.05
-	novel transcript	0.283506	-1.81855	0.0489797	0.999689	yes	down	0.04	0	0	0.82	0	1.57	0.53	0.04	0.06	0.52	0.35	5.03	0	0.13	0	0.08	0.11	0.18	0.87	0.14
CEACAM6	CEA cell adhesion molecule 6 [Source:HGNC Symbol;Acc:HGNC:1818]	0.283828	-1.81691	0.0224215	0.999689	yes	down	0.05	0.15	0	0.13	0.07	0.1	0.1	0.03	1.03	1.56	0.15	0.32	0.02	2.05	1.69	0.07	2.46	4.22	0.04	0.15
RP9P	RP9 pseudogene [Source:HGNC Symbol;Acc:HGNC:33969]	0.283917	-1.81646	0.0416575	0.999689	yes	down	0.01	0.05	0.05	0.03	0	0.08	0.06	0.06	0.64	0.8	0.95	0.59	0.18	0.08	0.02	0	0.02	0.32	0.09	0.05
ZFHX2-AS1	ZFHX2 antisense RNA 1 [Source:HGNC Symbol;Acc:HGNC:52658]	0.284118	-1.81544	0.0118534	0.999689	yes	down	0.12	0.05	0	0.02	0.06	0.31	0.27	0.11	0.37	0.65	0.57	1.02	0.18	0.16	0.14	0.25	0.19	0.08	0.25	0.02
FHIT	fragile histidine triad diadenosine triphosphatase [Source:HGNC Symbol;Acc:HGNC:3701]	0.286135	-1.80523	0.0113082	0.999689	yes	down	0.02	0.05	0.07	0.04	0.01	0.27	0.09	0.17	0.87	0.21	0.38	0.71	0.03	0.16	0.22	0.27	0.04	0.12	0.16	0.02
EIF5B	eukaryotic translation initiation factor 5B [Source:HGNC Symbol;Acc:HGNC:30793]	0.286684	-1.80246	0.00146816	0.999689	yes	down	1.23	0.83	0.35	0.44	0.14	3.5	0.57	1.52	10.24	13.57	5.77	10	4.11	1.54	1.53	0.83	1.78	3.84	0.82	0.85
CTH	cystathionine gamma-lyase [Source:HGNC Symbol;Acc:HGNC:2501]	0.294543	-1.76345	0.0473123	0.999689	yes	down	0.02	0	0	0.01	0	0.04	0	0.01	0.07	0.19	0.14	0.18	0.07	0.02	0.08	0.03	0.18	0.07	0.04	0.02
TRAV21	T cell receptor alpha variable 21 [Source:HGNC Symbol;Acc:HGNC:12118]	0.295103	-1.76071	0.0241617	0.999689	yes	down	2.06	1.11	0	0	0.46	3.07	0	0.14	6.7	19.37	10.11	3.06	0.92	7.98	19.21	4.28	1.27	4.57	3.35	0.53
-	novel transcript, similar to YY1 associated myogenesis RNA 1 YAM1	0.296268	-1.75503	0.0397102	0.999689	yes	down	286.63	343.67	123.51	195.37	121.49	235.93	491.56	529.52	445.59	441.95	46130.2	616.87	930.39	382.42	282.43	548.57	516.85	469.88	106.65	474.09
-	novel transcript, similar to YY1 associated myogenesis RNA 1 YAM1	0.296268	-1.75503	0.0397102	0.999689	yes	down	286.63	343.67	123.51	195.37	121.49	235.93	491.56	529.52	445.59	441.95	46130.2	616.87	930.39	382.42	282.43	548.57	516.85	469.88	106.65	474.09
-	novel transcript, similar to YY1 associated myogenesis RNA 1 YAM1	0.296268	-1.75503	0.0397102	0.999689	yes	down	286.63	343.67	123.51	195.37	121.49	235.93	491.56	529.52	445.59	441.95	46130.2	616.87	930.39	382.42	282.43	548.57	516.85	469.88	106.65	474.09
-	novel transcript	0.298327	-1.74503	0.0133769	0.999689	yes	down	0.11	0.04	0.01	0	0.02	0.14	0.15	0.07	1.16	0.91	0.68	0.4	0.02	0.09	0.2	0.07	0.14	0.2	0.18	0.05
LINC01013	long intergenic non-protein coding RNA 1013 [Source:HGNC Symbol;Acc:HGNC:48987]	0.299136	-1.74113	0.0277053	0.999689	yes	down	0.05	0.04	0.12	0.13	0	0.12	0.23	0.16	1.56	0.49	0.14	0.84	0.12	0.1	0.1	0.08	0.23	0.39	0.08	0.1
ABCC9	ATP binding cassette subfamily C member 9 [Source:HGNC Symbol;Acc:HGNC:60]	0.299212	-1.74076	0.00705948	0.999689	yes	down	0.02	0.01	0	0.01	0	0.04	0.02	0.01	0.08	0.25	0.1	0.06	0.01	0.03	0.01	0	0.06	0.04	0.01	0.01
-	novel transcript, antisense to DNAJC2	0.302942	-1.72289	0.0326255	0.999689	yes	down	0.04	0.04	0	0.02	0	0.21	0.05	0	0.33	0.45	0.61	0.27	0.02	0.06	0.07	0.02	0.31	0.28	0.05	0.03
-	tec	0.304841	-1.71387	0.00986515	0.999689	yes	down	0.11	0.19	0.13	0.12	0	0.44	0.17	0.41	0.69	1.49	1.79	1.17	0.38	0.44	0.05	0.17	1.54	0.76	0.34	0.92
RETN	resistin [Source:HGNC Symbol;Acc:HGNC:20389]	0.305821	-1.70924	0.023469	0.999689	yes	down	1.62	1	3.05	5.34	2.7	3.17	13.9	31.15	8.02	8.38	40.42	1.89	3.22	7.97	35.29	2.92	13.05	16.45	18.83	7.1
-	novel transcript	0.306649	-1.70534	0.0385204	0.999689	yes	down	0.05	0	0	0.01	0	0.12	0.02	0.01	0.11	0.09	0.37	0.08	0.01	0.11	0.04	0.01	0.02	0.25	0.08	0.02
WNT5B	Wnt family member 5B [Source:HGNC Symbol;Acc:HGNC:16265]	0.30802	-1.6989	0.006744	0.999689	yes	down	0.03	0.02	0	0.16	0.06	0.21	0.02	0.04	0.19	0.33	0.62	0.05	0.06	0.47	0.26	0.21	0.5	1.14	0.08	0.11
-	novel transcript	0.308551	-1.69642	0.00673432	0.999689	yes	down	0.03	0.02	0.03	0.02	0	0.14	0.02	0.02	0.09	0.46	0.83	0.12	0.08	0.07	0.18	0.04	0.18	0.27	0.04	0.03
-	novel transcript, antisense to NEDD9	0.309518	-1.69191	0.0150961	0.999689	yes	down	0.05	0	0	0.02	0.01	0.05	0.01	0.02	0.03	0.27	0.77	0.09	0.01	0.06	0.01	0.03	0.11	0.39	0.03	0.15
PARTICL	promoter of MAT2A antisense radiation-induced circulating long non-coding RNA [Source:HGNC Symbol;Acc:HGNC:50886]	0.31317	-1.67498	0.0470383	0.999689	yes	down	0.04	0	0	0	0.03	0.08	0.01	0.02	0.17	0.2	0.33	0.15	0.04	0.03	0.13	0.08	0.35	0.1	0.01	0.04
TTK	TTK protein kinase [Source:HGNC Symbol;Acc:HGNC:12401]	0.316222	-1.66099	0.0449925	0.999689	yes	down	0.02	0.02	0	0	0	0.17	0	0.01	0.06	0.1	0.17	0.03	0	0.09	0.04	0.05	0.07	0.23	0	0.02
CRISP3	cysteine rich secretory protein 3 [Source:HGNC Symbol;Acc:HGNC:16904]	0.316603	-1.65925	0.0425159	0.999689	yes	down	0.23	0.19	0	0.22	0.01	0.2	0.01	0.18	0.32	7.7	0.51	0.59	0.01	0.74	0.32	0.03	1.96	5.24	0.08	0.34
LTF	lactotransferrin [Source:HGNC Symbol;Acc:HGNC:6720]	0.317006	-1.65742	0.0198376	0.999689	yes	down	1.37	3.42	0.61	2.96	0.65	1.01	3.23	3.24	25.22	66	1.84	11.65	1.16	14.78	30.87	1.58	25.03	55.11	0.31	2.68
NPM1P7	nucleophosmin 1 pseudogene 7 [Source:HGNC Symbol;Acc:HGNC:7927]	0.319311	-1.64697	0.0316677	0.999689	yes	down	0.95	0.16	0	0	0.01	2.81	0.08	0.32	2.95	4.73	0.1	2.41	0.15	1.9	0.49	0.32	0.85	2.91	0.47	0.07
TPX2	TPX2 microtubule nucleation factor [Source:HGNC Symbol;Acc:HGNC:1249]	0.321644	-1.63646	0.00186665	0.999689	yes	down	0.06	0.05	0.03	0.06	0	0.38	0.02	0.03	0.84	1.59	0.42	0.16	0.08	0.3	0.12	0.4	0.31	0.45	0.07	0.05
KCNK5	potassium two pore domain channel subfamily K member 5 [Source:HGNC Symbol;Acc:HGNC:6280]	0.323075	-1.63006	0.0414956	0.999689	yes	down	0.01	0	0.01	0	0.01	0.1	0	0.01	0.13	0.06	0.27	0.01	0	0.05	0.07	0.04	0.06	0.06	0.02	0
-	novel transcript	0.324157	-1.62524	0.0141621	0.999689	yes	down	1.85	0.23	0.17	1.92	0.34	3.35	0.62	6.09	2.08	34.36	2.96	4.06	1.38	2.07	0.54	0.75	7.27	5.66	0.9	3.75
RNASE3	ribonuclease A family member 3 [Source:HGNC Symbol;Acc:HGNC:10046]	0.324175	-1.62515	0.00894932	0.999689	yes	down	0.21	0.25	0.07	0.14	0.32	0.33	0.32	1.03	3.14	9.3	1.02	0.56	0.21	2.38	0.35	0.99	3.52	5.79	0.42	0.67
LRRN3	leucine rich repeat neuronal 3 [Source:HGNC Symbol;Acc:HGNC:17200]	0.324326	-1.62449	0.036407	0.999689	yes	down	0.09	0.05	0	0.02	0	0.95	0.01	0.03	0.73	0.13	0.38	0.14	0.01	0.07	0.81	0.11	0.19	0.08	0.04	0
LINC01765	long intergenic non-protein coding RNA 1765 [Source:HGNC Symbol;Acc:HGNC:52555]	0.331671	-1.59217	0.0424458	0.999689	yes	down	0.29	0.13	0	0.19	0.08	1.27	0.03	1.1	0.77	1.77	3.28	0.48	0.13	0.68	0	0.05	3.63	1.71	0.04	0.52
EEF1AKMT1	EEF1A lysine methyltransferase 1 [Source:HGNC Symbol;Acc:HGNC:27351]	0.334329	-1.58066	0.009825	0.999689	yes	down	0.12	0.04	0.16	0.08	0.03	0.5	0.15	0.24	1.65	1.85	0.56	0.71	0.12	0.25	0.08	0.26	0.35	0.46	0.11	0.17
TALAM1	TALAM1 transcript, MALAT1 antisense RNA [Source:HGNC Symbol;Acc:HGNC:54476]	0.337474	-1.56715	0.00618055	0.999689	yes	down	2.69	1.62	0.12	1.32	0.19	2.4	1.3	2.69	5.95	2.89	90.15	8.06	4.13	3.93	2.41	1.21	9.09	9.2	0.84	2.12
-	novel transcript, antisense to ITPRIPL2	0.339558	-1.55827	0.00682893	0.999689	yes	down	0.07	0.14	0.12	0.15	0.01	0.24	0.15	0.36	1.28	3.23	2.12	1.29	0.18	0.71	0.22	0.11	0.48	0.97	0.15	0.2
CDH13-AS2	CDH13 antisense RNA 2 [Source:HGNC Symbol;Acc:HGNC:56243]	0.339593	-1.55812	0.0165547	0.999689	yes	down	0.24	0.16	0.05	0.01	0	0.17	0.18	0.01	2.19	1.87	1.94	0.31	0.18	1	0.01	0.58	0.05	0.51	0.1	0
OPHN1	oligophrenin 1 [Source:HGNC Symbol;Acc:HGNC:8148]	0.343002	-1.54371	0.00249193	0.999689	yes	down	0.31	0.07	0.02	0.29	0.05	0.51	0.04	0.12	0.23	1.16	2.64	0.48	0.18	0.45	0.18	0.12	0.93	0.9	0.21	0.17
-	TEC	0.34696	-1.52716	0.0098416	0.999689	yes	down	2.49	1.04	0.72	1.27	0.19	5.92	1.4	3.54	15.15	25.01	6.25	15.27	2.44	2.05	1.08	1.55	0.99	4.11	1.98	2.44
LINC02884	long intergenic non-protein coding RNA 2884 [Source:HGNC Symbol;Acc:HGNC:54808]	0.351924	-1.50666	0.0114595	0.999689	yes	down	0.04	0.01	0	0.11	0	0.07	0	0.05	0.16	0.78	1.63	0.12	0.01	0.24	0.04	0.15	0.1	0.22	0.02	0.02
FAM111B	FAM111 trypsin like peptidase B [Source:HGNC Symbol;Acc:HGNC:24200]	0.352317	-1.50505	0.0264237	0.999689	yes	down	0.04	0	0.01	0.09	0	0.28	0	0	0.17	0.06	0.15	0.07	0.01	0.15	0.06	0.07	0.03	0.18	0.01	0.03
CHMP4A	charged multivesicular body protein 4A [Source:HGNC Symbol;Acc:HGNC:20274]	0.355464	-1.49222	0.0026053	0.999689	yes	down	5.73	3.34	1.85	3.29	0.94	16.99	2.9	7.18	42.17	85.97	31.46	40.46	9.61	6.48	3.7	5.39	9.11	19.66	5.35	3.1
CCNA2	cyclin A2 [Source:HGNC Symbol;Acc:HGNC:1578]	0.356115	-1.48958	0.0200978	0.999689	yes	down	0.06	0.03	0.01	0.02	0.02	0.43	0	0.01	0.36	0.46	0.12	0.14	0.03	0.23	0.04	0.28	0.17	0.66	0.01	0.09
RTN4IP1	reticulon 4 interacting protein 1 [Source:HGNC Symbol;Acc:HGNC:18647]	0.359096	-1.47756	0.00645406	0.999689	yes	down	0.08	0.05	0.03	0.08	0.01	0.33	0.03	0.07	0.64	0.94	0.49	0.44	0.14	0.17	0.06	0.19	0.16	0.66	0.07	0.1
LCN2	lipocalin 2 [Source:HGNC Symbol;Acc:HGNC:6526]	0.360822	-1.47064	0.0084333	0.999689	yes	down	3.28	5.25	1.9	4.71	1.74	4.62	5.43	7.44	33.94	125.17	7.61	20.54	3.14	17.85	40	4.28	41.57	74.42	2.26	3.89
-	novel transcript	0.360852	-1.47052	0.0178018	0.999689	yes	down	3.66	1.51	1.18	1.74	1.38	3.9	4.15	12.43	1.75	64.82	27.95	0.99	5.54	8.33	3.16	2.23	13.28	16.79	3.35	3.84
HNRNPA1L3	heterogeneous nuclear ribonucleoprotein A1 like 3 [Source:HGNC Symbol;Acc:HGNC:48778]	0.361564	-1.46768	0.010682	0.999689	yes	down	0.16	0.03	0.03	0.08	0.02	0.22	0.11	0.07	0.72	0.86	0.4	0.7	0.18	0.17	0.21	0.16	0.2	0.27	0.18	0.08
KRT18	keratin 18 [Source:HGNC Symbol;Acc:HGNC:6430]	0.36815	-1.44163	0.0174532	0.999689	yes	down	0.15	0.06	0.01	0.03	0.07	0.38	0.04	0.1	0.86	0.78	1.44	0.8	0.21	0.05	0.46	0.16	0.47	0.24	0.26	0.04
-	novel transcript	0.368463	-1.44041	0.0476947	0.999689	yes	down	0.34	0.05	0.1	0.16	0.05	0.83	0.27	0.17	2.34	2.22	1.14	1.5	0.56	0.29	0.34	0.17	0.53	0.47	0.1	0.15
HMGB3	high mobility group box 3 [Source:HGNC Symbol;Acc:HGNC:5004]	0.369994	-1.43443	0.0140583	0.999689	yes	down	0.06	0.03	0	0.04	0	0.68	0.01	0.14	1.24	3.81	1.19	0.32	0.04	0.12	0.02	0.15	0.16	0.32	0.06	0.03
PBDC1	polysaccharide biosynthesis domain containing 1 [Source:HGNC Symbol;Acc:HGNC:28790]	0.376427	-1.40956	0.00566311	0.999689	yes	down	1.59	0.69	0.4	0.43	0.16	4.12	0.49	1.15	8.72	12.46	7.38	9.35	1.69	2.13	0.63	0.68	2.2	5.62	0.59	0.76
CCNB1	cyclin B1 [Source:HGNC Symbol;Acc:HGNC:1579]	0.378409	-1.40198	0.00919908	0.999689	yes	down	0.1	0.07	0.03	0.11	0.02	0.56	0.08	0.11	0.96	1.42	1.45	0.6	0.02	0.29	0.15	0.43	0.35	1.34	0.14	0.2
MALAT1	metastasis associated lung adenocarcinoma transcript 1 [Source:HGNC Symbol;Acc:HGNC:29665]	0.378744	-1.4007	0.00908549	0.999689	yes	down	51.02	36.96	3.32	20.64	4.95	50.75	14.13	26.38	57.08	113.33	954.59	66.13	53.89	71.12	51.01	21.13	144.86	148.9	16.55	28.77
-	novel transcript	0.379482	-1.3979	0.00513293	0.999689	yes	down	0.21	0.13	0.08	0.07	0	0.78	0.07	0.07	1.37	2.34	1.21	0.83	0.18	0.35	0.22	0.14	0.55	1.27	0.37	0.18
-	novel transcript	0.381046	-1.39196	0.015027	0.999689	yes	down	0.77	0.07	0.01	0.07	0	1.77	0.11	0.31	1.02	5.14	1.8	0.45	0.14	0.8	0.39	0.1	1.35	2.08	0.21	0.21
LYSMD1	LysM domain containing 1 [Source:HGNC Symbol;Acc:HGNC:32070]	0.386283	-1.37227	0.0309005	0.999689	yes	down	0.22	0.09	0.06	0.12	0.01	0.52	0.1	0.23	0.67	3.22	1.19	0.12	0.4	0.15	0.13	0.06	0.36	0.33	0.06	0.18
-	novel transcript	0.386657	-1.37087	0.0333059	0.999689	yes	down	34.32	13.08	7.83	59.13	6.34	97.76	25.43	106.28	49.24	946.35	95.19	95.47	29.06	41.3	10.42	11.67	151.73	86.73	14.84	86.42
-	novel transcript	0.38741	-1.36807	0.020693	0.999689	yes	down	0.11	0.06	0	0.02	0	0.15	0.03	0.14	0.21	0.89	0.47	0.2	0.04	0.2	0.1	0.03	0.26	0.31	0.04	0.04
CCDC34	coiled-coil domain containing 34 [Source:HGNC Symbol;Acc:HGNC:25079]	0.388587	-1.36369	0.0483836	0.999689	yes	down	0.26	0.09	0.09	0.2	0.03	0.7	0.03	0.48	1.14	4.45	0.39	1.71	0.63	0.15	0.16	0.17	0.3	0.39	0.1	0.37
MAST3-AS1	MAST3 antisense RNA 1 [Source:HGNC Symbol;Acc:HGNC:55276]	0.393691	-1.34486	0.0498028	0.999689	yes	down	2.27	1.11	1.52	3.49	0.65	3.66	5.27	8.7	16.51	38.73	3.38	10.86	2	2.12	2.07	0.96	7.18	7.15	1.27	3.22
FAM161B	FAM161 centrosomal protein B [Source:HGNC Symbol;Acc:HGNC:19854]	0.393875	-1.34419	0.0121736	0.999689	yes	down	0.14	0.07	0.09	0.14	0.05	0.33	0.5	0.54	0.23	0.29	0.93	2.41	0.3	0.18	0.15	0.08	0.15	0.35	0.17	0.4
CIR1	corepressor interacting with RBPJ, CIR1 [Source:HGNC Symbol;Acc:HGNC:24217]	0.394903	-1.34043	0.0140751	0.999689	yes	down	8.99	2.51	0.85	3.01	0.5	21.29	1.02	9.01	11.84	56.85	34.18	19.35	7.72	6.8	1.52	1.54	22	21.77	1.76	9.87
TMEM255B	transmembrane protein 255B [Source:HGNC Symbol;Acc:HGNC:28297]	0.39557	-1.338	0.0477818	0.999689	yes	down	0.03	0.05	0.04	0.04	0.01	0.03	0.15	0.05	0.04	0.35	0.2	0.46	0.08	0.28	0.03	0.02	0.18	0.19	0.08	0.03
LYSMD4	LysM domain containing 4 [Source:HGNC Symbol;Acc:HGNC:26571]	0.396372	-1.33507	0.0184389	0.999689	yes	down	0.13	0.14	0.04	0.07	0.03	0.47	0.11	0.56	0.63	2.12	0.94	0.67	0.14	0.17	0.22	0.08	0.18	0.38	0.11	0.03
TYMS	thymidylate synthetase [Source:HGNC Symbol;Acc:HGNC:12441]	0.396503	-1.3346	0.0191661	0.999689	yes	down	0.4	0.19	0.08	0.4	0.05	1.53	0.21	0.23	3.35	5.91	1.49	1.3	0.2	0.87	0.2	1.92	0.32	2.42	0.15	0.17
-	novel transcript, antisense RAB8A	0.396666	-1.334	0.039837	0.999689	yes	down	1.82	1.4	0.67	0.92	0.18	4.75	1.82	4.15	12.3	15.11	3.11	9.08	3.09	0.84	1.01	1.07	0.62	2.28	0.56	1.75
CFAP45	cilia and flagella associated protein 45 [Source:HGNC Symbol;Acc:HGNC:17229]	0.397709	-1.33022	0.0371106	0.999689	yes	down	0.52	0.09	0.01	0.75	0.14	1.31	0.3	1.73	1.2	1.28	3.84	0.92	0.25	0.96	0.16	0.05	1.94	1.15	0.14	0.5
PRXL2A	peroxiredoxin like 2A [Source:HGNC Symbol;Acc:HGNC:28651]	0.400623	-1.31968	0.0160226	0.999689	yes	down	0.03	0.02	0.01	0.04	0	0.36	0.02	0.09	0.54	0.34	0.71	0.33	0.09	0.04	0.11	0.06	0.2	0.36	0.01	0.02
-	proteasome (prosome, macropain) 26S subunit, ATPase, 5 (PSMC5) pseudogene	0.402425	-1.31321	0.0153013	0.999689	yes	down	0.29	0.1	0.03	0.19	0	0.92	0.01	0.37	1.43	1.82	1.82	1.12	0.11	0.41	0.18	0.08	0.99	1.09	0.22	0.09
SLAMF8	SLAM family member 8 [Source:HGNC Symbol;Acc:HGNC:21391]	0.407453	-1.29529	0.0194119	0.999689	yes	down	0.08	0.07	0.09	0.07	0	0.3	0.03	0.02	1.33	0.73	0.79	0.53	0.06	0.23	0.21	0.26	0.29	0.73	0.09	0.02
SHISA9	shisa family member 9 [Source:HGNC Symbol;Acc:HGNC:37231]	0.408727	-1.29079	0.0194264	0.999689	yes	down	0.1	0.05	0.01	0.04	0	0.13	0.01	0.1	0.18	0.76	0.59	0.26	0.16	0.11	0.05	0.05	0.15	0.25	0.04	0.09
-	novel protein	0.408825	-1.29045	0.0292065	0.999689	yes	down	1.36	0.5	0.73	0.61	0	3.95	0.08	0.8	7.24	9.72	3.91	8.06	1.6	1.59	1.25	1.63	3.06	4.29	0.25	1.72
ZNF485	zinc finger protein 485 [Source:HGNC Symbol;Acc:HGNC:23440]	0.409058	-1.28962	0.0315492	0.999689	yes	down	0.18	0.03	0.01	0	0	0.3	0.01	0.02	0.39	0.22	0.65	0.19	0.02	0.12	0.08	0.03	0.17	0.47	0.09	0.06
TNFAIP6	TNF alpha induced protein 6 [Source:HGNC Symbol;Acc:HGNC:11898]	0.412098	-1.27894	0.0391485	0.999689	yes	down	3.3	0.94	0.57	1.93	0.2	5.13	0.19	1.16	1.95	11.66	9.8	3.95	0.8	4.09	0.16	2.57	30.06	24.56	1.29	5.56
-	TEC	0.412337	-1.2781	0.00513272	0.999689	yes	down	0.92	0.44	0.17	0.27	0.18	1.77	0.26	0.63	5.14	9.71	2.38	3.82	0.86	0.99	0.98	0.56	2.01	3.24	0.54	0.82
ANP32B	acidic nuclear phosphoprotein 32 family member B [Source:HGNC Symbol;Acc:HGNC:16677]	0.414842	-1.26937	0.0197432	0.999689	yes	down	11.61	12.51	5.21	8.37	3.18	32.29	11.56	22.45	73.44	112.83	40.26	95.05	32.93	20.11	9.39	10	18.66	29.95	10.32	14.77
TARP	TCR gamma alternate reading frame protein [Source:NCBI gene (formerly Entrezgene);Acc:445347]	0.418093	-1.25811	0.0308266	0.999689	yes	down	0.98	0.65	0.6	0.5	0.51	5.74	0.6	0.87	32.09	6.42	9.92	5.36	0.77	1.28	1.01	0.76	4.2	4.43	1.05	0.24
TPRG1	tumor protein p63 regulated 1 [Source:HGNC Symbol;Acc:HGNC:24759]	0.418663	-1.25614	0.0376991	0.999689	yes	down	0.37	0.12	0.2	0.33	0.05	1.51	0	0.35	2.03	1.81	4.51	2.41	0.08	0.68	0.14	0.18	2.04	5.38	0.84	0.02
-	novel transcript	0.419931	-1.25177	0.049194	0.999689	yes	down	0.24	0.11	0.04	0.1	0	0.3	0.03	0.08	1.58	1.82	1.05	1.17	0.05	0.54	0.26	0.06	0.23	0.84	0.21	0.09
NSUN5P2	NSUN5 pseudogene 2 [Source:HGNC Symbol;Acc:HGNC:16609]	0.427119	-1.22729	0.031077	0.999689	yes	down	0.34	0.14	0.18	0.15	0.1	0.7	0.29	0.56	2.9	3.41	0.72	1.55	0.3	0.33	0.39	0.36	0.4	0.66	0.2	0.1
AIF1	allograft inflammatory factor 1 [Source:HGNC Symbol;Acc:HGNC:352]	0.428062	-1.22411	0.0109325	0.999689	yes	down	73.25	22.35	25.2	60.92	16.6	136.87	32.52	114.57	181.54	964.65	266.61	289.74	87.25	85.37	38.74	56.59	201.76	241.32	43.84	119.28
MYH11	myosin heavy chain 11 [Source:HGNC Symbol;Acc:HGNC:7569]	0.431826	-1.21148	0.0331812	0.999689	yes	down	0.01	0.03	0.01	0.03	0.01	0.27	0.01	0.06	0.07	0.12	0.67	0.09	0.06	0.05	0.02	0.03	0.2	0.12	0.02	0.03
-	TEC	0.432402	-1.20955	0.0361606	0.999689	yes	down	0.08	0.04	0.01	0.02	0.03	0.2	0.01	0.02	0.23	1.13	0.57	0.34	0.03	0.09	0.21	0.05	0.32	0.74	0.15	0.04
CFDP1	craniofacial development protein 1 [Source:HGNC Symbol;Acc:HGNC:1873]	0.432675	-1.20864	0.00950149	0.999689	yes	down	2.03	1.95	0.53	1.28	0.48	6.68	1.01	2.69	10.99	27.91	13.51	11.62	2.93	3.26	1.52	1.4	5.46	10.62	1.3	1.74
ACCS	1-aminocyclopropane-1-carboxylate synthase homolog (inactive) [Source:HGNC Symbol;Acc:HGNC:23989]	0.433529	-1.2058	0.0359143	0.999689	yes	down	0.26	0.9	0.1	0.76	0.03	0.54	0.56	0.16	1.48	2.38	4.4	0.16	0.17	0.79	1.04	1.07	0.92	3.91	1.03	0.23
LGALSL	galectin like [Source:HGNC Symbol;Acc:HGNC:25012]	0.434197	-1.20358	0.00915441	0.999689	yes	down	0.48	0.41	0.2	0.5	0.06	1.82	0.34	1.19	1.35	6.3	2.36	1.48	0.17	1.12	0.36	0.56	2.61	4.06	0.2	1.08
SCAT8	S-phase cancer associated transcript 8 [Source:HGNC Symbol;Acc:HGNC:40967]	0.434545	-1.20242	0.0319037	0.999689	yes	down	0.64	0.05	0.05	0.35	0	2.13	0.09	0.49	0.55	3.48	2.33	0.38	0.26	0.55	0.1	0.17	2.1	2.03	0.19	0.51
FRG1	FSHD region gene 1 [Source:HGNC Symbol;Acc:HGNC:3954]	0.435059	-1.20072	0.008047	0.999689	yes	down	3.61	2.15	0.69	2.24	0.44	11.56	0.84	3.41	13.32	38.06	18.57	18.35	3.31	4.43	1.26	2.49	9.66	12.12	2.32	3.63
-	novel transcript, antisense to ZSCAN2	0.43567	-1.19869	0.0480981	0.999689	yes	down	0.11	0.05	0.05	0.07	0	0.16	0.06	0.1	0.81	1.02	0.32	0.39	0.06	0.11	0.12	0.23	0.23	0.32	0.09	0.11
ING2	inhibitor of growth family member 2 [Source:HGNC Symbol;Acc:HGNC:6063]	0.437496	-1.19266	0.00913435	0.999689	yes	down	0.44	0.2	0.08	0.13	0.04	1.02	0.11	0.24	0.88	4.48	2.28	0.87	0.1	0.75	0.24	0.34	1.12	1.6	0.16	0.3
BCL10-AS1	BCL10 antisense RNA 1 [Source:HGNC Symbol;Acc:HGNC:55868]	0.440005	-1.18441	0.00526393	0.999689	yes	down	0.06	0.07	0.03	0.13	0.01	0.28	0.05	0.14	0.29	0.98	1.94	0.23	0.12	0.18	0.12	0.06	0.45	0.59	0.16	0.09
USP10	ubiquitin specific peptidase 10 [Source:HGNC Symbol;Acc:HGNC:12608]	0.44187	-1.17831	0.0184953	0.999689	yes	down	7.09	4.01	1.96	9.29	1.5	40.92	1.21	9.39	7.81	49.84	30.57	5.31	2.49	14.31	3.31	4.11	29.54	33.22	5.18	25.92
KCNK6	potassium two pore domain channel subfamily K member 6 [Source:HGNC Symbol;Acc:HGNC:6281]	0.443016	-1.17457	0.00981122	0.999689	yes	down	0.45	0.23	0.18	0.21	0.11	1.18	0.27	0.49	1.89	3.75	2.83	1.54	1.05	0.66	0.31	0.46	0.76	1.36	0.33	0.22
-	novel transcript	0.445683	-1.16591	0.0455304	0.999689	yes	down	0.22	0.19	0.04	0.17	0.17	0.55	0.09	0.32	2.15	2.37	2.4	1.94	0.25	0.19	0.55	0.38	0.5	1.11	0.34	0.42
CLEC2B	C-type lectin domain family 2 member B [Source:HGNC Symbol;Acc:HGNC:2053]	0.445898	-1.16521	0.0207985	0.999689	yes	down	13.36	4.24	2.14	7.46	1.22	37.04	1.91	15.11	19.74	132.79	46.82	32.15	8.65	10.98	2.66	4.58	35.99	45.28	3.39	13.87
-	novel transcript, sense intronic to TMCC1	0.445982	-1.16494	0.024851	0.999689	yes	down	4.71	0.75	0.28	1.92	0.34	11.43	0.47	4.31	4.21	39.18	16.28	5.36	1.8	4.24	0.83	0.96	10.92	14.86	0.95	3.16
-	novel transcript, overlapping to ARPC2 and GPBAR1	0.446656	-1.16277	0.0183607	0.999689	yes	down	0.3	0.15	0.02	0.31	0.03	1.53	0.06	0.34	1.1	3.39	1.36	1.05	0.15	0.38	0.17	0.09	0.92	1.41	0.23	0.42
CBWD6	COBW domain containing 6 [Source:HGNC Symbol;Acc:HGNC:31978]	0.447046	-1.16151	0.036025	0.999689	yes	down	0.3	0.02	0.1	0.28	0.02	1.17	0.21	0.24	0.47	5.08	1.51	0.6	0.02	0.94	0.41	0.2	2.17	3.6	0.38	0.07
-	novel transcript	0.44753	-1.15994	0.0345937	0.999689	yes	down	1	0.11	0.22	0.75	0.52	1.46	0.76	2.37	3.67	13.02	3.97	3.01	0.91	0.89	1.31	0.38	5.3	2.95	0.55	0.9
FXN	frataxin [Source:HGNC Symbol;Acc:HGNC:3951]	0.448086	-1.15815	0.000913785	0.999689	yes	down	0.09	0.09	0.29	0.42	0.03	2.11	0.27	0.24	4.4	2.56	2.6	1.96	0.29	0.69	0.68	0.11	0.45	1.57	0.23	0.14
XRRA1	X-ray radiation resistance associated 1 [Source:HGNC Symbol;Acc:HGNC:18868]	0.448815	-1.15581	0.00558298	0.999689	yes	down	0.5	0.32	0.18	0.23	0.12	1.28	0.23	0.29	2.09	4.44	2.47	1.18	0.25	0.79	0.67	0.73	1.96	1.85	0.4	0.28
KLHL33	kelch like family member 33 [Source:HGNC Symbol;Acc:HGNC:31952]	0.450822	-1.14937	0.0414933	0.999689	yes	down	0.05	0.02	0.01	0.02	0	0.12	0.01	0.03	0.05	0.44	0.36	0.09	0.05	0.1	0.03	0.01	0.11	0.19	0.01	0.03
ZNF561-AS1	ZNF561 antisense RNA 1 (head to head) [Source:HGNC Symbol;Acc:HGNC:27613]	0.450917	-1.14907	0.0268467	0.999689	yes	down	0.16	0.13	0.13	0.18	0.11	0.34	0.06	0.13	1.37	2.35	2.79	1.09	0.48	0.33	0.04	0.09	0.38	0.96	0.15	0.17
SPAG5	sperm associated antigen 5 [Source:HGNC Symbol;Acc:HGNC:13452]	0.452591	-1.14372	0.0133821	0.999689	yes	down	0.09	0.05	0.02	0.12	0.09	0.46	0.11	0.07	0.75	0.78	0.66	0.44	0.06	0.56	0.3	0.47	0.13	0.94	0.38	0.03
STMN1	stathmin 1 [Source:HGNC Symbol;Acc:HGNC:6510]	0.45289	-1.14277	0.0142038	0.999689	yes	down	2.34	1.03	0.76	1.09	0.29	9.57	0.46	0.73	22.47	32.71	6.85	8.23	0.72	2.98	2.41	4.77	3.11	7.34	1.14	1.26
CALD1	caldesmon 1 [Source:HGNC Symbol;Acc:HGNC:1441]	0.452918	-1.14268	0.0116496	0.999689	yes	down	0.2	0.08	0.02	0.08	0	0.36	0.03	0.08	0.34	0.81	1.24	0.09	0.14	0.5	0.13	0.4	0.57	0.39	0.04	0.17
C2	complement C2 [Source:HGNC Symbol;Acc:HGNC:1248]	0.455543	-1.13434	0.0432845	0.999689	yes	down	0.09	0.04	0.22	0.14	0.08	0.31	0.1	0.24	1.19	0.58	2.55	0.68	0.21	0.54	0.09	1.44	0.95	0.85	0.21	0.06
SARNP	SAP domain containing ribonucleoprotein [Source:HGNC Symbol;Acc:HGNC:24432]	0.456095	-1.13259	0.0138476	0.999689	yes	down	7.75	3.26	1.94	2.78	1.03	16.18	1.85	6.49	25.4	81.14	27.93	31.26	7.49	7.94	1.79	3.6	16.15	23.38	3.3	4.91
PHF14	PHD finger protein 14 [Source:HGNC Symbol;Acc:HGNC:22203]	0.456425	-1.13155	0.0196555	0.999689	yes	down	0.67	0.64	0.17	0.26	0.03	2.28	0.31	0.63	4.03	4.97	3.43	2.97	0.68	0.89	0.38	0.29	1.02	1.86	0.27	0.22
TSBP1-AS1	TSBP1 and BTNL2 antisense RNA 1 [Source:HGNC Symbol;Acc:HGNC:39756]	0.457007	-1.12971	0.0361767	0.999689	yes	down	0.16	0.1	0.01	0.12	0.03	0.28	0.07	0.09	0.2	1.17	1.31	0.35	0.24	0.18	0.2	0.02	0.45	0.6	0.07	0.12
STAP1	signal transducing adaptor family member 1 [Source:HGNC Symbol;Acc:HGNC:24133]	0.457874	-1.12698	0.016417	0.999689	yes	down	0.33	0.14	0.03	0.05	0.05	1.33	0.07	0.18	1.17	0.79	1.5	0.77	0.09	0.54	0.16	0.12	0.37	1.54	0.15	0.18
RP9	RP9 pre-mRNA splicing factor [Source:HGNC Symbol;Acc:HGNC:10288]	0.460319	-1.1193	0.0416748	0.999689	yes	down	0.56	0.44	0.3	0.37	0.04	1.51	0.39	0.6	3.17	4.02	2.45	3.48	1.08	0.67	0.48	0.53	0.5	1.37	0.38	0.48
SNRPD1	small nuclear ribonucleoprotein D1 polypeptide [Source:HGNC Symbol;Acc:HGNC:11158]	0.4628	-1.11154	0.0127336	0.999689	yes	down	0.28	0.17	0.25	0.21	0.1	1.2	0.18	0.3	2.27	4.31	5.43	2.38	0.52	0.42	0.3	0.54	0.54	1.13	0.27	0.15
CLYBL	citramalyl-CoA lyase [Source:HGNC Symbol;Acc:HGNC:18355]	0.462941	-1.1111	0.010592	0.999689	yes	down	0.12	0.02	0.11	0.21	0.05	0.97	0.1	0.37	0.85	1.19	1.49	1.21	0.18	0.3	0.23	0.32	0.8	0.74	0.28	0.07
-	novel transcript	0.463788	-1.10846	0.0454933	0.999689	yes	down	0.25	0.07	0.05	0.2	0.05	0.41	0.15	0.29	1.38	3.84	0.88	0.78	0.12	0.24	0.13	0.12	0.52	0.53	0.08	0.14
ORC6	origin recognition complex subunit 6 [Source:HGNC Symbol;Acc:HGNC:17151]	0.465916	-1.10186	0.0244498	0.999689	yes	down	0.35	0.1	0.31	0.26	0.06	1.63	0.23	0.61	1.37	6.18	4.27	0.82	0.27	0.21	0.24	0.35	0.9	1.04	0.33	0.28
PSMC1	proteasome 26S subunit, ATPase 1 [Source:HGNC Symbol;Acc:HGNC:9547]	0.467869	-1.09582	0.0132928	0.999689	yes	down	1.82	0.95	0.48	3.51	0.25	19.24	1.83	5.84	18.31	67.26	35.83	19.14	2.53	2.3	1	1.38	18.67	27.56	1.15	5.88
PLGLB1	plasminogen like B1 [Source:HGNC Symbol;Acc:HGNC:9072]	0.468735	-1.09316	0.0395227	0.999689	yes	down	0.08	0.03	0.04	0.2	0.06	0.66	0.12	0.15	0.3	0.94	1.91	0.93	0.17	0.21	0.07	0.01	0.68	0.46	0.06	0.04
RWDD1	RWD domain containing 1 [Source:HGNC Symbol;Acc:HGNC:20993]	0.469929	-1.08949	0.0301005	0.999689	yes	down	1.37	0.92	0.4	0.75	0.17	5.07	0.53	1.88	7.54	17.4	6.73	12.65	2.19	1.63	0.55	0.84	2.17	4.66	0.39	1.29
SEC62	SEC62 homolog, preprotein translocation factor [Source:HGNC Symbol;Acc:HGNC:11846]	0.475945	-1.07113	0.0429229	0.999689	yes	down	4.67	4.6	3	6.22	3.51	19.18	4.83	20.67	17.37	130.17	20.56	37.35	49.17	4.9	1.07	4.82	13.19	17.36	3.41	8.23
GSTM3	glutathione S-transferase mu 3 [Source:HGNC Symbol;Acc:HGNC:4635]	0.478258	-1.06414	0.0350522	0.999689	yes	down	0.09	0.01	0.09	0.08	0	0.6	0.09	0.04	0.48	0.71	1.32	0.2	0.1	0.17	0.19	0.14	0.05	0.17	0.3	0.15
SNRNP35	small nuclear ribonucleoprotein U11/U12 subunit 35 [Source:HGNC Symbol;Acc:HGNC:30852]	0.478656	-1.06294	0.0106969	0.999689	yes	down	2.12	0.77	0.93	1.63	0.47	3.93	1.08	3.12	9.61	27.83	9.27	12.16	2	2.31	1.91	1.59	4.11	7.39	1.09	2.1
ST8SIA1	ST8 alpha-N-acetyl-neuraminide alpha-2,8-sialyltransferase 1 [Source:HGNC Symbol;Acc:HGNC:10869]	0.478731	-1.06271	0.0307819	0.999689	yes	down	0.37	0.13	0	0.73	0.06	0.8	1.17	1.73	0.27	2.03	2.04	0.49	0.13	0.03	0.18	0.08	0.13	0.41	0.07	0.51
GBP2	guanylate binding protein 2 [Source:HGNC Symbol;Acc:HGNC:4183]	0.478848	-1.06236	0.00940597	0.999689	yes	down	20.17	5.45	5.66	12.46	1.65	67.54	10.56	37.19	74.28	546.59	126.28	141.02	30.89	24.94	6.2	8.78	42.49	83.7	8.08	30.54
MTIF3	mitochondrial translational initiation factor 3 [Source:HGNC Symbol;Acc:HGNC:29788]	0.479326	-1.06092	0.0342906	0.999689	yes	down	7.21	5.19	0.67	3.32	0.28	11.73	0.64	5.26	14.99	31.85	21.98	16.31	4.82	5.03	1.07	1.72	12.58	21.43	1.71	6.71
RNASE2	ribonuclease A family member 2 [Source:HGNC Symbol;Acc:HGNC:10045]	0.480004	-1.05888	0.0246153	0.999689	yes	down	2.32	2.62	1.68	3.74	0.51	5.68	2.17	6.3	9.73	67.9	23.94	7.96	2.15	7.38	3.11	4.24	8.66	13.12	1.84	4.46
LSM3	LSM3 homolog, U6 small nuclear RNA and mRNA degradation associated [Source:HGNC Symbol;Acc:HGNC:17874]	0.48071	-1.05676	0.00566554	0.999689	yes	down	0.81	0.25	0.3	0.44	0.12	2.15	0.19	0.69	2.48	7.96	3.45	2.98	0.62	0.67	0.59	0.96	1.91	2.97	0.47	0.49
HMGB1P6	high mobility group box 1 pseudogene 6 [Source:HGNC Symbol;Acc:HGNC:4998]	0.482465	-1.0515	0.0458917	0.999689	yes	down	5.2	2.36	0.72	3.55	0.44	15.38	0.53	4.38	11.72	50.69	31.42	13.43	3.27	5.86	0.34	2.63	18.55	17.78	1.02	5.31
GTSF1	gametocyte specific factor 1 [Source:HGNC Symbol;Acc:HGNC:26565]	0.483443	-1.04858	0.0465492	0.999689	yes	down	0.34	0.21	0.23	0.25	0	1.82	0.1	0.35	2.49	1.89	1.07	0.6	0.55	0.41	0.66	0.45	0.61	1.35	0.44	0.41
GPATCH4	G-patch domain containing 4 (gene/pseudogene) [Source:HGNC Symbol;Acc:HGNC:25982]	0.483802	-1.04751	0.0253455	0.999689	yes	down	0.57	0.3	0.23	0.65	0.06	1.38	0.17	0.34	3.55	1.78	3.43	2.37	0.65	0.53	0.44	0.19	0.78	2.31	0.4	0.26
ICA1	islet cell autoantigen 1 [Source:HGNC Symbol;Acc:HGNC:5343]	0.484415	-1.04568	0.0371299	0.999689	yes	down	0.13	0	0.04	0.08	0.01	0.31	0.11	0.65	1.12	0.77	0.64	0.2	0.06	0.22	0.05	0.08	0.49	0.54	0.09	0.1
ZNF829	zinc finger protein 829 [Source:HGNC Symbol;Acc:HGNC:34032]	0.484604	-1.04512	0.0295639	0.999689	yes	down	0.04	0.01	0.01	0.02	0	0.16	0.01	0.02	0.09	0.1	0.36	0.07	0.02	0.09	0.02	0.02	0.09	0.19	0.01	0.02
DNTTIP2	deoxynucleotidyltransferase terminal interacting protein 2 [Source:HGNC Symbol;Acc:HGNC:24013]	0.48749	-1.03656	0.0280514	0.999689	yes	down	0.84	0.34	0.07	0.46	0.06	3.39	0.25	2.16	5.63	16.58	7.25	10.72	1.22	1.49	0.31	0.13	3.36	4.67	0.33	0.98
DNAJC7	DnaJ heat shock protein family (Hsp40) member C7 [Source:HGNC Symbol;Acc:HGNC:12392]	0.487983	-1.0351	0.011625	0.999689	yes	down	4.42	1.89	1.73	2.63	1	11.29	1.84	4.26	25.63	40.08	20.21	19.86	5.15	5.74	2.72	2.59	8.48	13.81	2.48	3.17
ERGIC2	ERGIC and golgi 2 [Source:HGNC Symbol;Acc:HGNC:30208]	0.488747	-1.03284	0.0276221	0.999689	yes	down	1.08	0.37	0.08	0.48	0.03	3.93	0.09	2.3	2.73	22.05	6.49	4.03	1.16	0.99	0.21	0.62	3.8	4.56	0.36	1.12
DONSON	DNA replication fork stabilization factor DONSON [Source:HGNC Symbol;Acc:HGNC:2993]	0.489205	-1.03149	0.021729	0.999689	yes	down	0.39	0.26	0.02	0.14	0.01	0.55	0.01	0.13	0.74	1.73	1.03	0.82	0.15	0.37	0.22	0.18	0.5	0.52	0.17	0.16
-	novel transcript	0.489574	-1.0304	0.00962676	0.999689	yes	down	1.79	0.75	0.9	1.82	0.33	8.02	1.07	2.96	6.78	23.49	12.86	3.75	1.02	6.35	0.83	4.57	5.67	4.16	1.33	1.62
RTRAF	RNA transcription, translation and transport factor [Source:HGNC Symbol;Acc:HGNC:23169]	0.491508	-1.02471	0.00927702	0.999689	yes	down	1.43	0.49	1.29	0.9	0.46	6.78	0.98	5.03	19.46	51.96	33.11	19.47	3.24	1.02	0.5	1.38	3.81	8.91	1.26	1.38
DNAJC1	DnaJ heat shock protein family (Hsp40) member C1 [Source:HGNC Symbol;Acc:HGNC:20090]	0.492165	-1.02279	0.0171199	0.999689	yes	down	0.87	0.53	0.37	1.33	0.09	3.57	0.17	0.92	3.4	4.8	5.24	4.14	2.01	1.31	0.29	0.44	1.79	4.42	0.47	0.53
TIMM8A	translocase of inner mitochondrial membrane 8A [Source:HGNC Symbol;Acc:HGNC:11817]	0.495807	-1.01215	0.0175757	0.999689	yes	down	0.13	0.09	0.05	0.1	0.03	0.46	0.02	0.09	0.36	0.53	0.98	0.46	0.14	0.38	0.17	0.14	0.28	1.09	0.18	0.04
PRR11	proline rich 11 [Source:HGNC Symbol;Acc:HGNC:25619]	0.496847	-1.00913	0.0263491	0.999689	yes	down	0.1	0.06	0.03	0.04	0.01	0.45	0.01	0.04	0.48	1.11	1.25	0.23	0.05	0.21	0.03	0.04	0.18	0.61	0.08	0.04
IL10RB-DT	IL10RB divergent transcript [Source:HGNC Symbol;Acc:HGNC:44303]	0.498346	-1.00478	0.0164099	0.999689	yes	down	1	0.38	0.23	1.24	0.22	3.35	0.45	1.27	4.1	11.62	4	3.44	0.92	1.24	0.6	0.54	4.45	3.61	0.8	0.95

## Sheet: PHN-specific
Gene id	Gene name	Gene description	GO id	GO term	GO description	KO id	KO name	KEGG pathway id	KEGG pathway description	PHN_7	PHN_8	PHN_2	PHN_3	PHN_4	HZ_4	HZ_5	HZ_6	HZ_7	HZ_8	HZ_9	HZ_10	HZ_1	HZ_11	HZ_12	HZ_13	HZ_14	HZ_15	HZ_2	HZ_3
ENSG00000070182	SPTB	spectrin beta, erythrocytic [Source:HGNC Symbol;Acc:HGNC:11274]	GO:0005794;; GO:0005200;; GO:0006888;; GO:0015629;; GO:0009986;; GO:0000165;; GO:0051015;; GO:0003779;; GO:0032991;; GO:0008091;; GO:0007411;; GO:0051693;; GO:0031235;; GO:0005829;; GO:0030506;; GO:0014731	cellular_component;;molecular_function;;biological_process;;cellular_component;;cellular_component;;biological_process;;molecular_function;;molecular_function;;cellular_component;;cellular_component;;biological_process;;biological_process;;cellular_component;;cellular_component;;molecular_function;;cellular_component	Golgi apparatus;;structural constituent of cytoskeleton;;ER to Golgi vesicle-mediated transport;;actin cytoskeleton;;cell surface;;MAPK cascade;;actin filament binding;;actin binding;;macromolecular complex;;spectrin;;axon guidance;;actin filament capping;;intrinsic component of the cytoplasmic side of the plasma membrane;;cytosol;;ankyrin binding;;spectrin-associated cytoskeleton	K06115	SPTB	------	------	0.28	3.89	0.43	0.96	0.67	1.06	0.91	0.44	0.36	1.16	0.94	0.83	0.71	2.15	0.58	0.62	0.83	0.74	0.99	0.75
ENSG00000202363	SNORA62	small nucleolar RNA, H/ACA box 62 [Source:HGNC Symbol;Acc:HGNC:10107]	GO:0006396;; GO:0005730	biological_process;;cellular_component	RNA processing;;nucleolus	------	------	------	------	9.06	0	0	0	0	0	0	0	0	0	0	0	0	0	0	0	0	0	0	0
ENSG00000241069	-	ribosomal protein L39 (RPL39) pseudogene	GO:0003735;; GO:1990904;; GO:0006412;; GO:0005840	molecular_function;;cellular_component;;biological_process;;cellular_component	structural constituent of ribosome;;ribonucleoprotein complex;;translation;;ribosome	------	------	------	------	0	9.98	0	0	0	0	0	0	0	0	0	0	0	0	0	0	0	0	0	0
ENSG00000247121	-	novel transcript, antisense to LNPEP and ERAP2	------	------	------	------	------	------	------	2.39	0.02	3.12	0.15	0.07	0.03	0.09	0.5	0.86	0.68	0.08	0.01	0.18	0.11	0.09	0.02	0.32	0.57	0.13	0.05
ENSG00000249141	-	novel protein	GO:0033897;; GO:0006401;; GO:0005576;; GO:0004521;; GO:0003723	molecular_function;;biological_process;;cellular_component;;molecular_function;;molecular_function	ribonuclease T2 activity;;RNA catabolic process;;extracellular region;;endoribonuclease activity;;RNA binding	------	------	------	------	0.28	0.15	1.53	2.92	1.28	0	0	0.94	0.92	0	0	0.31	5.06	0.45	0.37	0.3	0.47	0	1.32	0.23
ENSG00000251992	SCARNA17	small Cajal body-specific RNA 17 [Source:HGNC Symbol;Acc:HGNC:32574]	GO:0015030;; GO:0006396;; GO:0005730	cellular_component;;biological_process;;cellular_component	Cajal body;;RNA processing;;nucleolus	------	------	------	------	0	0	10.43	0	0	0	0	0	0	0	0	0	0	0	0	0	0	0	0	0
ENSG00000269246	-	novel transcript	------	------	------	------	------	------	------	2.16	1.75	0.54	0.58	1.38	0	2.12	0	0	0	0	2.54	0	0	0	0	6.67	1.47	0	0.57
ENSG00000270789	-	novel pseudogene	------	------	------	------	------	------	------	0	0	0	20.1	0	0	0	0	0	0	0	0	0	0	0	0	0	0	0	0
ENSG00000277694	-	-	------	------	------	------	------	------	------	0	0	0	7.81	0	0	0	0	0	0	0	0	0	0	0	0	0	0	0	0
ENSG00000277998	-	eukaryotic translation initiation factor 3, subunit E (EIF3E) pseudogene	GO:0016605;; GO:0016282;; GO:0071540;; GO:0033290;; GO:0001732;; GO:0003743	cellular_component;;cellular_component;;cellular_component;;cellular_component;;biological_process;;molecular_function	PML body;;eukaryotic 43S preinitiation complex;;eukaryotic translation initiation factor 3 complex, eIF3e;;eukaryotic 48S preinitiation complex;;formation of cytoplasmic translation initiation complex;;translation initiation factor activity	------	------	------	------	0.54	2.46	0.52	1.32	0.47	0.44	1.19	0	0	0.06	0	2.8	3.16	0.14	0.34	1.63	1.63	1.9	0.08	0.03
ENSG00000284687	-	RNA binding protein, fox-1 homolog (C. elegans) 1 (RBFOX1) pseudogene	------	------	------	------	------	------	------	0	0	1.44	5.5	0	0	0	0	0	1.34	0	1.79	3.1	6.19	0	0	0	0	1.28	0.54
ENSG00000284829	-	novel transcript	GO:0030968;; GO:0003700;; GO:0005634;; GO:0006357;; GO:0012505;; GO:0035497	biological_process;;molecular_function;;cellular_component;;biological_process;;cellular_component;;molecular_function	endoplasmic reticulum unfolded protein response;;transcription factor activity, sequence-specific DNA binding;;nucleus;;regulation of transcription from RNA polymerase II promoter;;endomembrane system;;cAMP response element binding	------	------	------	------	0.7	0.81	1.84	3.16	0	0.08	0	2.61	0	0.67	0.38	0	0	0.08	0	0.77	0.64	1.43	0.83	0.65
ENSG00000287779	-	inositol 1,4,5-triphosphate receptor interacting protein (ITPRIP) pseudogene	GO:0016021;; GO:0005640;; GO:0005886	cellular_component;;cellular_component;;cellular_component	integral component of membrane;;nuclear outer membrane;;plasma membrane	------	------	------	------	0	0	0	5.85	0	0	0	0	0	0	0	0	0	0	0	0	2.73	0	0	0

## Sheet: HZ-specific
Gene id	Gene name	TPM MEAN	Gene description	GO id	GO term	GO description	KO id	KO name	KEGG pathway id	KEGG pathway description	PHN_7	PHN_8	PHN_2	PHN_3	PHN_4	HZ_4	HZ_5	HZ_6	HZ_7	HZ_8	HZ_9	HZ_10	HZ_1	HZ_11	HZ_12	HZ_13	HZ_14	HZ_15	HZ_2	HZ_3
ENSG00000206047	DEFA1	25.8287	defensin alpha 1 [Source:HGNC Symbol;Acc:HGNC:2761]	GO:0071222;; GO:0019730;; GO:0019731;; GO:0035578;; GO:0051673;; GO:0050829;; GO:0061844;; GO:0070062;; GO:0030520;; GO:0051852;; GO:0044657;; GO:0002227;; GO:0010818;; GO:0005796;; GO:0006935;; GO:0050832;; GO:0050830;; GO:0062023;; GO:0006955;; GO:0005615;; GO:0051607;; GO:0031640;; GO:0043312;; GO:0005576;; GO:0042832	biological_process;;biological_process;;biological_process;;cellular_component;;biological_process;;biological_process;;biological_process;;cellular_component;;biological_process;;biological_process;;biological_process;;biological_process;;biological_process;;cellular_component;;biological_process;;biological_process;;biological_process;;cellular_component;;biological_process;;cellular_component;…	cellular response to lipopolysaccharide;;antimicrobial humoral response;;antibacterial humoral response;;azurophil granule lumen;;membrane disruption in other organism;;defense response to Gram-negative bacterium;;antimicrobial humoral immune response mediated by antimicrobial peptide;;extracellular exosome;;intracellular estrogen receptor signaling pathway;;disruption by host of symbiont cells;;…	K05230	DEFA	hsa05150;; hsa04621;; hsa05202	Staphylococcus aureus infection;;NOD-like receptor signaling pathway;;Transcriptional misregulation in cancer	0	2	0	0	1.15	15.48	3.95	39.76	190.88	0	52.27	8.04	0	11.74	24.39	3.3	15.15	18.55	0	3.92
ENSG00000087302	RTRAF	10.5527	RNA transcription, translation and transport factor [Source:HGNC Symbol;Acc:HGNC:23169]	GO:0005737;; GO:0050658;; GO:0006469;; GO:0005813;; GO:0005829;; GO:0072669;; GO:0005654;; GO:0072686;; GO:0045944;; GO:0003723;; GO:0016032;; GO:0006388;; GO:0048471;; GO:0000993;; GO:0005634;; GO:0042802	cellular_component;;biological_process;;biological_process;;cellular_component;;cellular_component;;cellular_component;;cellular_component;;cellular_component;;biological_process;;molecular_function;;biological_process;;biological_process;;cellular_component;;molecular_function;;cellular_component;;molecular_function	cytoplasm;;RNA transport;;negative regulation of protein kinase activity;;centrosome;;cytosol;;tRNA-splicing ligase complex;;nucleoplasm;;mitotic spindle;;positive regulation of transcription from RNA polymerase II promoter;;RNA binding;;viral process;;tRNA splicing, via endonucleolytic cleavage and ligation;;perinuclear region of cytoplasm;;RNA polymerase II core binding;;nucleus;;identical prot…	K15433	CGI99, CLE7, RLLM1	------	------	1.43	0.49	1.29	0.9	0.46	0.98	5.03	19.46	51.96	33.11	19.47	3.24	6.78	1.02	0.5	1.38	3.81	8.91	1.26	1.38
ENSG00000225523	IGKV6D-21	7.228	immunoglobulin kappa variable 6D-21 (non-functional) [Source:HGNC Symbol;Acc:HGNC:5837]	GO:0005615;; GO:0006955;; GO:0002377;; GO:0002250;; GO:0005886;; GO:0019814	cellular_component;;biological_process;;biological_process;;biological_process;;cellular_component;;cellular_component	extracellular space;;immune response;;immunoglobulin production;;adaptive immune response;;plasma membrane;;immunoglobulin complex	------	------	------	------	0	0	0.31	0	0	0	0	0.3	1.52	1.51	0.49	0	0	1.37	1.19	15.86	0	85.88	0.3	0
ENSG00000170606	HSPA4	6.51	heat shock protein family A (Hsp70) member 4 [Source:HGNC Symbol;Acc:HGNC:5237]	GO:0051131;; GO:0006986;; GO:0070062;; GO:0045040;; GO:0005829;; GO:0005634;; GO:0005524	biological_process;;biological_process;;cellular_component;;biological_process;;cellular_component;;cellular_component;;molecular_function	chaperone-mediated protein complex assembly;;response to unfolded protein;;extracellular exosome;;protein import into mitochondrial outer membrane;;cytosol;;nucleus;;ATP binding	K09489	HSPA4	hsa04530;; hsa04612	Tight junction;;Antigen processing and presentation	1.68	0.9	0.36	1.02	0.18	0.78	2.7	11.29	34.44	7.75	15.04	3.52	5.01	2.08	1.42	1.02	3.96	5.61	0.84	2.19
ENSG00000091164	TXNL1	6.06533	thioredoxin like 1 [Source:HGNC Symbol;Acc:HGNC:12436]	GO:0005737;; GO:0005634;; GO:0000502;; GO:0045454;; GO:0005829;; GO:0015036	cellular_component;;cellular_component;;cellular_component;;biological_process;;cellular_component;;molecular_function	cytoplasm;;nucleus;;proteasome complex;;cell redox homeostasis;;cytosol;;disulfide oxidoreductase activity	------	------	------	------	0.8	0.71	0.39	1.37	0.19	0.78	2.82	12.37	25.86	14.61	8.04	1.11	7.25	1.09	0.4	0.69	5.92	6.58	0.61	2.85
ENSG00000130638	ATXN10	6.00467	ataxin 10 [Source:HGNC Symbol;Acc:HGNC:10549]	GO:0005737;; GO:0070207;; GO:0007399;; GO:0060271;; GO:0005829;; GO:0016020;; GO:0019899;; GO:0030425;; GO:0005886;; GO:0031175;; GO:0048471;; GO:0043025;; GO:0042802;; GO:0005615	cellular_component;;biological_process;;biological_process;;biological_process;;cellular_component;;cellular_component;;molecular_function;;cellular_component;;cellular_component;;biological_process;;cellular_component;;cellular_component;;molecular_function;;cellular_component	cytoplasm;;protein homotrimerization;;nervous system development;;cilium assembly;;cytosol;;membrane;;enzyme binding;;dendrite;;plasma membrane;;neuron projection development;;perinuclear region of cytoplasm;;neuronal cell body;;identical protein binding;;extracellular space	K19323	ATXN10	hsa05017	Spinocerebellar ataxia	1.41	1.11	0.69	1.12	0.49	0.68	1.78	12.11	25.9	16.29	7.36	0.66	7.51	2.32	0.89	0.98	3.8	7.25	1.62	0.92
ENSG00000144895	EIF2A	5.78667	eukaryotic translation initiation factor 2A [Source:HGNC Symbol;Acc:HGNC:3254]	GO:0005737;; GO:0006468;; GO:0000049;; GO:0032933;; GO:0022627;; GO:0005850;; GO:0009967;; GO:0042255;; GO:0045296;; GO:0005615;; GO:0072562;; GO:0006417;; GO:0043022;; GO:1990928;; GO:0003743	cellular_component;;biological_process;;molecular_function;;biological_process;;cellular_component;;cellular_component;;biological_process;;biological_process;;molecular_function;;cellular_component;;cellular_component;;biological_process;;molecular_function;;biological_process;;molecular_function	cytoplasm;;protein phosphorylation;;tRNA binding;;SREBP signaling pathway;;cytosolic small ribosomal subunit;;eukaryotic translation initiation factor 2 complex;;positive regulation of signal transduction;;ribosome assembly;;cadherin binding;;extracellular space;;blood microparticle;;regulation of translation;;ribosome binding;;response to amino acid starvation;;translation initiation factor acti…	K15026	EIF2A	------	------	1.74	1.08	0.32	0.69	0.7	0.16	0.87	8.85	12.89	22.18	6.18	2.91	8.33	4.11	0.87	0.93	5.61	11.21	0.72	0.98
ENSG00000101343	CRNKL1	5.65267	crooked neck pre-mRNA splicing factor 1 [Source:HGNC Symbol;Acc:HGNC:15762]	GO:0016607;; GO:0000245;; GO:0071013;; GO:0071014;; GO:0000398;; GO:0071007;; GO:0005654;; GO:0003723;; GO:0000974;; GO:0005634;; GO:0005681	cellular_component;;biological_process;;cellular_component;;cellular_component;;biological_process;;cellular_component;;cellular_component;;molecular_function;;cellular_component;;cellular_component;;cellular_component	nuclear speck;;spliceosomal complex assembly;;catalytic step 2 spliceosome;;post-mRNA release spliceosomal complex;;mRNA splicing, via spliceosome;;U2-type catalytic step 2 spliceosome;;nucleoplasm;;RNA binding;;Prp19 complex;;nucleus;;spliceosomal complex	K12869	CRN, CRNKL1, CLF1, SYF3	hsa03040	Spliceosome	1.64	0.45	0.33	1.5	0.15	0.74	2.71	5.65	34.46	8.24	9.3	1.84	4.98	2.24	0.7	0.56	5.81	5.19	0.6	1.77
ENSG00000211801	TRAV21	5.63733	T cell receptor alpha variable 21 [Source:HGNC Symbol;Acc:HGNC:12118]	GO:0042101;; GO:0002250	cellular_component;;biological_process	T cell receptor complex;;adaptive immune response	------	------	------	------	2.06	1.11	0	0	0.46	0	0.14	6.7	19.37	10.11	3.06	0.92	3.07	7.98	19.21	4.28	1.27	4.57	3.35	0.53
ENSG00000196591	HDAC2	5.22267	histone deacetylase 2 [Source:HGNC Symbol;Acc:HGNC:4853]	GO:0005737;; GO:0035098(cellular_component:ESC/E;; GO:0019213;; GO:0007596;; GO:0048149;; GO:0031072;; GO:0043044;; GO:0003300;; GO:0019899;; GO:0000118;; GO:0000790;; GO:0003682	cellular_component;;-;;molecular_function;;biological_process;;biological_process;;molecular_function;;biological_process;;biological_process;;molecular_function;;cellular_component;;cellular_component;;molecular_function	cytoplasm;;) complex;;deacetylase activity;;blood coagulation;;behavioral response to ethanol;;heat shock protein binding;;ATP-dependent chromatin remodeling;;cardiac muscle hypertrophy;;enzyme binding;;histone deacetylase complex;;nuclear chromatin;;chromatin binding	K06067	HDAC1_2	hsa04110;; hsa05206;; hsa05200;; hsa05203;; hsa05202;; hsa04330;; hsa05031;; hsa05169;; hsa05034;; hsa05220;; hsa05165;; hsa05016;; hsa04919;; hsa04213	Cell cycle;;MicroRNAs in cancer;;Pathways in cancer;;Viral carcinogenesis;;Transcriptional misregulation in cancer;;Notch signaling pathway;;Amphetamine addiction;;Epstein-Barr virus infection;;Alcoholism;;Chronic myeloid leukemia;;Human papillomavirus infection;;Huntington disease;;Thyroid hormone signaling pathway;;Longevity regulating pathway - multiple species	2.22	0.33	0.06	1.14	0.48	0.35	1.37	7.64	17.68	12.83	6.07	1.14	7.72	2.18	0.19	0.33	7.19	11.05	0.89	1.71
ENSG00000134910	STT3A	5.082	STT3 oligosaccharyltransferase complex catalytic subunit A [Source:HGNC Symbol;Acc:HGNC:6172]	GO:0016020;; GO:0004579;; GO:0016021;; GO:0043686;; GO:0005789;; GO:0035000;; GO:0046872;; GO:0008250;; GO:0018279	cellular_component;;molecular_function;;cellular_component;;biological_process;;cellular_component;;cellular_component;;molecular_function;;cellular_component;;biological_process	membrane;;dolichyl-diphosphooligosaccharide-protein glycotransferase activity;;integral component of membrane;;co-translational protein modification;;endoplasmic reticulum membrane;;oligosaccharyltransferase III complex;;metal ion binding;;oligosaccharyltransferase complex;;protein N-linked glycosylation via asparagine	K07151	STT3	hsa04141;; hsa00513;; hsa00510	Protein processing in endoplasmic reticulum;;Various types of N-glycan biosynthesis;;N-Glycan biosynthesis	1.45	0.8	0.4	0.84	0.67	0.39	0.94	9.47	12.96	20.05	5.07	0.7	3.48	1.78	4.3	2.72	4.82	7.36	1.21	0.98
ENSG00000049247	UTS2	5.064	urotensin 2 [Source:HGNC Symbol;Acc:HGNC:12636]	GO:0005179;; GO:0005615;; GO:0006936;; GO:0097746;; GO:0005576;; GO:0008217;; GO:0007268;; GO:0005102;; GO:0007186	molecular_function;;cellular_component;;biological_process;;biological_process;;cellular_component;;biological_process;;biological_process;;molecular_function;;biological_process	hormone activity;;extracellular space;;muscle contraction;;regulation of blood vessel diameter;;extracellular region;;regulation of blood pressure;;chemical synaptic transmission;;receptor binding;;G-protein coupled receptor signaling pathway	K05248	UTS2	hsa04080	Neuroactive ligand-receptor interaction	2.89	0.9	0.16	0.59	0.07	0.21	2.03	0.66	41.46	4.52	7.24	0.81	0	0.71	0.51	0.84	4.76	9.24	1.37	1.6
ENSG00000289746	TARP	4.98267	TCR gamma alternate reading frame protein [Source:NCBI gene (formerly Entrezgene);Acc:445347]	------	------	------	------	------	------	------	0.98	0.65	0.6	0.5	0.51	0.6	0.87	32.09	6.42	9.92	5.36	0.77	5.74	1.28	1.01	0.76	4.2	4.43	1.05	0.24
ENSG00000285723	MKKS	4.948	MKKS centrosomal shuttling protein [Source:NCBI gene (formerly Entrezgene);Acc:8195]	GO:0016021	cellular_component	integral component of membrane	------	------	------	------	0	0	0	0	0	3.58	0	6.46	19.07	4.59	0	0	18.66	10.43	0	0	1.15	8.4	0	1.88
ENSG00000120594	PLXDC2	4.934	plexin domain containing 2 [Source:HGNC Symbol;Acc:HGNC:21013]	GO:0016021	cellular_component	integral component of membrane	------	------	------	------	1.27	0.57	0.24	2.5	0.19	0.44	1.59	2.59	21.83	15.54	1.78	0.23	6.02	2.53	0.8	0.55	10.68	6.1	0.75	2.58
ENSG00000211797	TRAV17	4.92267	T cell receptor alpha variable 17 [Source:HGNC Symbol;Acc:HGNC:12113]	GO:0042101;; GO:0002250	cellular_component;;biological_process	T cell receptor complex;;adaptive immune response	------	------	------	------	1.04	1.68	0.28	1.59	0	0.26	0.06	23.7	17.88	4.6	1.48	0.35	4.74	1.9	3.85	2.5	7.41	3.2	1.77	0.14
ENSG00000211799	TRAV19	4.90467	T cell receptor alpha variable 19 [Source:HGNC Symbol;Acc:HGNC:12115]	GO:0050852;; GO:0050776;; GO:0005615;; GO:0042605;; GO:0042287;; GO:0005886;; GO:0042101;; GO:0002377;; GO:0002250;; GO:0005887;; GO:0006955	biological_process;;biological_process;;cellular_component;;molecular_function;;molecular_function;;cellular_component;;cellular_component;;biological_process;;biological_process;;cellular_component;;biological_process	T cell receptor signaling pathway;;regulation of immune response;;extracellular space;;peptide antigen binding;;MHC protein binding;;plasma membrane;;T cell receptor complex;;immunoglobulin production;;adaptive immune response;;integral component of plasma membrane;;immune response	------	------	------	------	2.02	0.24	0.83	0.74	0.87	0	0.37	3.48	2	26.31	0.94	0.33	5.91	1.46	4.88	1.46	5.97	18.48	1.98	0
ENSG00000154217	PITPNC1	4.742	phosphatidylinositol transfer protein cytoplasmic 1 [Source:HGNC Symbol;Acc:HGNC:21045]	GO:0005737;; GO:0005829;; GO:0035091;; GO:0070300;; GO:0008526;; GO:0005654;; GO:0007165;; GO:1901611;; GO:0015914	cellular_component;;cellular_component;;molecular_function;;molecular_function;;molecular_function;;cellular_component;;biological_process;;molecular_function;;biological_process	cytoplasm;;cytosol;;phosphatidylinositol binding;;phosphatidic acid binding;;phosphatidylinositol transporter activity;;nucleoplasm;;signal transduction;;phosphatidylglycerol binding;;phospholipid transport	------	------	------	------	1.06	0.49	0.4	1.13	0.34	0.92	2.18	12.01	23.35	5.89	9.15	1.14	4.62	1.29	1.09	0.51	3.09	3.61	0.74	1.54
ENSG00000160209	PDXK	4.704	pyridoxal kinase [Source:HGNC Symbol;Acc:HGNC:8819]	GO:0030955;; GO:0034774;; GO:0070062;; GO:0035580;; GO:0008283;; GO:0031402;; GO:0031403;; GO:0005829;; GO:0000287;; GO:0008270;; GO:0043312;; GO:0009443;; GO:0005654;; GO:0005576;; GO:0030170;; GO:0008478;; GO:0042823;; GO:0042816;; GO:0005634;; GO:0005524;; GO:0042803	molecular_function;;cellular_component;;cellular_component;;cellular_component;;biological_process;;molecular_function;;molecular_function;;cellular_component;;molecular_function;;molecular_function;;biological_process;;biological_process;;cellular_component;;cellular_component;;molecular_function;;molecular_function;;biological_process;;biological_process;;cellular_component;;molecular_function;…	potassium ion binding;;secretory granule lumen;;extracellular exosome;;specific granule lumen;;cell proliferation;;sodium ion binding;;lithium ion binding;;cytosol;;magnesium ion binding;;zinc ion binding;;neutrophil degranulation;;pyridoxal 5'-phosphate salvage;;nucleoplasm;;extracellular region;;pyridoxal phosphate binding;;pyridoxal kinase activity;;pyridoxal phosphate biosynthetic process;;vi…	K00868	pdxK, pdxY	hsa00750	Vitamin B6 metabolism	1.1	0.46	0.79	1.48	0.53	1.75	3.49	6.02	24.58	11.49	4	2.37	3.59	1.91	1.87	1.19	2.91	3.44	1.03	0.92
ENSG00000160791	CCR5	4.698	C-C motif chemokine receptor 5 [Source:HGNC Symbol;Acc:HGNC:1606]	GO:0009897;; GO:0006968;; GO:0071222;; GO:0019221;; GO:0019064;; GO:0019956;; GO:0019957;; GO:0005886;; GO:0004950;; GO:0030260;; GO:0023052;; GO:0007166;; GO:0060326;; GO:0005887;; GO:0016493;; GO:0005737;; GO:0070723;; GO:0000165;; GO:2000110;; GO:0003779;; GO:0007186;; GO:0006935;; GO:0019722;; GO:0009986;; GO:0014808;; GO:0006816;; GO:0006954;; GO:0006955;; GO:0007267;; GO:0071791(molecular_f…	cellular_component;;biological_process;;biological_process;;biological_process;;biological_process;;molecular_function;;molecular_function;;cellular_component;;molecular_function;;biological_process;;biological_process;;biological_process;;biological_process;;cellular_component;;molecular_function;;cellular_component;;biological_process;;biological_process;;biological_process;;molecular_function;…	external side of plasma membrane;;cellular defense response;;cellular response to lipopolysaccharide;;cytokine-mediated signaling pathway;;fusion of virus membrane with host plasma membrane;;chemokine binding;;C-C chemokine binding;;plasma membrane;;chemokine receptor activity;;entry into host cell;;signaling;;cell surface receptor signaling pathway;;cell chemotaxis;;integral component of plasma …	K04180	CCR5, CD195	hsa04061;; hsa05163;; hsa05203;; hsa04144;; hsa05145;; hsa05167;; hsa04062;; hsa04060;; hsa05170	Viral protein interaction with cytokine and cytokine receptor;;Human cytomegalovirus infection;;Viral carcinogenesis;;Endocytosis;;Toxoplasmosis;;Kaposi sarcoma-associated herpesvirus infection;;Chemokine signaling pathway;;Cytokine-cytokine receptor interaction;;Human immunodeficiency virus 1 infection	1.65	1.03	0.43	0.74	0.18	0.2	0.39	13.46	7.95	13.66	3.16	1.2	5.25	1.87	1.09	1.62	4.56	14.53	1.16	0.37
